# Supplementary material for: Comparative transcriptome and methylome of polar bears, giant and red pandas reveal diet‐driven adaptive evolution
Source: Evol Appl. 2024 Jun 17;17(6):e13731. doi: 10.1111/eva.13731 (PMC11183199; doi:10.1111/eva.13731)
Supplement: Supplementary file 2 — Table S1. [file EVA-17-e13731-s002.xlsx]

## Sheet: Table S1
Table S1 KEGG enrichment results for upregulated DEGs in Aml vs. Umr group
KEGG PATHWAY	ID	Description	GeneRatio	BgRatio	pvalue	p.adjust	qvalue	geneID	Count
map04610	map04610	Complement and coagulation cascades	29/739	89/8843	5.69907e-11	1.79521e-08	1.67972e-08	TFPI/F9/C1S/SERPINC1/F13B/PLAU/FGG/CD93/F2R/C4BPB/C9/FGB/C3/C5/C1R/PROCR/PROS1/C6/THBD/F8/FGA/SERPINE1/PLAT/SERPINA5/F13A1/F2/C8A/VWF/C7	29
map00100	map00100	Steroid biosynthesis	10/739	22/8843	3.99669e-06	0.000629479	0.000588987	LOC100477744/SC5D/LBR/LSS/TM7SF2/SOAT1/SQLE/DHCR24/DHCR7/LIPA	10
map04630	map04630	JAK-STAT signaling pathway	31/739	164/8843	1.19474e-05	0.00125448	0.00117378	IL13RA1/IL20RB/SOCS2/JAK1/CSF2RB/SOCS5/OSM/STAM/MCL1/CSF3R/PTPN11/MYC/SOCS3/PDGFRA/BCL2L1/CSF2RA/OSMR/JAK2/IL4R/SOCS4/IFNGR1/STAT4/SOCS6/LIF/GRAP/STAM2/CDKN1A/STAT3/IFNAR1/IFNLR1/IL7R	31
map04060	map04060	Cytokine-cytokine receptor interaction	39/739	271/8843	0.000524244	0.0412842	0.0386285	TNFRSF6B/CXCL8/GDF2/IL13RA1/BMP10/IL20RB/IL1R2/CSF2RB/LOC100464796/OSM/TNFRSF12A/CSF1/IL1RAP/TGFBR2/CSF3R/BMPR2/CSF2RA/CCL25/OSMR/CCL28/BMPR1A/GDF15/CCL16/IL4R/TNFSF14/LOC100483811/IL1RN/IFNGR1/TNFSF13B/LIF/TNFSF10/ACVR1B/EDA/IL17RB/IFNAR1/IFNLR1/LOC100466355/TNFRSF1A/IL7R	39
map03030	map03030	DNA replication	10/739	38/8843	0.000852962	0.0523249	0.0489589	RPA2/RPA3/PCNA/POLA1/RNASEH2A/RFC4/RNASEH2B/RFC3/MCM3/MCM2	10
map04064	map04064	NF-kappa B signaling pathway	19/739	106/8843	0.00112137	0.0523249	0.0489589	XIAP/CHUK/CXCL8/PLAU/LOC100472839/CFLAR/BCL2L1/TNFAIP3/VCAM1/TRIM25/GADD45B/TNFSF14/GADD45A/BCL10/TNFSF13B/ICAM3/LCK/EDA/TNFRSF1A	19
map04115	map04115	p53 signaling pathway	15/739	75/8843	0.00116277	0.0523249	0.0489589	CD82/IGFBP3/LOC100473431/CCNG2/BID/PERP/BCL2L1/GADD45B/GADD45A/TP73/SERPINE1/COP1/CDKN1A/RCHY1/ZMAT3	15
map00900	map00900	Terpenoid backbone biosynthesis	7/739	24/8843	0.00270575	0.105387	0.0986079	HMGCS1/PMVK/IDI1/HMGCR/ZMPSTE24/MVK/PDSS2	7
map05220	map05220	Chronic myeloid leukemia	15/739	83/8843	0.00331906	0.105387	0.0986079	CHUK/LOC100473431/TGFBR2/PTPN11/MYC/BCL2L1/GAB2/CDKN1B/BAK1/GADD45B/GADD45A/CBLB/E2F3/GRAP/CDKN1A	15
map04068	map04068	FoxO signaling pathway	22/739	142/8843	0.00334563	0.105387	0.0986079	SGK1/CHUK/LOC100473431/MAPK13/CCNG2/TGFBR2/G6PC/CDKN1B/SOD2/GADD45B/ATG12/GADD45A/BCL2L11/HOMER3/GRAP/TNFSF10/CDKN1A/PLK4/SIRT1/STAT3/FOXO4/IL7R	22
map04142	map04142	Lysosome	21/739	139/8843	0.00551667	0.157977	0.147815	IDS/DNASE2/CTSC/LAPTM4A/CTSB/M6PR/GALC/LAMP2/HYAL2/CTSS/NPC2/NEU1/GLB1/FUCA2/SLC17A5/GNS/NAGPA/MANBA/LIPA/CLN5/GLA	21
map00600	map00600	Sphingolipid metabolism	10/739	51/8843	0.00858497	0.225355	0.210859	ACER2/SGMS1/PLPP3/DEGS1/GALC/NEU1/GLB1/UGCG/SPTLC1/GLA	10
map04215	map04215	Apoptosis - multiple species	8/739	37/8843	0.0100011	0.242334	0.226745	CASP7/XIAP/BID/BCL2L1/BAK1/BCL2L11/BECN1/TNFRSF1A	8
map00760	map00760	Nicotinate and nicotinamide metabolism	8/739	39/8843	0.0137498	0.291038	0.272317	NUDT12/QPRT/NAMPT/NNMT/BST1/NT5E/SIRT1/CD38	8
map05211	map05211	Renal cell carcinoma	12/739	71/8843	0.013859	0.291038	0.272317	HIF1A/TFE3/EGLN3/HGF/CUL2/PTPN11/ETS1/VHL/MET/EGLN1/GRAP/CDKN1A	12
map05206	map05206	MicroRNAs in cancer	23/739	173/8843	0.0172196	0.325962	0.304993	BMI1/RPTOR/PLAU/SPRY2/LOC100473431/DDIT4/MCL1/MYC/BMPR2/PDGFRA/CDKN1B/BAK1/RECK/MET/BCL2L11/TNC/E2F3/PDCD4/HMOX1/GRAP/CDKN1A/SIRT1/STAT3	23
map04151	map04151	PI3K-Akt signaling pathway	42/739	364/8843	0.0193181	0.325962	0.304993	SGK1/CHUK/RPTOR/JAK1/FLT4/F2R/KIT/DDIT4/OSM/HGF/CSF1/MCL1/CSF3R/MYC/G6PC/RELN/PDGFRA/LAMC1/ITGA4/BCL2L1/AREG/LOC100483184/OSMR/CDKN1B/JAK2/SPP1/IL4R/MET/BCL2L11/TNC/LPAR6/FGF23/COL6A2/PHLPP1/KDR/GRAP/PKN2/VWF/CDKN1A/NOS3/IFNAR1/IL7R	42
map05144	map05144	Malaria	10/739	58/8843	0.0207079	0.325962	0.304993	LOC100478655/CXCL8/HGF/VCAM1/SDC1/PECAM1/MET/SELP/ICAM3/ACKR1	10
map05418	map05418	Fluid shear stress and atherosclerosis	23/739	176/8843	0.0207399	0.325962	0.304993	CHUK/LOC100471068/NQO1/PTTG1IP/CD93/IL1R2/MAPK13/MGST3/BMPR2/VCAM1/SDC1/THBD/BMPR1A/PECAM1/PLAT/MEF2A/MAP2K4/ASS1/KDR/HMOX1/ICAM3/NOS3/TNFRSF1A	23
map05202	map05202	Transcriptional misregulation in cancer	27/739	215/8843	0.0209663	0.325962	0.304993	CXCL8/HPGD/CCNT1/BMI1/PLAU/IL1R2/SS18/IGFBP3/TFE3/TGFBR2/MYC/BCL2L1/CDKN1B/BAK1/ATF1/GADD45B/GADD45A/MET/PLAT/MEF2A/MLF1/SP1/ERG/CDKN1A/FUT8/FLI1/NFKBIZ	27
map04146	map04146	Peroxisome	14/739	93/8843	0.0217308	0.325962	0.304993	LGALS4/PMVK/NUDT12/SLC27A2/LOC100476755/PEX3/PEX13/XDH/SOD2/MVK/IDH1/EHHADH/HAO1/PEX12	14
map00380	map00380	Tryptophan metabolism	8/739	43/8843	0.0241538	0.345839	0.323592	TDO2/KYNU/ACMSD/KYAT3/ALDH7A1/DHTKD1/EHHADH/IDO1	8
map05235	map05235	PD-L1 expression and PD-1 checkpoint pathway in cancer	14/739	96/8843	0.0278552	0.381496	0.356955	CHUK/LOC100478655/CD274/JAK1/HIF1A/MAPK13/PTPN11/JAK2/CD3D/PDCD1/IFNGR1/CD3G/LCK/STAT3	14
map00604	map00604	Glycosphingolipid biosynthesis - ganglio series	4/739	15/8843	0.0313576	0.411359	0.384897	ST3GAL2/GLB1/ST6GALNAC6/ST3GAL5	4
map00280	map00280	Valine, leucine and isoleucine degradation	9/739	54/8843	0.0334623	0.411359	0.384897	HMGCS1/ABAT/ACADSB/ACADM/MMUT/MCCC2/ALDH7A1/EHHADH/MCEE	9
map04216	map04216	Ferroptosis	9/739	55/8843	0.0371648	0.411359	0.384897	LOC100472453/TFRC/SLC39A14/PRNP/LOC100468223/HMOX1/LOC100468106/GCLM/ATG5	9
map00564	map00564	Glycerophospholipid metabolism	14/739	100/8843	0.0378826	0.411359	0.384897	LPCAT1/GPCPD1/PLPP3/ETNK1/ETNPPL/SELENOI/CDIPT/CHPT1/PLA2G4A/AGPAT1/LOC100470998/GPD2/PTDSS2/ACHE	14
map00620	map00620	Pyruvate metabolism	8/739	47/8843	0.0391098	0.411359	0.384897	ME2/ALDH7A1/ACYP2/ACSS1/ACOT12/PDHB/DLAT/MDH1	8
map03420	map03420	Nucleotide excision repair	8/739	47/8843	0.0391098	0.411359	0.384897	RPA2/RPA3/PCNA/ERCC8/MNAT1/RFC4/RFC3/GTF2H3	8
map00630	map00630	Glyoxylate and dicarboxylate metabolism	6/739	31/8843	0.0404829	0.411359	0.384897	MMUT/SHMT1/ACSS1/HAO1/MCEE/MDH1	6
map04392	map04392	Hippo signaling pathway - multiple species	6/739	31/8843	0.0404829	0.411359	0.384897	WWTR1/LATS1/YAP1/SAV1/LIMD1/TEAD1	6
map03430	map03430	Mismatch repair	5/739	24/8843	0.0450494	0.437285	0.409155	RPA2/RPA3/PCNA/RFC4/RFC3	5
map00562	map00562	Inositol phosphate metabolism	11/739	75/8843	0.0461363	0.437285	0.409155	IPPK/ITPK1/PIP4K2B/IPMK/IMPA2/PIP4K2A/CDIPT/PIP5K1A/PIK3C2A/SYNJ2/SYNJ1	11
map00450	map00450	Selenocompound metabolism	4/739	17/8843	0.0478865	0.437285	0.409155	SEPSECS/KYAT3/TXNRD2/SCLY	4
map04659	map04659	Th17 cell differentiation	15/739	113/8843	0.0485872	0.437285	0.409155	CHUK/JAK1/HIF1A/AHR/MAPK13/IL1RAP/TGFBR2/RORA/JAK2/IL4R/CD3D/IFNGR1/CD3G/LCK/STAT3	15
map03022	map03022	Basal transcription factors	7/739	42/8843	0.0572023	0.490725	0.459158	GTF2E1/TBPL1/MNAT1/TAF13/TAF2/GTF2E2/GTF2H3	7
map00511	map00511	Other glycan degradation	4/739	18/8843	0.0576407	0.490725	0.459158	NEU1/GLB1/FUCA2/MANBA	4
map00480	map00480	Glutathione metabolism	9/739	60/8843	0.0598559	0.496174	0.464256	LOC100471068/RRM1/MGST3/GGCT/GGT7/IDH1/GSR/GCLM/GPX8	9
map04144	map04144	Endocytosis	30/739	269/8843	0.0624398	0.497455	0.465455	LOC100466374/TFRC/PARD6A/ACTR2/CHMP6/STAM/TGFBR2/PDGFRA/RAB11FIP1/SPART/ARPC4/ARF6/WIPF1/ARPC5/ARRB1/WIPF2/RAB10/PIP5K1A/SH3GLB1/PSD4/EPN3/WASHC4/RAB35/CBLB/SNX4/STAM2/VPS26A/VPS36/PSD3/VPS37A	30
map00220	map00220	Arginine biosynthesis	4/739	19/8843	0.068371	0.497455	0.465455	ARG1/GOT1/ASS1/NOS3	4
map00531	map00531	Glycosaminoglycan degradation	4/739	19/8843	0.068371	0.497455	0.465455	IDS/HYAL2/GLB1/GNS	4
map01521	map01521	EGFR tyrosine kinase inhibitor resistance	12/739	90/8843	0.070543	0.497455	0.465455	JAK1/GAS6/HGF/PDGFRA/BCL2L1/JAK2/MET/BCL2L11/KDR/GRAP/AXL/STAT3	12
map05222	map05222	Small cell lung cancer	12/739	90/8843	0.070543	0.497455	0.465455	XIAP/CHUK/LOC100473431/MYC/LAMC1/BCL2L1/CDKN1B/BAK1/GADD45B/GADD45A/E2F3/CDKN1A	12
map00270	map00270	Cysteine and methionine metabolism	9/739	62/8843	0.0709757	0.497455	0.465455	AHCY/GOT1/MTAP/KYAT3/APIP/TAT/MAT2B/MDH1/GCLM	9
map04514	map04514	Cell adhesion molecules	19/739	159/8843	0.071065	0.497455	0.465455	JAM3/CD274/LOC100466374/PTPRC/OCLN/ESAM/SELL/CADM3/ITGA4/VCAM1/SDC1/PECAM1/LOC100469560/ICOSLG/PDCD1/TIGIT/SELP/ICAM3/SDC3	19
map05231	map05231	Choline metabolism in cancer	14/739	110/8843	0.0736614	0.50442	0.471972	SLC44A1/WASF3/HIF1A/GPCPD1/PLPP3/PDGFRA/SLC22A3/SLC44A2/CHPT1/PLA2G4A/PIP5K1A/SP1/LOC100470998/GRAP	14
map00071	map00071	Fatty acid degradation	7/739	45/8843	0.0777439	0.513929	0.480869	ACADSB/ACADM/ACSBG1/ALDH7A1/LOC100467730/ACADL/EHHADH	7
map05223	map05223	Non-small cell lung cancer	11/739	82/8843	0.078313	0.513929	0.480869	LOC100473431/HGF/RASSF5/BAK1/GADD45B/GADD45A/MET/E2F3/GRAP/CDKN1A/STAT3	11
map04933	map04933	AGE-RAGE signaling pathway in diabetic complications	13/739	102/8843	0.0819263	0.526669	0.49279	CXCL8/CD93/MAPK13/TGFBR2/VCAM1/THBD/LOC100468223/CDKN1B/JAK2/SERPINE1/ICAM3/STAT3/NOS3	13
map04658	map04658	Th1 and Th2 cell differentiation	12/739	94/8843	0.0912454	0.556252	0.52047	CHUK/JAK1/MAPK13/JAK2/IL4R/CD3D/DLL1/IFNGR1/STAT4/CD3G/LCK/DLL4	12
map04640	map04640	Hematopoietic cell lineage	13/739	104/8843	0.0922267	0.556252	0.52047	CD9/IL1R2/KIT/TFRC/CSF1/CSF3R/ITGA4/CSF2RA/IL4R/CD3D/CD3G/CD38/IL7R	13
map00514	map00514	Other types of O-glycan biosynthesis	7/739	47/8843	0.0935394	0.556252	0.52047	POFUT1/C1GALT1/EOGT/POGLUT1/C1GALT1C1/GXYLT2/GALNT11	7
map03320	map03320	PPAR signaling pathway	11/739	85/8843	0.0955689	0.556252	0.52047	SLC27A6/HMGCS1/SLC27A2/SCD/ACADM/ACSBG1/ACADL/EHHADH/FABP4/AQP7/FADS2	11
map04210	map04210	Apoptosis	18/739	156/8843	0.0999881	0.556252	0.52047	CASP7/XIAP/CHUK/CSF2RB/CFLAR/CTSC/MCL1/CTSB/BID/BCL2L1/EIF2AK3/CTSS/BAK1/GADD45B/GADD45A/BCL2L11/TNFSF10/TNFRSF1A	18
map04979	map04979	Cholesterol metabolism	7/739	48/8843	0.102059	0.556252	0.52047	NPC2/SOAT1/MYLIP/ANGPTL8/STARD3/LIPA/APOC2	7
map00730	map00730	Thiamine metabolism	3/739	14/8843	0.10588	0.556252	0.52047	ALPL/THTPA/AK7	3
map04666	map04666	Fc gamma R-mediated phagocytosis	12/739	97/8843	0.108983	0.556252	0.52047	WASF3/PTPRC/PLPP3/ACTR2/ARPC4/ARF6/GAB2/ARPC5/PLA2G4A/PIP5K1A/VASP/LOC100470998	12
map05224	map05224	Breast cancer	18/739	158/8843	0.109376	0.556252	0.52047	FLT4/KIT/MYC/FZD6/FZD10/BAK1/NCOA3/GADD45B/GADD45A/FGF23/DLL1/E2F3/SP1/GRAP/CDKN1A/DLL4/HES7/HEY1	18
map04140	map04140	Autophagy - animal	17/739	148/8843	0.110927	0.556252	0.52047	RPTOR/HIF1A/DDIT4/RAB33B/CFLAR/CTSB/DEPTOR/BCL2L1/EIF2AK3/LAMP2/SNAP29/ATG12/ATG2B/SH3GLB1/NRBF2/BECN1/ATG5	17
map00640	map00640	Propanoate metabolism	6/739	40/8843	0.11278	0.556252	0.52047	ECHDC1/ABAT/MMUT/EHHADH/ACSS1/MCEE	6
map04137	map04137	Mitophagy - animal	10/739	78/8843	0.11377	0.556252	0.52047	TBC1D15/HIF1A/TFE3/BCL2L1/EIF2AK3/BCL2L13/SP1/BECN1/MFN1/ATG5	10
map04917	map04917	Prolactin signaling pathway	10/739	78/8843	0.11377	0.556252	0.52047	SOCS2/SOCS5/MAPK13/SOCS3/SLC2A2/JAK2/SOCS4/SOCS6/GRAP/STAT3	10
map04061	map04061	Viral protein interaction with cytokine and cytokine receptor	11/739	88/8843	0.11493	0.556252	0.52047	CXCL8/IL20RB/LOC100464796/CSF1/CCL25/CCL28/CCL16/TNFSF14/LOC100483811/TNFSF10/TNFRSF1A	11
map04070	map04070	Phosphatidylinositol signaling system	13/739	108/8843	0.115124	0.556252	0.52047	IPPK/PIP4P2/ITPK1/PIP4K2B/IPMK/IMPA2/PIP4K2A/CDIPT/PIP5K1A/BPNT2/PIK3C2A/SYNJ2/SYNJ1	13
map01212	map01212	Fatty acid metabolism	8/739	59/8843	0.116195	0.556252	0.52047	ACADSB/SCD/ACADM/ACSBG1/FADS1/ACADL/EHHADH/FADS2	8
map04066	map04066	HIF-1 signaling pathway	16/739	139/8843	0.117681	0.556252	0.52047	HIF1A/TFRC/EGLN3/CUL2/LOC100468223/CDKN1B/VHL/SERPINE1/IFNGR1/EGLN1/HMOX1/CDKN1A/STAT3/PDHB/NOS3/LOC100468106	16
map00565	map00565	Ether lipid metabolism	7/739	50/8843	0.12031	0.556252	0.52047	LPCAT1/PLA2G7/PLPP3/SELENOI/CHPT1/PLA2G4A/LOC100470998	7
map04668	map04668	TNF signaling pathway	14/739	119/8843	0.120388	0.556252	0.52047	CASP7/CHUK/MMP14/MAPK13/CFLAR/CSF1/SOCS3/TNFAIP3/VCAM1/MAP2K4/BAG4/LIF/ICAM3/TNFRSF1A	14
map05212	map05212	Pancreatic cancer	11/739	89/8843	0.121846	0.556252	0.52047	CHUK/JAK1/LOC100473431/TGFBR2/BCL2L1/BAK1/GADD45B/GADD45A/E2F3/CDKN1A/STAT3	11
map00512	map00512	Mucin type O-glycan biosynthesis	5/739	32/8843	0.124174	0.558781	0.522836	B4GALT5/C1GALT1/ST3GAL2/C1GALT1C1/GALNT11	5
map05218	map05218	Melanoma	10/739	80/8843	0.128694	0.559763	0.523755	LOC100473431/HGF/PDGFRA/BAK1/GADD45B/GADD45A/MET/FGF23/E2F3/CDKN1A	10
map04670	map04670	Leukocyte transendothelial migration	16/739	141/8843	0.128828	0.559763	0.523755	JAM3/OCLN/MAPK13/RASSF5/ESAM/PTPN11/ITGA4/VCAM1/RAPGEF4/LOC100468223/NCF4/PECAM1/ARHGAP35/VASP/PTK2B/ICAM3	16
map05161	map05161	Hepatitis B	18/739	162/8843	0.129723	0.559763	0.523755	CHUK/CXCL8/JAK1/MAPK13/HSPG2/TGFBR2/MYC/PCNA/BID/JAK2/STAT4/MAP2K4/E2F3/PTK2B/GRAP/CDKN1A/STAT3/IFNAR1	18
map00020	map00020	Citrate cycle (TCA cycle)	5/739	33/8843	0.136898	0.582741	0.545254	ACLY/IDH1/PDHB/DLAT/MDH1	5
map04622	map04622	RIG-I-like receptor signaling pathway	8/739	62/8843	0.143174	0.597737	0.559286	CHUK/CXCL8/TBKBP1/MAPK13/RNF125/TRIM25/ATG12/ATG5	8
map00533	map00533	Glycosaminoglycan biosynthesis - keratan sulfate	3/739	16/8843	0.144216	0.597737	0.559286	ST3GAL2/B4GALT4/FUT8	3
map04072	map04072	Phospholipase D signaling pathway	18/739	166/8843	0.152132	0.611702	0.572353	CXCL8/F2R/KIT/AVPR1A/PLPP3/PTPN11/PDGFRA/RAPGEF4/ARF6/GAB2/PLA2G4A/PIP5K1A/LPAR6/AGPAT1/PTK2B/LOC100470998/GRAP/F2	18
map03018	map03018	RNA degradation	10/739	83/8843	0.152948	0.611702	0.572353	PAN3/C1D/CNOT7/LSM8/PARN/TOB1/DHX36/DCP1A/CNOT8/BTG1	10
map04920	map04920	Adipocytokine signaling pathway	9/739	73/8843	0.153411	0.611702	0.572353	CHUK/PPARGC1A/ACSBG1/PTPN11/G6PC/SOCS3/JAK2/STAT3/TNFRSF1A	9
map05167	map05167	Kaposi sarcoma-associated herpesvirus infection	23/739	221/8843	0.160026	0.628099	0.587695	CHUK/CXCL8/LOC100466374/JAK1/HIF1A/LOC100464796/MAPK13/RCAN1/C3/MYC/BID/BAK1/JAK2/LOC100483811/IFNGR1/MAP2K4/E2F3/ICAM3/CDKN1A/BECN1/STAT3/IFNAR1/TNFRSF1A	23
map05230	map05230	Central carbon metabolism in cancer	10/739	84/8843	0.161511	0.628099	0.587695	HIF1A/KIT/MYC/PDGFRA/SLC2A2/SLC7A5/SLC1A5/MET/IDH1/PDHB	10
map00603	map00603	Glycosphingolipid biosynthesis - globo and isoglobo series	3/739	17/8843	0.164858	0.633295	0.592557	A4GALT/ST3GAL2/GLA	3
map05162	map05162	Measles	16/739	148/8843	0.172402	0.634686	0.593858	CHUK/LOC100478655/CD209/JAK1/BID/BCL2L1/EIF2AK3/TNFAIP3/CDKN1B/BAK1/TP73/CD3D/CD3G/STAT3/IFNAR1/RCHY1	16
map04141	map04141	Protein processing in endoplasmic reticulum	20/739	191/8843	0.173342	0.634686	0.593858	UBXN2B/ERP29/AMFR/SEC24A/PDIA6/STT3B/SSR4/UBQLN2/RNF185/STT3A/EIF2AK3/OS9/BAK1/DNAJB11/SEC63/CKAP4/DNAJC5/SSR1/LMAN1/LMAN1L	20
map01240	map01240	Biosynthesis of cofactors	17/739	159/8843	0.174666	0.634686	0.593858	NME7/ALPL/AK7/QPRT/NQO1/TDO2/KYNU/GGH/PDXK/LOC100474694/GCH1/SHMT1/MTHFD2L/CPOX/IDO1/MAT2B/GCLM	17
map00601	map00601	Glycosphingolipid biosynthesis - lacto and neolacto series	5/739	36/8843	0.178231	0.634686	0.593858	A4GALT/B3GNT5/B4GALT4/ST3GAL4/LOC100482234	5
map04672	map04672	Intestinal immune network for IgA production	6/739	46/8843	0.182722	0.634686	0.593858	ITGA4/CCL25/CCL28/ICOSLG/TNFSF13B/LOC100466355	6
map01200	map01200	Carbon metabolism	15/739	139/8843	0.183794	0.634686	0.593858	RPIA/GOT1/H6PD/MMUT/ME2/SHMT1/IDH1/EHHADH/ACSS1/HAO1/PDHB/DLAT/MCEE/TALDO1/MDH1	15
map00790	map00790	Folate biosynthesis	4/739	27/8843	0.184782	0.634686	0.593858	ALPL/GGH/GCH1/AKR1B1	4
map04964	map04964	Proximal tubule bicarbonate reclamation	4/739	27/8843	0.184782	0.634686	0.593858	ATP1B3/ATP1B1/CA2/MDH1	4
map04977	map04977	Vitamin digestion and absorption	4/739	27/8843	0.184782	0.634686	0.593858	SLC23A2/LMBRD1/TCN2/LOC100474749	4
map05225	map05225	Hepatocellular carcinoma	20/739	193/8843	0.185369	0.634686	0.593858	LOC100471068/NQO1/LOC100473431/HGF/MGST3/TGFBR2/MYC/BCL2L1/LOC100483184/FZD6/FZD10/BAK1/GADD45B/GADD45A/MET/E2F3/HMOX1/GRAP/CDKN1A/TXNRD2	20
map00052	map00052	Galactose metabolism	5/739	37/8843	0.192948	0.650437	0.608596	G6PC/AKR1B1/PGM2/GLB1/GLA	5
map05219	map05219	Bladder cancer	6/739	47/8843	0.195773	0.650437	0.608596	CXCL8/LOC100473431/MYC/HBEGF/E2F3/CDKN1A	6
map04110	map04110	Cell cycle	14/739	130/8843	0.196164	0.650437	0.608596	LOC100473431/CDC26/MYC/PCNA/CDKN1B/WEE1/GADD45B/RAD21/GADD45A/MCM3/E2F3/CDKN1A/MCM2/CDC6	14
map00650	map00650	Butanoate metabolism	4/739	28/8843	0.20236	0.660367	0.617887	HMGCS1/ABAT/LOC100475101/EHHADH	4
map04120	map04120	Ubiquitin mediated proteolysis	16/739	153/8843	0.207596	0.660367	0.617887	XIAP/CDC26/CUL2/SOCS3/MGRN1/ERCC8/UBE2K/FBXO4/UBA2/VHL/CUL3/CBLB/UBA6/PRPF19/COP1/RCHY1	16
map05135	map05135	Yersinia infection	16/739	153/8843	0.207596	0.660367	0.617887	CHUK/CXCL8/ARHGEF12/MAPK13/ACTR2/ITGA4/ARPC4/ARF6/WIPF1/ARPC5/WIPF2/PIP5K1A/MAP2K4/PTK2B/PKN2/LCK	16
map04136	map04136	Autophagy - other	5/739	38/8843	0.208074	0.660367	0.617887	RPTOR/ATG12/ATG2B/BECN1/ATG5	5
map05142	map05142	Chagas disease	13/739	121/8843	0.20964	0.660367	0.617887	CHUK/LOC100478655/CXCL8/MAPK13/CFLAR/C3/TGFBR2/SERPINE1/CD3D/IFNGR1/MAP2K4/CD3G/TNFRSF1A	13
map04512	map04512	ECM-receptor interaction	9/739	80/8843	0.222808	0.694897	0.650196	HSPG2/RELN/LAMC1/ITGA4/SDC1/SPP1/TNC/COL6A2/VWF	9
map04380	map04380	Osteoclast differentiation	14/739	134/8843	0.228243	0.704867	0.659525	CHUK/JAK1/MAPK13/CSF1/TGFBR2/SOCS3/GAB2/NCF4/IFNGR1/OSCAR/GRAP/LCK/IFNAR1/TNFRSF1A	14
map04621	map04621	NOD-like receptor signaling pathway	18/739	178/8843	0.230831	0.70594	0.660528	XIAP/CHUK/CXCL8/JAK1/NAMPT/MAPK13/CTSB/ANTXR1/BCL2L1/TNFAIP3/BRCC3/LOC100468223/ANTXR2/ATG12/PKN2/IFNAR1/MFN1/ATG5	18
map01040	map01040	Biosynthesis of unsaturated fatty acids	4/739	30/8843	0.238853	0.716559	0.670465	SCD/LOC100476755/FADS1/FADS2	4
map01523	map01523	Antifolate resistance	4/739	30/8843	0.238853	0.716559	0.670465	CHUK/GGH/SHMT1/ABCC4	4
map04012	map04012	ErbB signaling pathway	10/739	93/8843	0.248002	0.723685	0.677132	NCK2/MYC/AREG/CDKN1B/NCK1/HBEGF/MAP2K4/CBLB/GRAP/CDKN1A	10
map04974	map04974	Protein digestion and absorption	10/739	93/8843	0.248002	0.723685	0.677132	SLC36A4/COL5A3/SLC16A10/ATP1B3/ATP1B1/SLC1A5/COL14A1/COL6A2/PRCP/SLC38A2	10
map01522	map01522	Endocrine resistance	11/739	104/8843	0.250405	0.723685	0.677132	LOC100473431/MAPK13/CDKN1B/NCOA3/HBEGF/DLL1/E2F3/SP1/GRAP/CDKN1A/DLL4	11
map05169	map05169	Epstein-Barr virus infection	21/739	214/8843	0.250418	0.723685	0.677132	CHUK/LOC100466374/JAK1/MAPK13/MYC/BID/TNFAIP3/CDKN1B/BAK1/GADD45B/GADD45A/PSMD14/BCL2L11/CD3D/MAP2K4/E2F3/CD3G/ICAM3/CDKN1A/STAT3/IFNAR1	21
map00532	map00532	Glycosaminoglycan biosynthesis - chondroitin sulfate / dermatan sulfate	3/739	21/8843	0.254135	0.725646	0.678967	CHST15/DSE/CSGALNACT2	3
map01524	map01524	Platinum drug resistance	9/739	83/8843	0.255704	0.725646	0.678967	XIAP/LOC100471068/SLC31A1/LOC100473431/MGST3/BID/BCL2L1/BAK1/CDKN1A	9
map00130	map00130	Ubiquinone and other terpenoid-quinone biosynthesis	2/739	12/8843	0.265074	0.74552	0.697563	NQO1/TAT	2
map04660	map04660	T cell receptor signaling pathway	11/739	106/8843	0.27045	0.751271	0.702944	CHUK/PTPRC/MAPK13/NCK2/NCK1/BCL10/CD3D/PDCD1/CD3G/GRAP/LCK	11
map05216	map05216	Thyroid cancer	5/739	42/8843	0.271889	0.751271	0.702944	MYC/BAK1/GADD45B/GADD45A/CDKN1A	5
map05143	map05143	African trypanosomiasis	5/739	43/8843	0.288475	0.790172	0.739342	LOC100478655/LOC100482523/VCAM1/ICAM3/IDO1	5
map00430	map00430	Taurine and hypotaurine metabolism	2/739	13/8843	0.297186	0.804622	0.752863	LOC100476755/GGT7	2
map05217	map05217	Basal cell carcinoma	7/739	65/8843	0.29886	0.804622	0.752863	HHIP/FZD6/FZD10/BAK1/GADD45B/GADD45A/CDKN1A	7
map05166	map05166	Human T-cell leukemia virus 1 infection	23/739	245/8843	0.309287	0.825638	0.772527	XIAP/CHUK/LOC100466374/JAK1/IL1R2/ETS2/LOC100473431/VAC14/CDC26/TGFBR2/MYC/ETS1/BCL2L1/TBPL1/NRP1/CD3D/MAP2K4/E2F3/CD3G/ICAM3/LCK/CDKN1A/TNFRSF1A	23
map03060	map03060	Protein export	3/739	24/8843	0.324721	0.85516	0.80015	SRP54/SRP14/SEC63	3
map04550	map04550	Signaling pathways regulating pluripotency of stem cells	14/739	145/8843	0.325775	0.85516	0.80015	BMI1/JAK1/MAPK13/MYC/BMPR2/FZD6/FZD10/BMPR1A/JAK2/KLF4/LIF/GRAP/ACVR1B/STAT3	14
map05340	map05340	Primary immunodeficiency	4/739	35/8843	0.334981	0.872059	0.815961	PTPRC/CD3D/LCK/IL7R	4
map00561	map00561	Glycerolipid metabolism	7/739	68/8843	0.340257	0.878533	0.822019	PLPP3/AKR1B1/ALDH7A1/MOGAT2/AGPAT1/DGAT2/GLA	7
map05210	map05210	Colorectal cancer	10/739	102/8843	0.34686	0.879282	0.82272	TGFBR2/MYC/AREG/BAK1/GADD45B/GADD45A/BCL2L11/APPL1/GRAP/CDKN1A	10
map00592	map00592	alpha-Linolenic acid metabolism	3/739	25/8843	0.348371	0.879282	0.82272	PLA2G4A/LOC100470998/FADS2	3
map05226	map05226	Gastric cancer	15/739	159/8843	0.350346	0.879282	0.82272	LOC100473431/HGF/TGFBR2/MYC/FZD6/FZD10/CDKN1B/BAK1/GADD45B/GADD45A/MET/FGF23/E2F3/GRAP/CDKN1A	15
map05152	map05152	Tuberculosis	17/739	182/8843	0.351713	0.879282	0.82272	LOC100478655/CD209/IRAK2/JAK1/LOC100472839/ARHGEF12/MAPK13/LOC100480687/C3/BID/LAMP2/CTSS/JAK2/BCL10/IFNGR1/LSP1/TNFRSF1A	17
map04130	map04130	SNARE interactions in vesicular transport	4/739	37/8843	0.374166	0.926836	0.867215	VAMP7/SNAP29/STX16/STX11	4
map04931	map04931	Insulin resistance	11/739	116/8843	0.376619	0.926836	0.867215	SLC27A6/SLC27A2/PPARGC1A/PTPN11/G6PC/SOCS3/SLC2A2/STAT3/NOS3/TNFRSF1A/PPP1R3B	11
map04010	map04010	MAPK signaling pathway	28/739	313/8843	0.380606	0.929387	0.869602	CHUK/FLT4/KIT/MAP3K20/MAPK13/HGF/CSF1/IL1RAP/TGFBR2/MYC/PDGFRA/PPM1B/AREG/LOC100483184/ARRB1/GADD45B/GADD45A/PLA2G4A/MET/FGF23/MEF2A/MAP2K4/KDR/MAP3K2/LOC100470998/GRAP/PPM1A/TNFRSF1A	28
map04218	map04218	Cellular senescence	16/739	176/8843	0.400238	0.969808	0.907422	CXCL8/LOC100466374/IGFBP3/LOC100473431/MAPK13/RASSF5/TGFBR2/MYC/ETS1/GADD45B/GADD45A/SERPINE1/E2F3/CDKN1A/SIRT1/LIN54	16
map00030	map00030	Pentose phosphate pathway	4/739	39/8843	0.413151	0.99114	0.927383	RPIA/H6PD/PGM2/TALDO1	4
map04390	map04390	Hippo signaling pathway	16/739	178/8843	0.41827	0.99114	0.927383	WWTR1/LATS1/PARD6A/YAP1/TGFBR2/MYC/SAV1/BMPR2/AREG/FZD6/FZD10/BMPR1A/LIMD1/TEAD1/TP73/SERPINE1	16
map04614	map04614	Renin-angiotensin system	3/739	28/8843	0.418481	0.99114	0.927383	ATP6AP2/LNPEP/PRCP	3
map00910	map00910	Nitrogen metabolism	2/739	17/8843	0.421655	0.991204	0.927443	CA13/CA2	2
map04650	map04650	Natural killer cell mediated cytotoxicity	10/739	109/8843	0.42753	0.997057	0.932919	PTPN11/BID/KLRD1/IFNGR1/PTK2B/ICAM3/GRAP/TNFSF10/LCK/IFNAR1	10
map05160	map05160	Hepatitis C	15/739	168/8843	0.433828	0.997057	0.932919	CHUK/JAK1/OCLN/CFLAR/MYC/SOCS3/BID/EIF2AK3/BAK1/E2F3/GRAP/CDKN1A/STAT3/IFNAR1/TNFRSF1A	15
map05215	map05215	Prostate cancer	10/739	110/8843	0.439088	0.997057	0.932919	CHUK/PLAU/IL1R2/PDGFRA/CDKN1B/PLAT/E2F3/GRAP/ERG/CDKN1A	10
map00860	map00860	Porphyrin and chlorophyll metabolism	3/739	29/8843	0.441336	0.997057	0.932919	LOC100472453/CPOX/HMOX1	3
map05132	map05132	Salmonella infection	25/739	287/8843	0.444468	0.997057	0.932919	CASP7/CHUK/LOC100478655/CXCL8/WASF3/PTPRC/RHOJ/PODXL/MAPK13/ACTR2/MYC/M6PR/ARPC4/ARF6/BAK1/ARPC5/MAP2K4/FBXO22/PKN2/TNFSF10/PIK3C2A/VPS33A/TNFRSF1A/ACTR10/DYNLT3	25
map00250	map00250	Alanine, aspartate and glutamate metabolism	4/739	41/8843	0.451585	0.997057	0.932919	PPAT/ABAT/GOT1/ASS1	4
map00230	map00230	Purine metabolism	13/739	147/8843	0.458127	0.997057	0.932919	NME7/AK7/PPAT/URAD/AMPD3/RRM1/XDH/GDA/PGM2/NT5E/LOC100470134/PAICS/NUDT9	13
map04611	map04611	Platelet activation	13/739	147/8843	0.458127	0.997057	0.932919	FGG/F2R/ARHGEF12/MAPK13/FGB/FGA/PLA2G4A/ARHGAP35/VASP/LOC100470998/F2/VWF/NOS3	13
map00510	map00510	N-Glycan biosynthesis	5/739	53/8843	0.458151	0.997057	0.932919	STT3B/STT3A/LOC100480278/MGAT4A/FUT8	5
map04330	map04330	Notch signaling pathway	5/739	53/8843	0.458151	0.997057	0.932919	APH1B/DLL1/DLL4/HES7/HEY1	5
map05140	map05140	Leishmaniasis	8/739	89/8843	0.469263	0.997057	0.932919	JAK1/MAPK13/C3/ITGA4/LOC100468223/NCF4/JAK2/IFNGR1	8
map05214	map05214	Glioma	8/739	89/8843	0.469263	0.997057	0.932919	LOC100473431/PDGFRA/BAK1/GADD45B/GADD45A/E2F3/GRAP/CDKN1A	8
map03440	map03440	Homologous recombination	4/739	42/8843	0.470501	0.997057	0.932919	RPA2/PALB2/RPA3/BRCC3	4
map04217	map04217	Necroptosis	16/739	184/8843	0.472412	0.997057	0.932919	XIAP/JAK1/CFLAR/CHMP6/BID/TNFAIP3/LOC100468223/JAK2/PLA2G4A/IFNGR1/STAT4/LOC100470998/TNFSF10/STAT3/IFNAR1/TNFRSF1A	16
map00330	map00330	Arginine and proline metabolism	5/739	54/8843	0.474789	0.997057	0.932919	ARG1/GOT1/L3HYPDH/ALDH7A1/NOS3	5
map03460	map03460	Fanconi anemia pathway	5/739	54/8843	0.474789	0.997057	0.932919	RPA2/PALB2/RPA3/FANCF/FAAP100	5
map04710	map04710	Circadian rhythm	3/739	31/8843	0.485927	0.9993	0.935018	RORA/FBXL3/BHLHE41	3
map00513	map00513	Various types of N-glycan biosynthesis	4/739	43/8843	0.48917	0.9993	0.935018	STT3B/STT3A/MGAT4A/FUT8	4
map04978	map04978	Mineral absorption	6/739	67/8843	0.492767	0.9993	0.935018	SLC31A1/LOC100483773/ATP1B3/ATP1B1/HMOX1/LOC100468106	6
map05213	map05213	Endometrial cancer	6/739	67/8843	0.492767	0.9993	0.935018	MYC/BAK1/GADD45B/GADD45A/GRAP/CDKN1A	6
map01230	map01230	Biosynthesis of amino acids	8/739	91/8843	0.494892	0.9993	0.935018	RPIA/ARG1/GOT1/SHMT1/IDH1/ASS1/TALDO1/MAT2B	8
map04350	map04350	TGF-beta signaling pathway	8/739	91/8843	0.494892	0.9993	0.935018	NBL1/LOC100473431/TGFBR2/MYC/BMPR2/BMPR1A/SP1/ACVR1B	8
map00670	map00670	One carbon pool by folate	2/739	20/8843	0.50724	1	0.935673	SHMT1/MTHFD2L	2
map01210	map01210	2-Oxocarboxylic acid metabolism	2/739	20/8843	0.50724	1	0.935673	GOT1/IDH1	2
map04625	map04625	C-type lectin receptor signaling pathway	10/739	116/8843	0.507685	1	0.935673	CHUK/CD209/CLEC1B/LOC105238896/ARHGEF12/MAPK13/LOC100480687/PTPN11/BCL10/LSP1	10
map04150	map04150	mTOR signaling pathway	14/739	165/8843	0.517474	1	0.935673	SGK1/CHUK/RNF152/RPTOR/DDIT4/MIOS/FNIP1/DEPTOR/FZD6/FZD10/SLC7A5/ATP6V1C1/GRAP/TNFRSF1A	14
map05133	map05133	Pertussis	8/739	93/8843	0.520156	1	0.935673	CASP7/CXCL8/C1S/MAPK13/C4BPB/C3/C5/C1R	8
map00260	map00260	Glycine, serine and threonine metabolism	4/739	45/8843	0.525654	1	0.935673	DMGDH/GNMT/SHMT1/ALDH7A1	4
map00970	map00970	Aminoacyl-tRNA biosynthesis	4/739	45/8843	0.525654	1	0.935673	SEPSECS/FARSA/NARS1/QRSL1	4
map00410	map00410	beta-Alanine metabolism	3/739	33/8843	0.528728	1	0.935673	ABAT/ALDH7A1/EHHADH	3
map00360	map00360	Phenylalanine metabolism	2/739	21/8843	0.533883	1	0.935673	GOT1/TAT	2
map04664	map04664	Fc epsilon RI signaling pathway	6/739	70/8843	0.536551	1	0.935673	MAPK13/GAB2/PLA2G4A/MAP2K4/LOC100470998/GRAP	6
map04912	map04912	GnRH signaling pathway	9/739	107/8843	0.542867	1	0.935673	MMP14/MAPK13/PLA2G4A/HBEGF/MAP2K4/MAP3K2/PTK2B/LOC100470998/GRAP	9
map04340	map04340	Hedgehog signaling pathway	4/739	46/8843	0.543417	1	0.935673	HHIP/MGRN1/ARRB1/CUL3	4
map04975	map04975	Fat digestion and absorption	4/739	46/8843	0.543417	1	0.935673	PLPP3/MOGAT2/AGPAT1/DGAT2	4
map04932	map04932	Non-alcoholic fatty liver disease	14/739	169/8843	0.554833	1	0.935673	CASP7/CXCL8/NDUFB6/SOCS3/LOC100467558/BID/EIF2AK3/YJEFN3/NDUFS1/BCL2L11/LOC100469420/NDUFA6/NDUFB3/TNFRSF1A	14
map00520	map00520	Amino sugar and nucleotide sugar metabolism	5/739	59/8843	0.555019	1	0.935673	LOC100481522/LOC100467462/CMAS/PGM2/GNPNAT1	5
map04370	map04370	VEGF signaling pathway	5/739	59/8843	0.555019	1	0.935673	MAPK13/PLA2G4A/KDR/LOC100470998/NOS3	5
map05205	map05205	Proteoglycans in cancer	20/739	242/8843	0.555675	1	0.935673	PLAU/HIF1A/ARHGEF12/MAPK13/HGF/HSPG2/PTPN11/MYC/LOC100483184/FZD6/SDC1/FZD10/HBEGF/MET/KDR/CBLB/PDCD4/GRAP/CDKN1A/STAT3	20
map00590	map00590	Arachidonic acid metabolism	6/739	72/8843	0.564824	1	0.935673	PTGES3/PLA2G4A/PTGDS/LOC100467730/LOC100470998/GPX8	6
map04620	map04620	Toll-like receptor signaling pathway	8/739	97/8843	0.569258	1	0.935673	CHUK/LOC100478655/CXCL8/LOC100472839/MAPK13/SPP1/MAP2K4/IFNAR1	8
map04014	map04014	Ras signaling pathway	21/739	257/8843	0.577175	1	0.935673	CHUK/FLT4/ETS2/KIT/HGF/RASSF5/CSF1/PTPN11/ETS1/PDGFRA/BCL2L1/LOC100483184/ARF6/GAB2/PLA2G4A/MET/FGF23/KDR/LOC100470998/GRAP/FOXO4	21
map00750	map00750	Vitamin B6 metabolism	1/739	10/8843	0.582365	1	0.935673	PDXK	1
map00920	map00920	Sulfur metabolism	1/739	10/8843	0.582365	1	0.935673	BPNT2	1
map05145	map05145	Toxoplasmosis	10/739	123/8843	0.58433	1	0.935673	XIAP/CHUK/JAK1/MAPK13/LAMC1/BCL2L1/JAK2/IFNGR1/STAT3/TNFRSF1A	10
map00350	map00350	Tyrosine metabolism	3/739	36/8843	0.589003	1	0.935673	GOT1/TAT/FAHD1	3
map04976	map04976	Bile secretion	7/739	87/8843	0.598604	1	0.935673	HMGCR/LOC100476755/ATP1B3/ATP1B1/ABCC4/SCTR/CA2	7
map00340	map00340	Histidine metabolism	2/739	24/8843	0.607719	1	0.935673	CARNMT1/ALDH7A1	2
map00515	map00515	Mannose type O-glycan biosynthesis	2/739	24/8843	0.607719	1	0.935673	RXYLT1/B4GAT1	2
map05150	map05150	Staphylococcus aureus infection	7/739	88/8843	0.610899	1	0.935673	C1S/FGG/C3/C5/C1R/SELP/ICAM3	7
map00310	map00310	Lysine degradation	5/739	63/8843	0.614594	1	0.935673	AASS/TMLHE/ALDH7A1/DHTKD1/EHHADH	5
map04973	map04973	Carbohydrate digestion and absorption	4/739	51/8843	0.626671	1	0.935673	ATP1B3/G6PC/ATP1B1/SLC2A2	4
map04510	map04510	Focal adhesion	17/739	215/8843	0.63189	1	0.935673	XIAP/FLT4/HGF/RELN/PDGFRA/LAMC1/ITGA4/SPP1/MET/ARHGAP35/TNC/PIP5K1A/COL6A2/KDR/VASP/GRAP/VWF	17
map05321	map05321	Inflammatory bowel disease	5/739	65/8843	0.642563	1	0.935673	RORA/IL4R/IFNGR1/STAT4/STAT3	5
map05163	map05163	Human cytomegalovirus infection	20/739	254/8843	0.644786	1	0.935673	CHUK/CXCL8/LOC100466374/JAK1/LOC100473431/LOC100464796/ARHGEF12/MAPK13/MYC/PDGFRA/BID/BAK1/LOC100483811/E2F3/PTK2B/SP1/GRAP/CDKN1A/STAT3/TNFRSF1A	20
map04071	map04071	Sphingolipid signaling pathway	10/739	129/8843	0.645474	1	0.935673	ACER2/MAPK13/SGMS1/DEGS1/BID/GAB2/S1PR2/NOS3/SPTLC1/TNFRSF1A	10
map04360	map04360	Axon guidance	15/739	192/8843	0.647069	1	0.935673	PARD6A/ARHGEF12/NCK2/SEMA7A/SEMA6C/PTPN11/SEMA4C/EFNB1/RND1/BMPR2/EPHB4/NRP1/NCK1/MET/RYK	15
map00072	map00072	Synthesis and degradation of ketone bodies	1/739	12/8843	0.649327	1	0.935673	HMGCS1	1
map00534	map00534	Glycosaminoglycan biosynthesis - heparan sulfate / heparin	2/739	26/8843	0.651799	1	0.935673	EXT2/GLCE	2
map00563	map00563	Glycosylphosphatidylinositol (GPI)-anchor biosynthesis	2/739	26/8843	0.651799	1	0.935673	PIGW/PIGX	2
map04930	map04930	Type II diabetes mellitus	4/739	53/8843	0.65713	1	0.935673	SOCS2/SOCS3/SLC2A2/SOCS4	4
map05014	map05014	Amyotrophic lateral sclerosis	34/739	430/8843	0.661481	1	0.935673	NDUFB6/MAPK13/DNAH10/UBQLN2/HNRNPA2B1/LOC100467558/NUP155/BID/BCL2L1/EIF2AK3/SIGMAR1/NDC1/LOC100484820/YJEFN3/HNRNPA3/NDUFS1/NUP133/SRSF3/PSMD14/ATG2B/NRBF2/SLC1A2/NUP35/LOC100469420/ALYREF/NDUFA6/DNAI1/NUP98/BECN1/NDUFB3/NUP50/TNFRSF1A/GPX8/ACTR10	34
map04918	map04918	Thyroid hormone synthesis	7/739	93/8843	0.669197	1	0.935673	ATP1B3/ATP1B1/TTF2/GSR/TG/GPX8/IYD	7
map04657	map04657	IL-17 signaling pathway	8/739	106/8843	0.670435	1	0.935673	CHUK/CXCL8/S100A9/S100A12/MAPK13/TNFAIP3/IL17RB/ELAVL1	8
map04950	map04950	Maturity onset diabetes of the young	2/739	27/8843	0.672317	1	0.935673	SLC2A2/HNF4A	2
map05100	map05100	Bacterial invasion of epithelial cells	7/739	94/8843	0.680186	1	0.935673	CD2AP/ACTR2/SEPTIN2/ARPC4/ARPC5/MET/CBLB	7
map05164	map05164	Influenza A	14/739	184/8843	0.683584	1	0.935673	CHUK/CXCL8/JAK1/SOCS3/BID/TRIM25/BAK1/JAK2/IFNGR1/ICAM3/TNFSF10/NUP98/IFNAR1/TNFRSF1A	14
map03008	map03008	Ribosome biogenesis in eukaryotes	6/739	82/8843	0.692002	1	0.935673	POP5/WDR3/UTP6/SBDS/GNL3/WDR36	6
map03013	map03013	RNA transport	15/739	198/8843	0.693627	1	0.935673	PTTG1IP/POP5/NUP155/ELAC1/NDC1/LOC100484820/ABHD6/NUP133/PHAX/NUP35/THOC3/ALYREF/STRAP/NUP98/NUP50	15
map04960	map04960	Aldosterone-regulated sodium reabsorption	3/739	44/8843	0.723835	1	0.935673	SGK1/ATP1B3/ATP1B1	3
map04966	map04966	Collecting duct acid secretion	2/739	30/8843	0.72801	1	0.935673	ATP6V1C1/CA2	2
map00010	map00010	Glycolysis / Gluconeogenesis	6/739	86/8843	0.735338	1	0.935673	G6PC/PGM2/ALDH7A1/ACSS1/PDHB/DLAT	6
map05146	map05146	Amoebiasis	8/739	114/8843	0.74715	1	0.935673	CXCL8/IL1R2/ARG1/C9/LAMC1/SERPINB9/SERPINB1/C8A	8
map04152	map04152	AMPK signaling pathway	9/739	128/8843	0.753181	1	0.935673	HMGCR/RPTOR/SCD/PPARGC1A/G6PC/RAB10/HNF4A/SIRT1/ELAVL1	9
map00983	map00983	Drug metabolism - other enzymes	5/739	76/8843	0.772481	1	0.935673	NME7/LOC100471068/RRM1/MGST3/XDH	5
map05221	map05221	Acute myeloid leukemia	5/739	76/8843	0.772481	1	0.935673	CHUK/KIT/MYC/GRAP/STAT3	5
map00061	map00061	Fatty acid biosynthesis	1/739	17/8843	0.77349	1	0.935673	ACSBG1	1
map00120	map00120	Primary bile acid biosynthesis	1/739	17/8843	0.77349	1	0.935673	LOC100476755	1
map05203	map05203	Viral carcinogenesis	15/739	210/8843	0.775177	1	0.935673	LOC100466374/JAK1/LOC100473431/LOC100464796/C3/VAC14/GTF2E1/TBPL1/CDKN1B/BAK1/GTF2E2/GRAP/CDKN1A/GTF2H3/STAT3	15
map05416	map05416	Viral myocarditis	5/739	78/8843	0.791719	1	0.935673	CXADR/LOC100466374/BID/ICAM3/SGCB	5
map04211	map04211	Longevity regulating pathway	6/739	92/8843	0.791909	1	0.935673	RPTOR/PPARGC1A/SOD2/APPL1/SIRT1/ATG5	6
map00053	map00053	Ascorbate and aldarate metabolism	1/739	18/8843	0.792456	1	0.935673	ALDH7A1	1
map02010	map02010	ABC transporters	3/739	51/8843	0.811136	1	0.935673	ABCC11/LOC100468649/ABCC4	3
map00591	map00591	Linoleic acid metabolism	2/739	37/8843	0.827387	1	0.935673	PLA2G4A/LOC100470998	2
map04913	map04913	Ovarian steroidogenesis	3/739	53/8843	0.831346	1	0.935673	HSD3B1/PLA2G4A/LOC100470998	3
map04935	map04935	Growth hormone synthesis, secretion and action	8/739	126/8843	0.83726	1	0.935673	SOCS2/IGFBP3/MAPK13/SOCS3/JAK2/MAP2K4/GRAP/STAT3	8
map04213	map04213	Longevity regulating pathway - multiple species	4/739	70/8843	0.847712	1	0.935673	RPTOR/SOD2/SIRT1/ATG5	4
map00140	map00140	Steroid hormone biosynthesis	3/739	55/8843	0.84967	1	0.935673	HSD3B1/LOC100474694/STS	3
map00040	map00040	Pentose and glucuronate interconversions	1/739	22/8843	0.853729	1	0.935673	AKR1B1	1
map05171	map05171	Coronavirus disease - COVID-19	27/739	385/8843	0.858372	1	0.935673	CHUK/CXCL8/C1S/F13B/JAK1/FGG/MAPK13/C9/FGB/C3/C5/C1R/C6/LOC100468223/FGA/NRP1/HBEGF/SELP/F13A1/F2/RPL3L/C8A/VWF/STAT3/IFNAR1/C7/TNFRSF1A	27
map03040	map03040	Spliceosome	11/739	172/8843	0.86147	1	0.935673	LSM8/DHX15/HNRNPA3/SRSF3/CDC5L/PHF5A/THOC3/PRPF19/ALYREF/PRPF38A/HNRNPM	11
map00190	map00190	Oxidative phosphorylation	9/739	147/8843	0.87576	1	0.935673	NDUFB6/LOC100467558/LOC100479471/ATP6V1C1/YJEFN3/NDUFS1/LOC100469420/NDUFA6/NDUFB3	9
map05323	map05323	Rheumatoid arthritis	6/739	104/8843	0.876676	1	0.935673	CXCL8/CSF1/ATP6V1C1/TNFSF13B/ICAM3/LOC100466355	6
map00240	map00240	Pyrimidine metabolism	3/739	59/8843	0.881175	1	0.935673	NME7/RRM1/NT5E	3
map04520	map04520	Adherens junction	5/739	90/8843	0.8816	1	0.935673	WASF3/TGFBR2/LOC100469560/MET/PTPRB	5
map05016	map05016	Huntington disease	24/739	353/8843	0.882875	1	0.935673	NDUFB6/IFT57/PPARGC1A/DNAH10/LOC100467558/TBPL1/TGM2/SOD2/YJEFN3/NDUFS1/PSMD14/ATG2B/NRBF2/SLC1A2/RCOR1/LOC100469420/SP1/NDUFA6/TFAM/DNAI1/BECN1/NDUFB3/GPX8/ACTR10	24
map04270	map04270	Vascular smooth muscle contraction	10/739	163/8843	0.884394	1	0.935673	CALCRL/RAMP3/ARHGEF12/AVPR1A/MYL6B/PLA2G4A/ADM/EDNRA/LOC100470998/ADORA2B	10
map05322	map05322	Systemic lupus erythematosus	8/739	135/8843	0.886599	1	0.935673	C1S/C9/C3/C5/C1R/C6/C8A/C7	8
map05165	map05165	Human papillomavirus infection	23/739	343/8843	0.892916	1	0.935673	CHUK/LOC100466374/JAK1/PARD6A/RELN/LAMC1/ITGA4/TBPL1/FZD6/FZD10/CDKN1B/BAK1/ATP6V1C1/SPP1/TNC/COL6A2/GRAP/VWF/CDKN1A/HES7/IFNAR1/HEY1/TNFRSF1A	23
map04928	map04928	Parathyroid hormone synthesis, secretion and action	7/739	122/8843	0.893774	1	0.935673	MMP14/ARRB1/HBEGF/FGF23/MEF2A/SP1/CDKN1A	7
map04530	map04530	Tight junction	13/739	208/8843	0.896265	1	0.935673	JAM3/IGSF5/OCLN/PARD6A/ACTR2/MYL6B/PCNA/ARPC4/ARPC5/RAB10/SYNPO/VASP/MARVELD2	13
map04934	map04934	Cushing syndrome	10/739	166/8843	0.896934	1	0.935673	RASD1/HSD3B1/AHR/LOC100473431/FZD6/FZD10/CDKN1B/E2F3/SP1/CDKN1A	10
map00500	map00500	Starch and sucrose metabolism	2/739	45/8843	0.900043	1	0.935673	G6PC/PGM2	2
map04062	map04062	Chemokine signaling pathway	12/739	197/8843	0.906827	1	0.935673	CHUK/CXCL8/LOC100464796/CCL25/CCL28/JAK2/ARRB1/CCL16/LOC100483811/PTK2B/GRAP/STAT3	12
map04919	map04919	Thyroid hormone signaling pathway	8/739	141/8843	0.912049	1	0.935673	HIF1A/RCAN1/SLC16A10/ATP1B3/MYC/ATP1B1/DIO3/NCOA3	8
map04910	map04910	Insulin signaling pathway	9/739	156/8843	0.913489	1	0.935673	RPTOR/SOCS2/PPARGC1A/G6PC/SOCS3/SOCS4/CBLB/GRAP/PPP1R3B	9
map05017	map05017	Spinocerebellar ataxia	9/739	156/8843	0.913489	1	0.935673	OPA1/RELN/RORA/TBPL1/PSMD14/ATG2B/NRBF2/SP1/BECN1	9
map04145	map04145	Phagosome	11/739	185/8843	0.914167	1	0.935673	CD209/LOC100466374/TFRC/C3/C1R/M6PR/LAMP2/CTSS/LOC100468223/NCF4/ATP6V1C1	11
map05310	map05310	Asthma	1/739	29/8843	0.920737	1	0.935673	PRG2	1
map05332	map05332	Graft-versus-host disease	2/739	49/8843	0.924566	1	0.935673	LOC100466374/KLRD1	2
map04721	map04721	Synaptic vesicle cycle	4/739	83/8843	0.924777	1	0.935673	ATP6V1C1/SLC1A2/SLC6A3/SLC6A14	4
map05204	map05204	Chemical carcinogenesis	3/739	67/8843	0.927103	1	0.935673	LOC100471068/MGST3/KYAT3	3
map03020	map03020	RNA polymerase	1/739	30/8843	0.927382	1	0.935673	POLR3GL	1
map04929	map04929	GnRH secretion	3/739	68/8843	0.931528	1	0.935673	GABBR1/SPP1/ARRB1	3
map04714	map04714	Thermogenesis	16/739	263/8843	0.934059	1	0.935673	RPTOR/NDUFB6/KLB/PPARGC1A/MAPK13/LOC100467558/LOC100481922/NDUFAF2/LOC100479471/YJEFN3/NDUFS1/LOC100463546/LOC100469420/GRAP/NDUFA6/NDUFB3	16
map05320	map05320	Autoimmune thyroid disease	2/739	51/8843	0.934586	1	0.935673	LOC100466374/TG	2
map04970	map04970	Salivary secretion	5/739	102/8843	0.936083	1	0.935673	LPO/ATP1B3/ATP1B1/BST1/CD38	5
map04662	map04662	B cell receptor signaling pathway	4/739	87/8843	0.940154	1	0.935673	CHUK/BCL10/GRAP/CD79B	4
map04926	map04926	Relaxin signaling pathway	7/739	135/8843	0.941623	1	0.935673	EDNRB/MAPK13/TGFBR2/ARRB1/MAP2K4/GRAP/NOS3	7
map05134	map05134	Legionellosis	4/739	88/8843	0.943523	1	0.935673	CASP7/CXCL8/C3/BCL2L13	4
map04612	map04612	Antigen processing and presentation	4/739	89/8843	0.946718	1	0.935673	LOC100466374/CTSB/CTSS/KLRD1	4
map05020	map05020	Prion disease	19/739	312/8843	0.947957	1	0.935673	NDUFB6/MAPK13/C9/PRNP/C5/LOC100467558/LAMC1/EIF2AK3/C6/LOC100468223/NCF4/YJEFN3/NDUFS1/PSMD14/LOC100469420/NDUFA6/C8A/NDUFB3/C7	19
map04921	map04921	Oxytocin signaling pathway	10/739	183/8843	0.948447	1	0.935673	RCAN1/MYL6B/PLA2G4A/MEF2A/RGS2/LOC100470998/KCNJ2/CDKN1A/NOS3/CD38	10
map04972	map04972	Pancreatic secretion	6/739	122/8843	0.948554	1	0.935673	ATP1B3/ATP1B1/BST1/SCTR/CA2/CD38	6
map04015	map04015	Rap1 signaling pathway	15/739	256/8843	0.948959	1	0.935673	FLT4/F2R/KIT/PARD6A/MAPK13/HGF/RASSF5/CSF1/PDGFRA/RAPGEF4/MET/FGF23/KDR/VASP/ADORA2B	15
map04922	map04922	Glucagon signaling pathway	6/739	123/8843	0.951127	1	0.935673	PPARGC1A/G6PC/SLC2A2/SIK1/SIRT1/PDHB	6
map03410	map03410	Base excision repair	1/739	35/8843	0.953138	1	0.935673	PCNA	1
map03015	map03015	mRNA surveillance pathway	5/739	108/8843	0.953807	1	0.935673	WDR82/SMG7/CPSF2/ALYREF/ETF1	5
map05168	map05168	Herpes simplex virus 1 infection	25/739	400/8843	0.95525	1	0.935673	CHUK/LOC100478655/LOC100466374/JAK1/ZNF777/C3/ZNF565/C5/LOC100480239/PTPN11/SOCS3/BID/BCL2L1/EIF2AK3/ZNF398/BAK1/JAK2/TNFSF14/LOC100469560/SRSF3/IFNGR1/ALYREF/IFNAR1/ZNF436/TNFRSF1A	25
map04371	map04371	Apelin signaling pathway	8/739	156/8843	0.955331	1	0.935673	PPARGC1A/SPP1/SERPINE1/PLAT/MEF2A/TFAM/BECN1/NOS3	8
map05412	map05412	Arrhythmogenic right ventricular cardiomyopathy	4/739	92/8843	0.955336	1	0.935673	ITGA4/DSG2/PKP2/SGCB	4
map04020	map04020	Calcium signaling pathway	16/739	277/8843	0.960115	1	0.935673	FLT4/EDNRB/F2R/HGF/AVPR1A/P2RX5/PDGFRA/LOC117799949/MET/FGF23/EDNRA/KDR/PTK2B/NOS3/ADORA2B/CD38	16
map04744	map04744	Phototransduction	1/739	37/8843	0.960672	1	0.935673	GUCA1B	1
map04916	map04916	Melanogenesis	5/739	112/8843	0.963002	1	0.935673	EDNRB/KIT/FZD6/FZD10/ASIP	5
map04723	map04723	Retrograde endocannabinoid signaling	8/739	160/8843	0.963062	1	0.935673	NDUFB6/MAPK13/LOC100467558/ABHD6/YJEFN3/NDUFS1/NDUFA6/NDUFB3	8
map05031	map05031	Amphetamine addiction	3/739	78/8843	0.96398	1	0.935673	SLC6A3/ARC/SIRT1	3
map04911	map04911	Insulin secretion	4/739	96/8843	0.964833	1	0.935673	ATP1B3/ATP1B1/SLC2A2/RAPGEF4	4
map04623	map04623	Cytosolic DNA-sensing pathway	2/739	60/8843	0.965982	1	0.935673	CHUK/POLR3GL	2
map00982	map00982	Drug metabolism - cytochrome P450	2/739	61/8843	0.968402	1	0.935673	LOC100471068/MGST3	2
map00051	map00051	Fructose and mannose metabolism	1/739	40/8843	0.969767	1	0.935673	AKR1B1	1
map04923	map04923	Regulation of lipolysis in adipocytes	2/739	62/8843	0.970655	1	0.935673	FABP4/AQP7	2
map04727	map04727	GABAergic synapse	4/739	99/8843	0.970685	1	0.935673	TRAK2/ABAT/GABBR1/SLC38A2	4
map04750	map04750	Inflammatory mediator regulation of TRP channels	5/739	117/8843	0.972127	1	0.935673	ASIC5/MAPK13/IL1RAP/PLA2G4A/LOC100470998	5
map04924	map04924	Renin secretion	3/739	82/8843	0.972347	1	0.935673	CTSB/EDNRA/KCNJ2	3
map04914	map04914	Progesterone-mediated oocyte maturation	4/739	100/8843	0.972425	1	0.935673	CPEB4/MAPK13/CDC26/STK10	4
map00830	map00830	Retinol metabolism	2/739	63/8843	0.972753	1	0.935673	LOC100474694/LOC100479222	2
map04971	map04971	Gastric acid secretion	4/739	101/8843	0.974067	1	0.935673	ATP1B3/ATP1B1/CA2/KCNJ2	4
map04961	map04961	Endocrine and other factor-regulated calcium reabsorption	2/739	64/8843	0.974706	1	0.935673	ATP1B3/ATP1B1	2
map04810	map04810	Regulation of actin cytoskeleton	14/739	260/8843	0.975267	1	0.935673	F2R/IQGAP2/ARHGEF12/ACTR2/PIP4K2B/PDGFRA/ITGA4/ARPC4/PIP4K2A/ARPC5/ARHGAP35/PIP5K1A/FGF23/F2	14
map00980	map00980	Metabolism of xenobiotics by cytochrome P450	2/739	65/8843	0.976523	1	0.935673	LOC100471068/MGST3	2
map04724	map04724	Glutamatergic synapse	5/739	121/8843	0.977874	1	0.935673	PLA2G4A/HOMER3/SLC1A2/LOC100470998/SLC38A2	5
map04927	map04927	Cortisol synthesis and secretion	2/739	66/8843	0.978214	1	0.935673	HSD3B1/SP1	2
map05330	map05330	Allograft rejection	1/739	44/8843	0.978712	1	0.935673	LOC100466374	1
map04730	map04730	Long-term depression	2/739	68/8843	0.981249	1	0.935673	PLA2G4A/LOC100470998	2
map05010	map05010	Alzheimer disease	24/739	414/8843	0.982264	1	0.935673	CASP7/RTN3/CHUK/NDUFB6/CSF1/APP/LOC100467558/BID/RTN4/EIF2AK3/FZD6/FZD10/LOC100468223/APH1B/YJEFN3/NDUFS1/PSMD14/ATG2B/NRBF2/LOC100469420/NDUFA6/BECN1/NDUFB3/TNFRSF1A	24
map04260	map04260	Cardiac muscle contraction	3/739	90/8843	0.98388	1	0.935673	ATP1B3/ATP1B1/LOC100469420	3
map04022	map04022	cGMP-PKG signaling pathway	9/739	194/8843	0.984855	1	0.935673	EDNRB/ATP1B3/ATP1B1/KCNJ8/EDNRA/MEF2A/RGS2/VASP/NOS3	9
map04925	map04925	Aldosterone synthesis and secretion	4/739	111/8843	0.986141	1	0.935673	HSD3B1/ATP1B3/ATP1B1/ATF1	4
map05170	map05170	Human immunodeficiency virus 1 infection	11/739	230/8843	0.987702	1	0.935673	CHUK/LOC100466374/MAPK13/BID/BCL2L1/BAK1/WEE1/CD3D/PTK2B/CD3G/TNFRSF1A	11
map04940	map04940	Type I diabetes mellitus	1/739	52/8843	0.989451	1	0.935673	LOC100466374	1
map05030	map05030	Cocaine addiction	1/739	52/8843	0.989451	1	0.935673	SLC6A3	1
map04722	map04722	Neurotrophin signaling pathway	5/739	135/8843	0.990405	1	0.935673	IRAK2/MAPK13/PTPN11/TP73/GRAP	5
map03050	map03050	Proteasome	1/739	57/8843	0.9932	1	0.935673	PSMD14	1
map04310	map04310	Wnt signaling pathway	6/739	160/8843	0.993773	1	0.935673	MYC/LOC100468419/FZD6/FZD10/PRICKLE4/RYK	6
map04540	map04540	Gap junction	3/739	107/8843	0.995084	1	0.935673	PDGFRA/MAP3K2/GRAP	3
map04080	map04080	Neuroactive ligand-receptor interaction	18/739	359/8843	0.995179	1	0.935673	CALCRL/VIPR1/EDNRB/F2R/AVPR1A/C3/P2RX5/C5/LOC117799949/GABBR1/ADM/LPAR6/EDNRA/PENK/SCTR/S1PR2/F2/ADORA2B	18
map04915	map04915	Estrogen signaling pathway	6/739	168/8843	0.996149	1	0.935673	GABBR1/NCOA3/HBEGF/SP1/GRAP/NOS3	6
map04114	map04114	Oocyte meiosis	4/739	131/8843	0.996267	1	0.935673	CPEB4/MAPK13/CDC26/FBXO5	4
map05012	map05012	Parkinson disease	13/739	298/8843	0.997884	1	0.935673	NDUFB6/LRRK2/LOC100467558/BCL2L1/EIF2AK3/YJEFN3/NDUFS1/PSMD14/LOC100469420/SLC6A3/NDUFA6/NDUFB3/MFN1	13
map04726	map04726	Serotonergic synapse	3/739	122/8843	0.998339	1	0.935673	APP/PLA2G4A/LOC100470998	3
map05032	map05032	Morphine addiction	2/739	101/8843	0.998544	1	0.935673	GABBR1/ARRB1	2
map04725	map04725	Cholinergic synapse	3/739	124/8843	0.998566	1	0.935673	JAK2/KCNJ2/ACHE	3
map04261	map04261	Adrenergic signaling in cardiomyocytes	5/739	169/8843	0.998908	1	0.935673	MAPK13/CREM/ATP1B3/ATP1B1/RAPGEF4	5
map05410	map05410	Hypertrophic cardiomyopathy	2/739	106/8843	0.999021	1	0.935673	ITGA4/SGCB	2
map05414	map05414	Dilated cardiomyopathy	2/739	110/8843	0.999289	1	0.935673	ITGA4/SGCB	2
map04024	map04024	cAMP signaling pathway	8/739	235/8843	0.999398	1	0.935673	F2R/ATP1B3/ATP1B1/HHIP/RAPGEF4/GABBR1/ABCC4/EDNRA	8
map04742	map04742	Taste transduction	1/739	85/8843	0.999421	1	0.935673	GABBR1	1
map04728	map04728	Dopaminergic synapse	3/739	150/8843	0.999796	1	0.935673	MAPK13/ARRB1/SLC6A3	3
map04713	map04713	Circadian entrainment	1/739	113/8843	0.999951	1	0.935673	RASD1	1
map05034	map05034	Alcoholism	3/739	200/8843	0.999996	1	0.935673	SLC6A3/GRAP/ADORA2B	3
map03010	map03010	Ribosome	3/739	280/8843	1	1	0.935673	MRPL15/MRPL30/RPL3L	3

## Sheet: Table S2
Table S2 GO enrichment results for upregulated DEGs in Aml vs. Umr group
GO TERM	ID	Description	GeneRatio	BgRatio	pvalue	p.adjust	qvalue	geneID	Count
GO:0072376	GO:0072376	protein activation cascade	21/1491	57/15852	1.85203e-08	0.00012979	0.00012239	CRP/TFPI/COLEC10/F9/C1S/F13B/FGG/CFHR5/RGCC/FGB/C3/C1R/C6/F8/FGA/FBLN1/F13A1/PRCP/F2/C8A/C7	21
GO:1901342	GO:1901342	regulation of vasculature development	62/1491	337/15852	1.8782e-07	0.000616744	0.000581579	GDF2/JAK1/SPRY2/TSPAN12/RHOJ/HIF1A/KIT/LOC100464796/RGCC/CFLAR/HGF/SPRED1/TNFRSF12A/C3/HSPG2/SPARC/NR2E1/TGFBR2/C5/ETS1/GPR4/HHIP/XDH/TNFAIP3/AAMP/LOC100483184/HYAL2/EPHB4/LOC100468223/ADAMTS1/NRP1/SOD2/CIB1/SERPINE1/ADM/PDCL3/GPNMB/DLL1/ECSCR/KLF4/KDR/PPP1R16B/CEMIP2/PTK2B/GREM1/PDCD4/EGLN1/LIF/HMOX1/SP1/MYDGF/PIK3C2A/FOXJ2/SIRT1/ADGRA2/STAT3/DLL4/NOS3/FOXO4/ADORA2B/HEY1/TNFRSF1A	62
GO:0005788	GO:0005788	endoplasmic reticulum lumen	55/1491	288/15852	2.64017e-07	0.000616744	0.000581579	IGFBP1/CALU/IGFBP5/F9/SERPINC1/ERP29/COL5A3/LOC100472453/SLC27A2/FGG/GAS6/PDIA6/IGFBP3/VWA1/H6PD/TMEM132A/CTSC/RCN2/C3/CSF1/EBI3/PRSS23/POGLUT2/DNAJB9/LAMC1/CALR3/OS9/F8/FGA/RNASET2/SPP1/DNAJB11/FUCA2/POGLUT1/CRTAP/SPARCL1/VCPIP1/TNC/FGF23/MGAT4A/CKAP4/COL6A2/PENK/COL28A1/ERP44/P3H2/FOXRED2/ARSK/STS/ADAMTSL4/MYDGF/F2/SERPINH1/ACHE/GPX8	55
GO:0050727	GO:0050727	regulation of inflammatory response	66/1491	375/15852	4.13317e-07	0.000724131	0.000682843	VAMP7/XIAP/GPRC5B/LOC100478655/S100A9/CALCRL/SLC7A2/C1S/S100A12/EDNRB/LOC100472839/IL1R2/CFHR5/PLA2G7/SOCS5/OSM/MAPK13/HGF/C4BPB/MACIR/C9/SMPDL3B/C3/SEMA7A/C5/WFDC1/NR1D2/C1R/ETS1/SOCS3/LOC100467558/RORA/BCL6B/PROS1/TNFAIP3/C6/HYAL2/CTSS/OSMR/PGLYRP1/JAK2/TGM2/MVK/PLA2G4A/BST1/SERPINE1/EDNRA/KLF4/DNASE1L3/FNDC4/PDCD4/FFAR4/SNX4/IER3/FABP4/F2/CCN3/C8A/IDO1/C1QTNF3/IL17RB/ADORA2B/TBC1D23/C7/TNFRSF1…	66
GO:0002283	GO:0002283	neutrophil activation involved in immune response	76/1491	460/15852	7.55399e-07	0.000802584	0.000756823	PRG2/VAMP7/S100A9/ACP3/LPCAT1/LOC100482523/S100A12/TMEM30A/PLAU/PTPRC/AMPD3/SLC27A2/CD93/MOSPD2/ATP6AP2/LOC105238896/ARG1/FGL2/METTL7A/GGH/RAB27A/SLC2A3/ACTR2/CTSC/C3/PDXK/SELL/LOC100467558/CTSB/GOLGA7/DEGS1/MCEMP1/LAMP2/UNC13D/CTSS/ACLY/DPP7/LOC100468223/QPCT/RNASET2/NPC2/SNAP29/ARPC5/NEU1/ANO6/PECAM1/SLC44A2/PGM2/GLB1/FUCA2/RAB10/TSPAN14/PSMD14/GNS/BST1/IDH1/OSTF1/SERPINB1/MANBA/COPB1/CNN2/CKAP…	76
GO:0007599	GO:0007599	hemostasis	46/1491	232/15852	8.32637e-07	0.000802584	0.000756823	TFPI/F9/SERPINC1/CLEC1B/F13B/CD9/FGG/GAS6/F2R/PDIA6/ITPK1/C4BPB/RAB27A/C9/FGB/C3/P2RX5/SERPINE2/PTPN11/PDGFRA/PROCR/PROS1/FZD6/MMRN1/THBD/F8/FGA/ANO6/JAK2/ARRB1/FBLN1/BLOC1S6/PLAT/HNF4A/SERPINA5/RCOR1/F13A1/HMG20B/C1GALT1C1/AXL/PRCP/F2/LCK/LMAN1/VWF/FLI1	46
GO:0031091	GO:0031091	platelet alpha granule	25/1491	93/15852	9.75457e-07	0.000802584	0.000756823	LOC100481522/TMX3/VAMP7/CD9/SRGN/FGG/GAS6/IGFBP3/APOOL/HGF/FGB/SPARC/SERPINE2/PROS1/LOC100483184/MMRN1/F8/FGA/PECAM1/SERPINE1/LOC100473076/SERPINA5/SELP/A1BG/F13A1	25
GO:0007596	GO:0007596	blood coagulation	45/1491	227/15852	1.09845e-06	0.000802584	0.000756823	TFPI/F9/SERPINC1/CLEC1B/F13B/CD9/FGG/GAS6/F2R/PDIA6/ITPK1/C4BPB/RAB27A/C9/FGB/C3/P2RX5/SERPINE2/PTPN11/PDGFRA/PROCR/PROS1/FZD6/MMRN1/THBD/F8/FGA/ANO6/JAK2/ARRB1/FBLN1/BLOC1S6/PLAT/HNF4A/SERPINA5/RCOR1/F13A1/HMG20B/C1GALT1C1/AXL/PRCP/F2/LCK/LMAN1/VWF	45
GO:0050817	GO:0050817	coagulation	45/1491	227/15852	1.09845e-06	0.000802584	0.000756823	TFPI/F9/SERPINC1/CLEC1B/F13B/CD9/FGG/GAS6/F2R/PDIA6/ITPK1/C4BPB/RAB27A/C9/FGB/C3/P2RX5/SERPINE2/PTPN11/PDGFRA/PROCR/PROS1/FZD6/MMRN1/THBD/F8/FGA/ANO6/JAK2/ARRB1/FBLN1/BLOC1S6/PLAT/HNF4A/SERPINA5/RCOR1/F13A1/HMG20B/C1GALT1C1/AXL/PRCP/F2/LCK/LMAN1/VWF	45
GO:0043312	GO:0043312	neutrophil degranulation	75/1491	457/15852	1.16044e-06	0.000802584	0.000756823	PRG2/VAMP7/S100A9/ACP3/LPCAT1/LOC100482523/S100A12/TMEM30A/PLAU/PTPRC/AMPD3/SLC27A2/CD93/MOSPD2/ATP6AP2/LOC105238896/ARG1/FGL2/METTL7A/GGH/RAB27A/SLC2A3/ACTR2/CTSC/C3/PDXK/SELL/LOC100467558/CTSB/GOLGA7/DEGS1/MCEMP1/LAMP2/UNC13D/CTSS/ACLY/DPP7/LOC100468223/QPCT/RNASET2/NPC2/SNAP29/ARPC5/NEU1/ANO6/PECAM1/SLC44A2/PGM2/GLB1/FUCA2/RAB10/TSPAN14/PSMD14/GNS/BST1/IDH1/OSTF1/SERPINB1/MANBA/COPB1/CNN2/CKAP…	75
GO:0042119	GO:0042119	neutrophil activation	76/1491	466/15852	1.25976e-06	0.000802584	0.000756823	PRG2/VAMP7/S100A9/ACP3/LPCAT1/LOC100482523/S100A12/TMEM30A/PLAU/PTPRC/AMPD3/SLC27A2/CD93/MOSPD2/ATP6AP2/LOC105238896/ARG1/FGL2/METTL7A/GGH/RAB27A/SLC2A3/ACTR2/CTSC/C3/PDXK/SELL/LOC100467558/CTSB/GOLGA7/DEGS1/MCEMP1/LAMP2/UNC13D/CTSS/ACLY/DPP7/LOC100468223/QPCT/RNASET2/NPC2/SNAP29/ARPC5/NEU1/ANO6/PECAM1/SLC44A2/PGM2/GLB1/FUCA2/RAB10/TSPAN14/PSMD14/GNS/BST1/IDH1/OSTF1/SERPINB1/MANBA/COPB1/CNN2/CKAP…	76
GO:0002275	GO:0002275	myeloid cell activation involved in immune response	78/1491	484/15852	1.4694e-06	0.000847418	0.0007991	PRG2/VAMP7/S100A9/ACP3/LPCAT1/LOC100482523/S100A12/TMEM30A/PLAU/PTPRC/AMPD3/SLC27A2/LOC100472839/CD93/MOSPD2/ATP6AP2/KIT/LOC105238896/ARG1/FGL2/METTL7A/GGH/RAB27A/SLC2A3/ACTR2/CTSC/C3/PDXK/SELL/LOC100467558/CTSB/GOLGA7/DEGS1/MCEMP1/LAMP2/UNC13D/CTSS/ACLY/DPP7/LOC100468223/QPCT/RNASET2/NPC2/SNAP29/ARPC5/NEU1/ANO6/PECAM1/SLC44A2/PGM2/GLB1/FUCA2/RAB10/TSPAN14/PSMD14/GNS/BST1/IDH1/OSTF1/SERPINB1/MANB…	78
GO:0045765	GO:0045765	regulation of angiogenesis	55/1491	304/15852	1.57198e-06	0.000847418	0.0007991	GDF2/JAK1/SPRY2/TSPAN12/RHOJ/HIF1A/LOC100464796/RGCC/HGF/SPRED1/TNFRSF12A/C3/HSPG2/SPARC/NR2E1/TGFBR2/C5/ETS1/GPR4/HHIP/TNFAIP3/AAMP/LOC100483184/HYAL2/LOC100468223/ADAMTS1/NRP1/CIB1/SERPINE1/ADM/PDCL3/GPNMB/DLL1/ECSCR/KLF4/KDR/PPP1R16B/CEMIP2/PTK2B/GREM1/EGLN1/LIF/HMOX1/SP1/MYDGF/PIK3C2A/FOXJ2/SIRT1/ADGRA2/STAT3/DLL4/NOS3/FOXO4/ADORA2B/TNFRSF1A	55
GO:0036230	GO:0036230	granulocyte activation	76/1491	471/15852	1.90718e-06	0.000907843	0.00085608	PRG2/VAMP7/S100A9/ACP3/LPCAT1/LOC100482523/S100A12/TMEM30A/PLAU/PTPRC/AMPD3/SLC27A2/CD93/MOSPD2/ATP6AP2/LOC105238896/ARG1/FGL2/METTL7A/GGH/RAB27A/SLC2A3/ACTR2/CTSC/C3/PDXK/SELL/LOC100467558/CTSB/GOLGA7/DEGS1/MCEMP1/LAMP2/UNC13D/CTSS/ACLY/DPP7/LOC100468223/QPCT/RNASET2/NPC2/SNAP29/ARPC5/NEU1/ANO6/PECAM1/SLC44A2/PGM2/GLB1/FUCA2/RAB10/TSPAN14/PSMD14/GNS/BST1/IDH1/OSTF1/SERPINB1/MANBA/COPB1/CNN2/CKAP…	76
GO:0002446	GO:0002446	neutrophil mediated immunity	76/1491	472/15852	2.06956e-06	0.000907843	0.00085608	PRG2/VAMP7/S100A9/ACP3/LPCAT1/LOC100482523/S100A12/TMEM30A/PLAU/PTPRC/AMPD3/SLC27A2/CD93/MOSPD2/ATP6AP2/LOC105238896/ARG1/FGL2/METTL7A/GGH/RAB27A/SLC2A3/ACTR2/CTSC/C3/PDXK/SELL/LOC100467558/CTSB/GOLGA7/DEGS1/MCEMP1/LAMP2/UNC13D/CTSS/ACLY/DPP7/LOC100468223/QPCT/RNASET2/NPC2/SNAP29/ARPC5/NEU1/ANO6/PECAM1/SLC44A2/PGM2/GLB1/FUCA2/RAB10/TSPAN14/PSMD14/GNS/BST1/IDH1/OSTF1/SERPINB1/MANBA/COPB1/CNN2/CKAP…	76
GO:0006695	GO:0006695	cholesterol biosynthetic process	14/1491	36/15852	2.0727e-06	0.000907843	0.00085608	HMGCS1/PMVK/LOC100477744/IDI1/HMGCR/SC5D/LBR/LSS/ACLY/TM7SF2/SQLE/MVK/DHCR24/DHCR7	14
GO:0002444	GO:0002444	myeloid leukocyte mediated immunity	78/1491	490/15852	2.38177e-06	0.00092302	0.000870391	PRG2/VAMP7/S100A9/ACP3/LPCAT1/LOC100482523/S100A12/TMEM30A/PLAU/PTPRC/AMPD3/SLC27A2/CD93/MOSPD2/ATP6AP2/KIT/LOC105238896/ARG1/FGL2/METTL7A/GGH/RAB27A/SLC2A3/ACTR2/CTSC/C3/PDXK/SELL/LOC100467558/CTSB/GOLGA7/DEGS1/MCEMP1/LAMP2/UNC13D/CTSS/ACLY/DPP7/LOC100468223/QPCT/RNASET2/NPC2/SNAP29/ARPC5/NEU1/ANO6/PECAM1/SLC44A2/PGM2/GLB1/FUCA2/SERPINB9/RAB10/TSPAN14/PSMD14/GNS/BST1/IDH1/OSTF1/SERPINB1/MANBA/CO…	78
GO:0043299	GO:0043299	leukocyte degranulation	76/1491	474/15852	2.43401e-06	0.00092302	0.000870391	PRG2/VAMP7/S100A9/ACP3/LPCAT1/LOC100482523/S100A12/TMEM30A/PLAU/PTPRC/AMPD3/SLC27A2/CD93/MOSPD2/ATP6AP2/KIT/LOC105238896/ARG1/FGL2/METTL7A/GGH/RAB27A/SLC2A3/ACTR2/CTSC/C3/PDXK/SELL/LOC100467558/CTSB/GOLGA7/DEGS1/MCEMP1/LAMP2/UNC13D/CTSS/ACLY/DPP7/LOC100468223/QPCT/RNASET2/NPC2/SNAP29/ARPC5/NEU1/ANO6/PECAM1/SLC44A2/PGM2/GLB1/FUCA2/RAB10/TSPAN14/PSMD14/GNS/BST1/IDH1/OSTF1/SERPINB1/MANBA/COPB1/CNN2/…	76
GO:0001525	GO:0001525	angiogenesis	46/1491	241/15852	2.50248e-06	0.00092302	0.000870391	POFUT1/JAM3/GDF2/ADGRG1/CALCRL/MMP14/PLAU/FLT4/HIF1A/C1GALT1/AHR/TGFBR2/ETS1/RORA/GPR4/PDGFRA/EIF2AK3/AAMP/APOLD1/EPHB4/LOXL2/NRP1/PECAM1/CLEC14A/ELK3/VHL/HBEGF/SERPINE1/LEMD3/DLL1/PRKX/EDNRA/KDR/KCTD10/PTK2B/GREM1/HMOX1/PTPRB/PRCP/CCN3/SIRT1/BECN1/ADGRA2/DLL4/NOS3/HEY1	46
GO:1902653	GO:1902653	secondary alcohol biosynthetic process	14/1491	37/15852	3.0468e-06	0.0010676	0.00100673	HMGCS1/PMVK/LOC100477744/IDI1/HMGCR/SC5D/LBR/LSS/ACLY/TM7SF2/SQLE/MVK/DHCR24/DHCR7	14
GO:0048514	GO:0048514	blood vessel morphogenesis	59/1491	345/15852	4.32565e-06	0.00140424	0.00132417	POFUT1/JAM3/GDF2/ADGRG1/HPGD/CALCRL/MMP14/PLAU/FLT4/LOX/HIF1A/C1GALT1/AHR/LOC100464796/SPRED1/YAP1/TGFBR2/ETS1/BMPR2/RORA/GPR4/PDGFRA/EIF2AK3/AAMP/APOLD1/EPHB4/LOXL2/BMPR1A/NRP1/BAK1/PECAM1/CLEC14A/ELK3/VHL/HBEGF/SERPINE1/PRDM1/ADM/ADGRF5/LEMD3/DLL1/PRKX/EDNRA/TGFBR3/KDR/KCTD10/PTK2B/GREM1/HMOX1/PTPRB/TIPARP/PRCP/CCN3/SIRT1/BECN1/ADGRA2/DLL4/NOS3/HEY1	59
GO:0016126	GO:0016126	sterol biosynthetic process	14/1491	38/15852	4.40829e-06	0.00140424	0.00132417	HMGCS1/PMVK/LOC100477744/IDI1/HMGCR/SC5D/LBR/LSS/ACLY/TM7SF2/SQLE/MVK/DHCR24/DHCR7	14
GO:0050878	GO:0050878	regulation of body fluid levels	73/1491	458/15852	4.76864e-06	0.00145298	0.00137014	SLC30A4/TFPI/CHUK/F9/S100A9/PPAT/SERPINC1/CLEC1B/F13B/PLAU/CD9/EDNRB/FGG/GAS6/F2R/HIF1A/SCD/PDIA6/ITPK1/AVPR1A/C4BPB/GUCA1B/RAB27A/C9/FGB/C3/P2RX5/PAM/SERPINE2/PTPN11/JHY/PDGFRA/PROCR/XDH/EIF2AK3/PLEK/PROS1/FZD6/HYAL2/MMRN1/AKR1B1/THBD/F8/FGA/ANO6/JAK2/ARRB1/LOC100479222/TP73/MET/FBLN1/BLOC1S6/SERPINE1/PLAT/HNF4A/ADM/SERPINA5/RCOR1/SELP/SLC6A3/F13A1/HMG20B/C1GALT1C1/AXL/PRCP/F2/LCK/LMAN1/VWF/AQP7…	73
GO:0001944	GO:0001944	vasculature development	73/1491	461/15852	6.0433e-06	0.00176464	0.00166403	POFUT1/JAM3/GDF2/ADGRG1/HPGD/CALCRL/MMP14/PLAU/FLT4/LOX/RHOJ/HIF1A/C1GALT1/AHR/GJA4/LOC100464796/PLPP3/SPRED1/YAP1/TGFBR2/ETS1/SOCS3/BMPR2/ANTXR1/RORA/GPR4/PDGFRA/EIF2AK3/AAMP/APOLD1/EPHB4/LOXL2/BMPR1A/NRP1/BAK1/TMEM204/PECAM1/CLEC14A/ELK3/RECK/VHL/HBEGF/ERRFI1/SERPINE1/PRDM1/ADM/ADGRF5/LEMD3/HECTD1/DLL1/PRKX/EDNRA/TGFBR3/ROM1/KDR/DHCR7/KCTD10/PTK2B/GREM1/LIF/HMOX1/PTPRB/TIPARP/PRCP/CCN3/SGCB/SIR…	73
GO:1902042	GO:1902042	negative regulation of extrinsic apoptotic signaling pathway via death domain receptors	13/1491	35/15852	8.73234e-06	0.00235676	0.00222239	FGG/CFLAR/HGF/RNF34/FGB/BCL2L1/TNFAIP3/HMGB2/FGA/SERPINE1/HMOX1/TNFSF10/NOS3	13
GO:0072358	GO:0072358	NA	74/1491	474/15852	8.7437e-06	0.00235676	0.00222239	POFUT1/JAM3/GDF2/ADGRG1/HPGD/CALCRL/MMP14/PLAU/FLT4/LOX/RHOJ/HIF1A/C1GALT1/AHR/GJA4/LOC100464796/PLPP3/SPRED1/HSPG2/YAP1/TGFBR2/ETS1/SOCS3/BMPR2/ANTXR1/RORA/GPR4/PDGFRA/EIF2AK3/AAMP/APOLD1/EPHB4/LOXL2/BMPR1A/NRP1/BAK1/TMEM204/PECAM1/CLEC14A/ELK3/RECK/VHL/HBEGF/ERRFI1/SERPINE1/PRDM1/ADM/ADGRF5/LEMD3/HECTD1/DLL1/PRKX/EDNRA/TGFBR3/ROM1/KDR/DHCR7/KCTD10/PTK2B/GREM1/LIF/HMOX1/PTPRB/TIPARP/PRCP/CCN3/SG…	74
GO:1904018	GO:1904018	positive regulation of vasculature development	38/1491	197/15852	1.41841e-05	0.00368156	0.00347164	GDF2/JAK1/RHOJ/HIF1A/KIT/LOC100464796/CFLAR/HGF/C3/NR2E1/TGFBR2/C5/ETS1/AAMP/LOC100483184/HYAL2/EPHB4/LOC100468223/NRP1/SOD2/CIB1/SERPINE1/ADM/PDCL3/DLL1/KLF4/KDR/PPP1R16B/PTK2B/GREM1/HMOX1/SP1/MYDGF/PIK3C2A/SIRT1/STAT3/NOS3/TNFRSF1A	38
GO:0016757	GO:0016757	transferase activity, transferring glycosyl groups	42/1491	227/15852	1.49396e-05	0.00373917	0.00352597	POFUT1/PPAT/QPRT/B4GALT5/NAMPT/C1GALT1/DPY19L2/DPY19L4/DPY19L3/A4GALT/ART4/STT3B/RXYLT1/ART3/EXT2/EOGT/ST3GAL2/STT3A/ST8SIA4/POGLUT2/SDF2/B4GAT1/HYAL2/MTAP/B3GNT5/ST6GALNAC6/SDF2L1/B4GALT4/POGLUT1/UGCG/ST3GAL4/MGAT4A/CSGALNACT2/LOC100482234/ST3GAL5/FUT11/TIPARP/C1GALT1C1/FUT8/GXYLT2/ST6GALNAC2/GALNT11	42
GO:0006790	GO:0006790	sulfur compound metabolic process	56/1491	336/15852	1.63686e-05	0.00395555	0.00373001	PMVK/ACP3/THTPA/LOC100471068/AHCY/LPO/B4GALT5/ACADSB/SCD/TDO2/IDS/KYNU/LOC100476755/MAMDC2/CHST15/MGST3/MMUT/GNMT/ACSBG1/ST3GAL2/LOC100475101/GGCT/MCCC2/B4GAT1/HYAL2/ACLY/MTAP/SLC26A2/DSE/HLCS/SOD2/GLB1/B4GALT4/MVK/GNS/GLCE/APIP/GGT7/ST3GAL4/HNF4A/IDH1/BPNT2/SPOCK2/CSGALNACT2/EHHADH/ACSS1/ACOT12/GSR/PDHX/PDHB/DLAT/MCEE/MAT2B/GCLM/DGAT2/ACBD6	56
GO:0072378	GO:0072378	blood coagulation, fibrin clot formation	11/1491	28/15852	2.32919e-05	0.00544099	0.00513075	TFPI/F9/F13B/FGG/FGB/F8/FGA/FBLN1/F13A1/PRCP/F2	11
GO:0045766	GO:0045766	positive regulation of angiogenesis	34/1491	173/15852	2.63251e-05	0.00595117	0.00561184	GDF2/JAK1/RHOJ/HIF1A/LOC100464796/HGF/C3/NR2E1/TGFBR2/C5/ETS1/AAMP/LOC100483184/HYAL2/LOC100468223/NRP1/CIB1/SERPINE1/ADM/PDCL3/DLL1/KLF4/KDR/PPP1R16B/PTK2B/GREM1/HMOX1/SP1/MYDGF/PIK3C2A/SIRT1/STAT3/NOS3/TNFRSF1A	34
GO:0042542	GO:0042542	response to hydrogen peroxide	30/1491	145/15852	2.79777e-05	0.00612712	0.00577777	LOC100482523/NQO1/STK24/HIF1A/NET1/ARG1/MAPK13/GLRX2/ETS1/PCNA/XDH/BCL2L1/AREG/TNFAIP3/SIGMAR1/SDC1/AKR1B1/ADAM9/SOD2/PLA2G4A/SERPINE1/PTK2B/HMOX1/AXL/LCK/PPP1R15B/TXNRD2/SIRT1/BECN1/IMPACT	30
GO:0061041	GO:0061041	regulation of wound healing	28/1491	132/15852	3.18423e-05	0.00676215	0.00637659	TFPI/S100A9/HMGCR/PLAU/CD9/FGG/F2R/FGB/PLPP3/TNFRSF12A/P2RX5/SERPINE2/TGFBR2/WFDC1/MYC/PDGFRA/PLEK/TNFAIP3/THBD/FGA/ANO6/HBEGF/SERPINE1/PLAT/SELP/F2/NOS3/CASK	28
GO:0042060	GO:0042060	wound healing	67/1491	434/15852	3.30789e-05	0.00681814	0.00642938	IGFBP1/CRP/TFPI/CXADR/F9/SERPINC1/CLEC1B/F13B/PLAU/CD9/LOX/FGG/GAS6/F2R/HIF1A/PDIA6/ITPK1/CFLAR/C4BPB/RAB27A/C9/FGB/C3/YAP1/SPARC/P2RX5/SERPINE2/TGFBR2/PTPN11/ETS1/GPR4/PDGFRA/PROCR/PROS1/LOC100483184/FZD6/SDC1/MMRN1/THBD/F8/FGA/ANO6/JAK2/PECAM1/ARRB1/ELK3/HBEGF/ARHGAP35/FBLN1/BLOC1S6/SERPINE1/PLAT/HNF4A/CNN2/SERPINA5/RCOR1/F13A1/HMOX1/HMG20B/C1GALT1C1/AXL/PRCP/F2/CCN3/LCK/LMAN1/VWF	67
GO:0006979	GO:0006979	response to oxidative stress	65/1491	418/15852	3.44055e-05	0.00688897	0.00649618	NUDT15/CLN8/CRP/CHUK/LOC100482523/MMP14/NQO1/STK24/LPO/HIF1A/NET1/ARG1/PPARGC1A/MAPK13/CFLAR/RCAN1/GLRX2/OXR1/PRNP/SELENOK/ETS1/LRRK2/PCNA/PDGFRA/XDH/BCL2L1/AREG/TNFAIP3/ERCC8/SIGMAR1/HYAL2/SDC1/AKR1B1/LOC100468223/ADAM9/JAK2/SOD2/PYROXD1/ADNP2/PLA2G4A/SERPINE1/WRN/IDH1/DHCR24/PRR5L/PENK/RBM11/TAT/PTK2B/EGLN1/HMOX1/SP1/AXL/LCK/NDUFA6/PPP1R15B/GSR/TXNRD2/SIRT1/BECN1/NOS3/IMPACT/GCLM/GPX8/CD38	65
GO:0071496	GO:0071496	cellular response to external stimulus	58/1491	362/15852	3.79494e-05	0.00738749	0.00696627	NUDT15/PPP1R9B/RNF152/CPEB4/STK24/GAS6/HIF1A/OPA1/TFRC/LOC100473431/GOT1/MIOS/DNAJC15/AVPR1A/FNIP1/PTPN11/TMEM150C/LRRK2/CTSB/BMPR2/EIF2AK3/LAMP2/LOC100483184/ADAMTS1/BAK1/PAWR/TNFSF14/GADD45A/SREBF2/ARHGAP35/SERPINE1/BCL10/WRN/FGF23/SH3GLB1/CNN2/EDNRA/FADS1/SLC1A2/MAP2K4/PENK/FBXO22/MAP3K2/HMOX1/AXL/F2/PIK3C2A/KCNJ2/CDKN1A/SIRT1/BECN1/NOS3/IMPACT/ADORA2B/MFN1/SLC38A2/TNFRSF1A/ATG5	58
GO:0034774	GO:0034774	secretory granule lumen	52/1491	315/15852	4.21565e-05	0.00798467	0.0075294	S100A9/LOC100482523/S100A12/AMPD3/SRGN/FGG/GAS6/ITIH4/APOOL/ARG1/GGH/HGF/RAB27A/FGB/ACTR2/CTSC/C3/PDXK/SPARC/PROS1/UNC13D/LOC100483184/ACLY/MMRN1/ITIH3/DPP7/F8/FGA/QPCT/RNASET2/NPC2/ARPC5/NEU1/PGM2/GLB1/FUCA2/FAM3C/PSMD14/GNS/SERPINE1/IDH1/OSTF1/SERPINB1/LOC100473076/CNN2/OSCAR/ERP44/A1BG/F13A1/NHLRC3/ACTR10/GLA	52
GO:1903034	GO:1903034	regulation of response to wounding	32/1491	163/15852	4.59079e-05	0.00846639	0.00798365	TFPI/S100A9/HMGCR/STK24/PLAU/CD9/FGG/F2R/SCARF1/FGB/PLPP3/TNFRSF12A/P2RX5/SERPINE2/TGFBR2/WFDC1/MYC/PDGFRA/PLEK/TNFAIP3/THBD/FGA/ANO6/SPP1/HBEGF/SERPINE1/PLAT/KLF4/SELP/F2/NOS3/CASK	32
GO:0002576	GO:0002576	platelet degranulation	27/1491	128/15852	4.85124e-05	0.00871731	0.00822027	LOC100481522/TMX3/CD9/SRGN/FGG/GAS6/ITIH4/APOOL/HGF/FGB/SPARC/PLEK/PROS1/LAMP2/LOC100483184/MMRN1/ITIH3/F8/FGA/PECAM1/FAM3C/SERPINE1/ABCC4/LOC100473076/SELP/A1BG/F13A1	27
GO:0046677	GO:0046677	response to antibiotic	65/1491	423/15852	4.98042e-05	0.0087257	0.00822818	ALPL/CRP/LOC100478655/HPGD/S100A9/LOC100482523/HMGCR/NQO1/STK24/JAK1/HIF1A/NET1/OPA1/AHR/ARG1/MAPK13/GGH/ACTR2/GLRX2/SPARC/EPS8/MYC/ETS1/CTSB/RELN/DNMT3L/PCNA/PDGFRA/XDH/BCL2L1/AREG/TNFAIP3/VCAM1/SIGMAR1/LOC100483184/HYAL2/SDC1/AKR1B1/FGA/CDKN1B/ADAM9/JAK2/SOD2/HID1/RAB10/VHL/PLA2G4A/SERPINE1/RGS2/PENK/SLC6A3/PTK2B/HMOX1/AXL/LCK/PPP1R15B/GSR/TXNRD2/SIRT1/BECN1/STAT3/NOS3/IMPACT/MFN1/TNFRSF1A	65
GO:0001568	GO:0001568	blood vessel development	66/1491	434/15852	6.0378e-05	0.0101523	0.00957344	POFUT1/JAM3/GDF2/ADGRG1/HPGD/CALCRL/MMP14/PLAU/FLT4/LOX/HIF1A/C1GALT1/AHR/GJA4/LOC100464796/PLPP3/SPRED1/YAP1/TGFBR2/ETS1/SOCS3/BMPR2/ANTXR1/RORA/GPR4/PDGFRA/EIF2AK3/AAMP/APOLD1/EPHB4/LOXL2/BMPR1A/NRP1/BAK1/PECAM1/CLEC14A/ELK3/RECK/VHL/HBEGF/SERPINE1/PRDM1/ADM/ADGRF5/LEMD3/HECTD1/DLL1/PRKX/EDNRA/TGFBR3/KDR/DHCR7/KCTD10/PTK2B/GREM1/HMOX1/PTPRB/TIPARP/PRCP/CCN3/SIRT1/BECN1/ADGRA2/DLL4/NOS3/HEY1	66
GO:0000139	GO:0000139	Golgi membrane	73/1491	493/15852	6.08442e-05	0.0101523	0.00957344	LOC100478655/STK24/SLC35A3/PLEKHA3/B4GALT5/ZDHHC17/WLS/C1GALT1/A4GALT/GORASP2/RAB33B/SGMS1/CNIH1/RAB21/PLPP3/EXT2/ZDHHC13/CHST15/GOPC/TVP23B/ST3GAL2/CHP1/ST8SIA4/GOLGA7/M6PR/RNF125/YIF1B/SLC30A6/TMED10/B4GAT1/PROS1/HYAL2/DSE/SNAP29/CDIPT/B3GNT5/ZDHHC20/GOLIM4/STX16/TBC1D20/ARRB1/HID1/SAMD8/CHPT1/ST6GALNAC6/B4GALT4/SREBF2/RND3/GLCE/UGCG/ST3GAL4/COPB1/MGAT4A/CSGALNACT2/DHCR24/SURF4/SLC35A2/CUX1/LOC…	73
GO:0006084	GO:0006084	acetyl-CoA metabolic process	10/1491	26/15852	6.82046e-05	0.0108004	0.0101846	PMVK/TDO2/KYNU/ACLY/MVK/ACSS1/ACOT12/PDHX/PDHB/DLAT	10
GO:0045540	GO:0045540	regulation of cholesterol biosynthetic process	14/1491	47/15852	6.93519e-05	0.0108004	0.0101846	HMGCS1/PMVK/LOC100477744/IDI1/HMGCR/SCD/SC5D/LSS/TM7SF2/SQLE/ERLIN1/MVK/SREBF2/DHCR7	14
GO:0106118	GO:0106118	regulation of sterol biosynthetic process	14/1491	47/15852	6.93519e-05	0.0108004	0.0101846	HMGCS1/PMVK/LOC100477744/IDI1/HMGCR/SCD/SC5D/LSS/TM7SF2/SQLE/ERLIN1/MVK/SREBF2/DHCR7	14
GO:0010632	GO:0010632	regulation of epithelial cell migration	39/1491	219/15852	7.14283e-05	0.0108819	0.0102615	GDF2/BMP10/FLT4/RHOJ/HIF1A/RGCC/PLPP3/SPRED1/SPARC/NR2E1/TGFBR2/ETS1/BMPR2/AAMP/LOC100483184/HYAL2/NRP1/ADAM9/STC1/CAPN7/CIB1/HBEGF/MET/SERPINE1/TGFBR3/KLF4/SVBP/KDR/BCAS3/PTK2B/HMOX1/SP1/PRCP/PIK3C2A/STRAP/SIRT1/ADGRA2/DLL4/NOS3	39
GO:0060205	GO:0060205	cytoplasmic vesicle lumen	53/1491	332/15852	8.88744e-05	0.0132517	0.0124962	S100A9/LOC100482523/S100A12/AMPD3/SRGN/FGG/GAS6/ITIH4/APOOL/ARG1/GGH/HGF/RAB27A/FGB/ACTR2/CTSC/C3/PDXK/SPARC/PROS1/UNC13D/LOC100483184/ACLY/MMRN1/ITIH3/DPP7/F8/FGA/QPCT/RNASET2/NPC2/ARPC5/NEU1/PGM2/GLB1/FUCA2/FAM3C/PSMD14/GNS/SERPINE1/IDH1/OSTF1/SERPINB1/LOC100473076/CNN2/OSCAR/ERP44/A1BG/F13A1/NHLRC3/HPX/ACTR10/GLA	53
GO:0090181	GO:0090181	regulation of cholesterol metabolic process	16/1491	60/15852	9.48805e-05	0.0138526	0.0130627	HMGCS1/PMVK/LOC100477744/IDI1/HMGCR/SCD/SC5D/LSS/TM7SF2/SQLE/ERLIN1/MVK/SREBF2/DHCR7/ACADL/DGAT2	16
GO:0006956	GO:0006956	complement activation	10/1491	27/15852	9.92363e-05	0.0141928	0.0133836	CRP/COLEC10/C1S/CFHR5/RGCC/C3/C1R/C6/C8A/C7	10
GO:2000269	GO:2000269	regulation of fibroblast apoptotic process	8/1491	18/15852	0.000111056	0.0155656	0.0146781	GAS6/BID/STK17B/BCL2L11/STK17A/IER3IP1/HDHD2/SIRT1	8
GO:0050819	GO:0050819	negative regulation of coagulation	15/1491	55/15852	0.000118134	0.016233	0.0153074	TFPI/PLAU/CD9/FGG/FGB/SERPINE2/PDGFRA/PROCR/PROS1/THBD/FGA/SERPINE1/PLAT/F2/NOS3	15
GO:0010594	GO:0010594	regulation of endothelial cell migration	31/1491	164/15852	0.000125069	0.0168554	0.0158944	GDF2/BMP10/FLT4/RHOJ/HIF1A/RGCC/PLPP3/SPRED1/SPARC/NR2E1/ETS1/BMPR2/AAMP/LOC100483184/NRP1/STC1/CIB1/MET/KLF4/SVBP/KDR/BCAS3/PTK2B/HMOX1/SP1/PRCP/PIK3C2A/SIRT1/ADGRA2/DLL4/NOS3	31
GO:0050818	GO:0050818	regulation of coagulation	20/1491	87/15852	0.00013084	0.0173005	0.0163141	TFPI/S100A9/PLAU/CD9/FGG/F2R/FGB/SERPINE2/PDGFRA/PROCR/PLEK/PROS1/THBD/FGA/ANO6/SERPINE1/PLAT/SELP/F2/NOS3	20
GO:0044437	GO:0044437	obsolete vacuolar part	62/1491	413/15852	0.000144761	0.0187868	0.0177156	NAAA/VAMP7/LOC100478655/SPNS3/ACP3/OSTM1/RNF152/LPCAT1/LMBRD1/TMEM30A/SLC36A4/LOC100483773/IDS/PIP4P2/ARG1/MIOS/GGH/ACTR2/SPPL2A/CTSC/C3/HSPG2/LAPTM4A/GOPC/TMEM150C/LOC100467558/CTSB/M6PR/GALC/LAMP2/UNC13D/HYAL2/SDC1/CTSS/ACLY/DPP7/THBD/TMEM106B/RNASET2/NPC2/SNAP29/NEU1/ATP6V1C1/ARRB1/TCN2/GLB1/FUCA2/SLC17A5/GNS/MANBA/SH3GLB1/CKAP4/SURF4/DNAJC5/NHLRC3/PRCP/LIPA/CLN5/TMEM165/SDC3/ACTR10/GLA	62
GO:0005775	GO:0005775	vacuolar lumen	31/1491	166/15852	0.000157398	0.0200322	0.01889	NAAA/IDS/ARG1/GGH/ACTR2/CTSC/C3/HSPG2/CTSB/GALC/LAMP2/UNC13D/HYAL2/SDC1/CTSS/ACLY/DPP7/RNASET2/NPC2/NEU1/TCN2/GLB1/FUCA2/GNS/MANBA/NHLRC3/LIPA/CLN5/SDC3/ACTR10/GLA	31
GO:0001933	GO:0001933	negative regulation of protein phosphorylation	65/1491	440/15852	0.000162041	0.0200322	0.01889	WWTR1/HMGCR/LATS1/PTPRC/SOCS2/SPRY2/IGFBP3/MYADM/LOC100473431/SOCS5/PARD6A/DDIT4/PPARGC1A/HGF/PLPP3/SPRED1/CHMP6/PRNP/CHP1/MYC/SOCS3/LRRK2/XDH/DEPTOR/TNFAIP3/CHORDC1/HYAL2/SPRY4/SAMSN1/CDKN1B/BAK1/NCK1/PECAM1/ARRB1/C9orf72/GADD45B/CIB1/GADD45A/TP73/MET/ERRFI1/FBLN1/CNKSR3/SOCS4/HNF4A/KLF4/PRR5L/RGS2/PHLPP1/PSMD10/SOCS6/ADARB1/GREM1/PAQR3/PDCD4/LIF/SUZ12/FABP4/PPP1R15B/CDKN1A/STRAP/SIRT1/IMPACT/SH…	65
GO:0050729	GO:0050729	positive regulation of inflammatory response	27/1491	137/15852	0.000163301	0.0200322	0.01889	VAMP7/GPRC5B/LOC100478655/S100A9/S100A12/LOC100472839/PLA2G7/OSM/MAPK13/C3/ETS1/HYAL2/CTSS/OSMR/JAK2/TGM2/PLA2G4A/SERPINE1/EDNRA/PDCD4/SNX4/FABP4/IDO1/IL17RB/ADORA2B/TNFRSF1A/FFAR3	27
GO:0031983	GO:0031983	vesicle lumen	53/1491	340/15852	0.000165792	0.0200322	0.01889	S100A9/LOC100482523/S100A12/AMPD3/SRGN/FGG/GAS6/ITIH4/APOOL/ARG1/GGH/HGF/RAB27A/FGB/ACTR2/CTSC/C3/PDXK/SPARC/PROS1/UNC13D/LOC100483184/ACLY/MMRN1/ITIH3/DPP7/F8/FGA/QPCT/RNASET2/NPC2/ARPC5/NEU1/PGM2/GLB1/FUCA2/FAM3C/PSMD14/GNS/SERPINE1/IDH1/OSTF1/SERPINB1/LOC100473076/CNN2/OSCAR/ERP44/A1BG/F13A1/NHLRC3/HPX/ACTR10/GLA	53
GO:0042581	GO:0042581	specific granule	29/1491	152/15852	0.000172367	0.0202487	0.0190941	LOC100482523/TMEM30A/PLAU/SLC27A2/CD93/MOSPD2/LOC105238896/ARG1/GGH/RAB27A/SLC2A3/PDXK/DEGS1/MCEMP1/LOC100468223/QPCT/NEU1/ANO6/SLC44A2/TSPAN14/BST1/CNN2/CKAP4/DNAJC5/OSCAR/ERP44/STK10/PTPRB/SCAMP1	29
GO:0031638	GO:0031638	zymogen activation	13/1491	45/15852	0.000176692	0.0202487	0.0190941	F9/MMP14/PLAU/FGG/FGB/CTSC/C1R/PERP/FGA/BAK1/PAWR/PLAT/DHCR24	13
GO:0005766	GO:0005766	primary lysosome	28/1491	145/15852	0.000179141	0.0202487	0.0190941	VAMP7/ACP3/LPCAT1/TMEM30A/ARG1/GGH/ACTR2/CTSC/C3/LOC100467558/LAMP2/UNC13D/ACLY/DPP7/RNASET2/NPC2/SNAP29/GLB1/FUCA2/GNS/MANBA/CKAP4/SURF4/DNAJC5/NHLRC3/PRCP/ACTR10/GLA	28
GO:0042582	GO:0042582	azurophil granule	28/1491	145/15852	0.000179141	0.0202487	0.0190941	VAMP7/ACP3/LPCAT1/TMEM30A/ARG1/GGH/ACTR2/CTSC/C3/LOC100467558/LAMP2/UNC13D/ACLY/DPP7/RNASET2/NPC2/SNAP29/GLB1/FUCA2/GNS/MANBA/CKAP4/SURF4/DNAJC5/NHLRC3/PRCP/ACTR10/GLA	28
GO:0032102	GO:0032102	negative regulation of response to external stimulus	48/1491	302/15852	0.000208097	0.0231484	0.0218285	TFPI/CALCRL/NENF/NBL1/HMGCR/PLAU/CD9/FGG/IL1R2/SOCS5/HGF/MACIR/FGB/SMPDL3B/SERPINE2/C5/WFDC1/ETS1/SOCS3/RORA/PDGFRA/PPM1B/RNF125/TNFAIP3/THBD/PGLYRP1/FGA/NRP1/SPP1/MVK/SERPINE1/PLAT/PRDM1/KLF4/FNDC4/SLC6A3/GREM1/PDCD4/FFAR4/IER3/F2/CCN3/C1QTNF3/NOS3/TNFRSF1A/MKKS/CASK/RYK	48
GO:0046890	GO:0046890	regulation of lipid biosynthetic process	36/1491	207/15852	0.000216521	0.023709	0.0223572	HMGCS1/PMVK/LOC100477744/LPCAT1/IDI1/HMGCR/DKK3/SCD/PPARGC1A/AVPR1A/SC5D/C3/LSS/LOC100483184/TM7SF2/ABHD6/SAMD8/HSD17B13/SQLE/ERLIN1/MVK/PLA2G4A/SREBF2/STARD4/HNF4A/ENHO/IDH1/SIK1/ADGRF5/DHCR7/ACADL/SIRT1/ADORA2B/DGAT2/TNFRSF1A/APOC2	36
GO:2000257	GO:2000257	regulation of protein activation cascade	13/1491	46/15852	0.000225316	0.0242925	0.0229074	C1S/CFHR5/C4BPB/C9/C3/C5/C1R/PROS1/C6/FGA/F2/C8A/C7	13
GO:0034114	GO:0034114	regulation of heterotypic cell-cell adhesion	8/1491	20/15852	0.000269315	0.0285963	0.0269658	FGG/MYADM/FGB/TNFAIP3/FGA/IL1RN/KLF4/MBP	8
GO:0070168	GO:0070168	negative regulation of biomineral tissue development	9/1491	25/15852	0.000284877	0.0297973	0.0280983	SRGN/GAS6/HIF1A/LOC100483811/FGF23/PTK2B/GREM1/RFLNB/NOS3	9
GO:0010952	GO:0010952	positive regulation of peptidase activity	33/1491	187/15852	0.00029557	0.0300579	0.0283441	S100A9/MMP14/F2R/IFT57/EGLN3/FGL2/CFLAR/PICALM/CTSC/CLPX/PDCD2/PCOLCE2/MYC/ANTXR1/BID/PERP/XDH/EIF2AK3/BAK1/PAWR/JAK2/ARRB1/PSMD14/FBLN1/BCL2L11/BCL10/BCL2L13/TNFSF10/LCK/SIRT1/STAT3/PCOLCE/MBP	33
GO:0042326	GO:0042326	negative regulation of phosphorylation	69/1491	484/15852	0.000299137	0.0300579	0.0283441	WWTR1/HMGCR/LATS1/PTPRC/SOCS2/SPRY2/IGFBP3/MYADM/LOC100473431/SOCS5/PARD6A/DDIT4/PPARGC1A/DNAJC15/HGF/PLPP3/SPRED1/CHMP6/PRNP/CHP1/MYC/SOCS3/LRRK2/XDH/DEPTOR/TNFAIP3/CHORDC1/HYAL2/SPRY4/SAMSN1/CDKN1B/BAK1/NCK1/PECAM1/ARRB1/C9orf72/PDE12/GADD45B/CIB1/GADD45A/TP73/MET/ERRFI1/FBLN1/CNKSR3/SOCS4/HNF4A/KLF4/PRR5L/RGS2/PHLPP1/PSMD10/SOCS6/ADARB1/GREM1/PAQR3/PDCD4/LIF/SUZ12/IER3/FABP4/PPP1R15B/CDKN1A/ST…	69
GO:0061134	GO:0061134	peptidase regulator activity	31/1491	172/15852	0.000303851	0.0300579	0.0283441	XIAP/TFPI/MMP14/SERPINC1/GAS6/SERPINA14/ITIH4/FGL2/CFLAR/CTSC/CLPX/SERPINE2/PCOLCE2/LXN/BCL2L1/PROS1/ITIH3/ARRB1/TNFSF14/RECK/SERPINB9/PSMD14/FBLN1/SERPINE1/BCL10/SERPINB1/SPOCK2/SERPINA5/BCL2L13/SERPINH1/PCOLCE	31
GO:0090066	GO:0090066	regulation of anatomical structure size	70/1491	493/15852	0.00030537	0.0300579	0.0283441	CLN8/CRP/LOC100478655/SWAP70/HMGCR/LATS1/EDNRB/FGG/LRRC8A/F2R/HIF1A/ADD3/AHR/MYADM/AVPR1A/RAB21/FGB/ACTR2/PICALM/TNFRSF12A/SEMA7A/EPS8/SEMA6C/CDHR5/RNF6/LRRK2/BMPR2/LIMA1/CDC42EP4/SPART/DEPTOR/PLEK/GCH1/ARPC4/ECE1/DSTN/FGA/NRP1/NCK1/ARPC5/ANO6/PECAM1/AATK/SOD2/SPP1/USH1C/JMY/TP73/ARHGAP35/ADM/EDNRA/TGFBR3/RGS2/BAG4/KDR/CLCN6/VASP/PTK2B/ARHGAP42/FCHSD1/PIK3C2A/SIRT1/NOS3/ADORA2B/GCLM/MKKS/CD38/IL7…	70
GO:0062012	GO:0062012	regulation of small molecule metabolic process	57/1491	382/15852	0.000308814	0.0300579	0.0283441	FGL1/HMGCS1/PMVK/IGFBP5/LOC100477744/IDI1/HMGCR/NQO1/DKK3/HIF1A/SCD/IGFBP3/KIT/DDIT4/PPARGC1A/ACADM/DNAJC15/AVPR1A/SC5D/GUCA1B/PDP1/ACMSD/GNMT/MYC/LOC100467558/RORA/LOC117799949/ME2/BCL2L1/EIF2AK3/PLEK/LSS/LOC100483184/TM7SF2/LOC100484820/PDE12/SQLE/ERLIN1/MVK/PLA2G4A/SREBF2/STARD4/HNF4A/SIK1/DHCR7/ACADL/PTK2B/MST1/IER3/SIRT1/STAT3/C1QTNF3/NOS3/ADORA2B/DGAT2/PPP1R3B/APOC2	57
GO:0035579	GO:0035579	specific granule membrane	19/1491	86/15852	0.000329561	0.0312103	0.0294307	TMEM30A/PLAU/SLC27A2/CD93/MOSPD2/LOC105238896/SLC2A3/DEGS1/MCEMP1/LOC100468223/ANO6/SLC44A2/TSPAN14/BST1/CKAP4/DNAJC5/STK10/PTPRB/SCAMP1	19
GO:0046165	GO:0046165	alcohol biosynthetic process	19/1491	86/15852	0.000329561	0.0312103	0.0294307	HMGCS1/PMVK/LOC100477744/IDI1/HMGCR/IPPK/GOT1/SC5D/LBR/LSS/ACLY/GCH1/AKR1B1/TM7SF2/SQLE/MVK/DHCR24/DHCR7/SPTLC1	19
GO:0006732	GO:0006732	obsolete coenzyme metabolic process	50/1491	326/15852	0.000369996	0.034546	0.0325762	PMVK/NUDT12/THTPA/RPIA/HMGCR/SLC25A16/QPRT/AHCY/ACADSB/NAMPT/SCD/TDO2/KYNU/LOC100476755/H6PD/GGH/SLC2A3/PDXK/DMGDH/GNMT/ACSBG1/LOC100475101/NNMT/MCCC2/ACLY/GCH1/HLCS/SHMT1/PGM2/SLC25A32/MVK/MTHFD2L/PDSS2/BST1/HNF4A/IDH1/EHHADH/ACSS1/GPD2/ACOT12/PDHX/PDHB/DLAT/MCEE/TALDO1/MAT2B/MDH1/DGAT2/ACBD6/CD38	50
GO:0010634	GO:0010634	positive regulation of epithelial cell migration	27/1491	144/15852	0.000379943	0.034546	0.0325762	FLT4/RHOJ/HIF1A/PLPP3/SPARC/TGFBR2/ETS1/BMPR2/AAMP/LOC100483184/HYAL2/NRP1/ADAM9/CAPN7/CIB1/HBEGF/MET/SERPINE1/KDR/BCAS3/PTK2B/HMOX1/SP1/PIK3C2A/SIRT1/ADGRA2/NOS3	27
GO:0031639	GO:0031639	plasminogen activation	6/1491	12/15852	0.000384501	0.034546	0.0325762	PLAU/FGG/FGB/FGA/PLAT/DHCR24	6
GO:0071786	GO:0071786	endoplasmic reticulum tubular network organization	6/1491	12/15852	0.000384501	0.034546	0.0325762	RTN3/RAB18/ATL2/TMEM170A/RAB10/TMEM33	6
GO:0000302	GO:0000302	response to reactive oxygen species	39/1491	237/15852	0.000390241	0.0346178	0.032644	NUDT15/CRP/CHUK/LOC100482523/NQO1/STK24/HIF1A/NET1/ARG1/PPARGC1A/MAPK13/CFLAR/GLRX2/ETS1/PCNA/PDGFRA/XDH/BCL2L1/AREG/TNFAIP3/SIGMAR1/HYAL2/SDC1/AKR1B1/ADAM9/SOD2/PLA2G4A/SERPINE1/PTK2B/EGLN1/HMOX1/AXL/LCK/PPP1R15B/TXNRD2/SIRT1/BECN1/NOS3/IMPACT	39
GO:0010631	GO:0010631	epithelial cell migration	18/1491	81/15852	0.000434368	0.037925	0.0357626	KIT/PTPN11/EPHB4/LOXL2/NRP1/PECAM1/CLEC14A/VHL/S100A2/LEMD3/PRKX/KDR/PTK2B/GREM1/PKN2/CCN3/ADGRA2/NOS3	18
GO:0030667	GO:0030667	secretory granule membrane	45/1491	287/15852	0.000438345	0.037925	0.0357626	LOC100481522/TMX3/VAMP7/ACP3/LPCAT1/TMEM30A/PLAU/CD9/PTPRC/SLC27A2/CD93/MOSPD2/ATP6AP2/LOC105238896/RAB27A/SLC2A3/SELL/SPARC/PAM/LOC100467558/DEGS1/MCEMP1/TMED10/LAMP2/LOC100468223/SNAP29/ANO6/PECAM1/SLC44A2/RAB10/TSPAN14/BST1/ABCC4/MANBA/COPB1/CKAP4/SURF4/SERPINA5/DNAJC5/STK10/SELP/PTPRB/PRCP/SCAMP1/CD38	45
GO:0050775	GO:0050775	positive regulation of dendrite morphogenesis	13/1491	49/15852	0.000445275	0.0379823	0.0358166	VAMP7/SGK1/OPA1/RAB21/ACTR2/RELN/BHLHB9/MET/SH3GLB1/CUX1/MFN1/ACHE/CASK	13
GO:0006637	GO:0006637	acyl-CoA metabolic process	20/1491	95/15852	0.000455267	0.0379823	0.0358166	PMVK/ACADSB/SCD/TDO2/KYNU/LOC100476755/ACSBG1/LOC100475101/ACLY/MVK/HNF4A/EHHADH/ACSS1/ACOT12/PDHX/PDHB/DLAT/MCEE/DGAT2/ACBD6	20
GO:0035383	GO:0035383	thioester metabolic process	20/1491	95/15852	0.000455267	0.0379823	0.0358166	PMVK/ACADSB/SCD/TDO2/KYNU/LOC100476755/ACSBG1/LOC100475101/ACLY/MVK/HNF4A/EHHADH/ACSS1/ACOT12/PDHX/PDHB/DLAT/MCEE/DGAT2/ACBD6	20
GO:0052547	GO:0052547	regulation of peptidase activity	58/1491	397/15852	0.000475145	0.0387485	0.0365391	XIAP/TFPI/TNFRSF6B/S100A9/MMP14/SERPINC1/GAS6/F2R/SERPINA14/ITIH4/IFT57/EGLN3/FGL2/CFLAR/HGF/RNF34/PICALM/CTSC/FNIP1/CLPX/SERPINE2/PDCD2/PCOLCE2/MYC/ANTXR1/BID/LXN/PERP/XDH/BCL2L1/EIF2AK3/PROS1/ITIH3/BAK1/PAWR/JAK2/ARRB1/TNFSF14/RECK/SERPINB9/PSMD14/FBLN1/BCL2L11/SERPINE1/BCL10/SERPINB1/SPOCK2/DHCR24/KLF4/SERPINA5/BCL2L13/TNFSF10/LCK/SIRT1/STAT3/SERPINH1/PCOLCE/MBP	58
GO:0007568	GO:0007568	aging	56/1491	380/15852	0.000475509	0.0387485	0.0365391	IGFBP1/CLN8/CRP/PPP1R9B/IGFBP5/LOC100482523/HMGCR/NQO1/EDNRB/IGFBP3/OPA1/TFRC/LOC100473431/ARG1/PPARGC1A/PRMT6/PICALM/GLRX2/CTSC/PRNP/TGFBR2/IGFBP2/TMEM135/SOCS3/LRRK2/PDGFRA/XDH/BCL2L1/VCAM1/HYAL2/LOXL2/FBXO4/SOD2/PLA2G4A/MET/SREBF2/SERPINE1/WRN/HNF4A/ADM/EDNRA/FADS1/SLC1A2/PENK/KDR/SLC6A3/PDCD4/LCK/GSR/CDKN1A/SIRT1/BECN1/STAT3/NOS3/GCLM/MBP	56
GO:0030193	GO:0030193	regulation of blood coagulation	18/1491	82/15852	0.00050843	0.0404895	0.0381809	TFPI/S100A9/PLAU/CD9/FGG/F2R/FGB/SERPINE2/PDGFRA/PLEK/THBD/FGA/ANO6/SERPINE1/PLAT/SELP/F2/NOS3	18
GO:1900046	GO:1900046	regulation of hemostasis	18/1491	82/15852	0.00050843	0.0404895	0.0381809	TFPI/S100A9/PLAU/CD9/FGG/F2R/FGB/SERPINE2/PDGFRA/PLEK/THBD/FGA/ANO6/SERPINE1/PLAT/SELP/F2/NOS3	18
GO:0031300	GO:0031300	intrinsic component of organelle membrane	33/1491	193/15852	0.000531534	0.0418538	0.0394674	VAMP7/RNF152/SLC27A2/A4GALT/APOOL/SGMS1/LBR/P2RX5/PEX3/TVP23B/SMDT1/FUNDC2/PEX13/GOLGA7/BID/YIF1B/B4GAT1/LAMP2/ITM2B/ECE1/BAK1/ZDHHC20/TBC1D20/SAMD8/ARMCX3/LEMD3/CSGALNACT2/MGARP/RAB35/SYPL1/IER3IP1/MFN1/PEX12	33
GO:0031093	GO:0031093	platelet alpha granule lumen	16/1491	69/15852	0.000539535	0.0420118	0.0396163	SRGN/FGG/GAS6/APOOL/HGF/FGB/SPARC/PROS1/LOC100483184/MMRN1/F8/FGA/SERPINE1/LOC100473076/A1BG/F13A1	16
GO:0071354	GO:0071354	cellular response to interleukin-6	12/1491	44/15852	0.000557784	0.0429555	0.0405063	CRP/JAK1/FGG/PPARGC1A/PTPN11/SOCS3/FGA/JAK2/MET/FGF23/SELP/STAT3	12
GO:0071498	GO:0071498	cellular response to fluid shear stress	8/1491	22/15852	0.000576156	0.0438881	0.0413857	PLAU/SOCS5/SPP1/SREBF2/KLF4/PTK2B/CA2/NOS3	8
GO:0061045	GO:0061045	negative regulation of wound healing	16/1491	70/15852	0.000639322	0.0478346	0.0451072	TFPI/HMGCR/PLAU/CD9/FGG/FGB/SERPINE2/WFDC1/PDGFRA/THBD/FGA/SERPINE1/PLAT/F2/NOS3/CASK	16
GO:0009100	GO:0009100	glycoprotein metabolic process	48/1491	317/15852	0.000641617	0.0478346	0.0451072	POFUT1/TRAK2/SLC66A3/AMFR/B4GALT5/HIF1A/C1GALT1/DPY19L2/DPY19L4/DPY19L3/IDS/STT3B/RXYLT1/MAMDC2/EXT2/CHST15/EOGT/RNF185/ST3GAL2/STT3A/ST8SIA4/BMPR2/SDF2/B4GAT1/LOC100480278/HYAL2/OS9/DSE/B3GNT5/ST6GALNAC6/SDF2L1/POGLUT1/GLCE/ST3GAL4/BPNT2/MANBA/MGAT4A/SPOCK2/CSGALNACT2/ERP44/LOC100482234/ST3GAL5/C1GALT1C1/FUT8/GXYLT2/ST6GALNAC2/GALNT11/TMEM165	48
GO:0090132	GO:0090132	epithelium migration	18/1491	84/15852	0.000689707	0.049797	0.0469577	KIT/PTPN11/EPHB4/LOXL2/NRP1/PECAM1/CLEC14A/VHL/S100A2/LEMD3/PRKX/KDR/PTK2B/GREM1/PKN2/CCN3/ADGRA2/NOS3	18
GO:1902930	GO:1902930	regulation of alcohol biosynthetic process	18/1491	84/15852	0.000689707	0.049797	0.0469577	HMGCS1/PMVK/LOC100477744/IDI1/HMGCR/DKK3/SCD/SC5D/LOC117799949/PLEK/LSS/TM7SF2/SQLE/ERLIN1/MVK/SREBF2/DHCR7/PTK2B	18
GO:1903510	GO:1903510	mucopolysaccharide metabolic process	20/1491	98/15852	0.000693196	0.049797	0.0469577	B4GALT5/IDS/MAMDC2/HGF/CHST15/ST3GAL2/B4GAT1/HYAL2/DSE/GLB1/B4GALT4/GNS/LYVE1/GLCE/ST3GAL4/BPNT2/SPOCK2/CSGALNACT2/KDR/CEMIP2	20
GO:0030449	GO:0030449	regulation of complement activation	12/1491	45/15852	0.000696362	0.049797	0.0469577	C1S/CFHR5/C4BPB/C9/C3/C5/C1R/PROS1/C6/F2/C8A/C7	12
GO:0051186	GO:0051186	obsolete cofactor metabolic process	69/1491	499/15852	0.000708412	0.0498155	0.0469751	PMVK/NUDT12/THTPA/RPIA/LOC100471068/HMGCR/SLC25A16/QPRT/AHCY/LMBRD1/LPO/ACADSB/NAMPT/SCD/TDO2/GOT1/KYNU/LOC100476755/H6PD/GGH/SLC2A3/PDXK/DMGDH/ACMSD/MMUT/GNMT/ACSBG1/LOC100475101/NNMT/GGCT/MCCC2/ACLY/GCH1/AKR1B1/LOC100468223/HLCS/SHMT1/SOD2/TCN2/PGM2/SLC25A32/MVK/MTHFD2L/PDSS2/BST1/KYAT3/HNF4A/IDH1/CPOX/TAT/EHHADH/ACSS1/HMOX1/GPD2/ACOT12/GSR/HPX/PDHX/PDHB/DLAT/MCEE/NOS3/TALDO1/MAT2B/MDH1/GCLM/DG…	69
GO:0007565	GO:0007565	female pregnancy	37/1491	228/15852	0.000710837	0.0498155	0.0469751	IGFBP5/HPGD/PPAT/PLAU/HIF1A/IGFBP3/ARG1/KLF9/PAM/SERPINE2/TGFBR2/IGFBP2/ETS1/CTSB/BMPR2/LOC100483184/SP3/AKR1B1/THBD/LNPEP/STC1/SPP1/RECK/PLA2G4A/SERPINE1/PRDM1/LOC100473076/ADM/IL1RN/RGS2/LIF/MST1/SP1/IDO1/NOS3/SLC38A2/CD38	37
GO:0030134	GO:0030134	COPII-coated ER to Golgi transport vesicle	14/1491	58/15852	0.000770371	0.0534531	0.0504053	YIPF6/SEC24A/CNIH1/CTSC/DDHD2/YIF1B/AREG/TMED10/F8/KLHL12/SREBF2/YIPF5/IER3IP1/LMAN1	14
GO:0030502	GO:0030502	negative regulation of bone mineralization	7/1491	18/15852	0.000804514	0.0542119	0.0511209	SRGN/HIF1A/LOC100483811/FGF23/PTK2B/GREM1/RFLNB	7
GO:0035268	GO:0035268	protein mannosylation	7/1491	18/15852	0.000804514	0.0542119	0.0511209	DPY19L2/DPY19L4/DPY19L3/RXYLT1/SDF2/B4GAT1/SDF2L1	7
GO:0042730	GO:0042730	fibrinolysis	7/1491	18/15852	0.000804514	0.0542119	0.0511209	PLAU/FGG/FGB/FGA/SERPINE1/PLAT/F2	7
GO:0030195	GO:0030195	negative regulation of blood coagulation	13/1491	52/15852	0.000825129	0.0545519	0.0514415	TFPI/PLAU/CD9/FGG/FGB/SERPINE2/PDGFRA/THBD/FGA/SERPINE1/PLAT/F2/NOS3	13
GO:1900047	GO:1900047	negative regulation of hemostasis	13/1491	52/15852	0.000825129	0.0545519	0.0514415	TFPI/PLAU/CD9/FGG/FGB/SERPINE2/PDGFRA/THBD/FGA/SERPINE1/PLAT/F2/NOS3	13
GO:0010595	GO:0010595	positive regulation of endothelial cell migration	21/1491	107/15852	0.000882709	0.0578133	0.0545169	FLT4/RHOJ/HIF1A/PLPP3/SPARC/ETS1/BMPR2/AAMP/LOC100483184/NRP1/CIB1/MET/KDR/BCAS3/PTK2B/HMOX1/SP1/PIK3C2A/SIRT1/ADGRA2/NOS3	21
GO:0043202	GO:0043202	lysosomal lumen	19/1491	93/15852	0.000920271	0.0597154	0.0563105	NAAA/IDS/HSPG2/CTSB/GALC/LAMP2/HYAL2/SDC1/CTSS/RNASET2/NPC2/NEU1/TCN2/GLB1/GNS/MANBA/LIPA/SDC3/GLA	19
GO:0050880	GO:0050880	NA	29/1491	168/15852	0.000961153	0.061796	0.0582725	CRP/HMGCR/EDNRB/FGG/F2R/HIF1A/ADD3/AHR/AVPR1A/FGB/BMPR2/GCH1/ECE1/FGA/SOD2/ADM/EDNRA/TGFBR3/RGS2/KDR/ARHGAP42/PIK3C2A/SIRT1/NOS3/ADORA2B/GCLM/MKKS/CD38/ATG5	29
GO:0031301	GO:0031301	integral component of organelle membrane	30/1491	176/15852	0.000979321	0.0623917	0.0588342	VAMP7/RNF152/SLC27A2/A4GALT/APOOL/SGMS1/LBR/P2RX5/PEX3/TVP23B/SMDT1/FUNDC2/PEX13/BID/YIF1B/B4GAT1/LAMP2/ITM2B/BAK1/ZDHHC20/TBC1D20/SAMD8/ARMCX3/LEMD3/CSGALNACT2/MGARP/SYPL1/IER3IP1/MFN1/PEX12	30
GO:0043542	GO:0043542	endothelial cell migration	15/1491	66/15852	0.000994068	0.0627606	0.0591821	EPHB4/LOXL2/NRP1/PECAM1/CLEC14A/VHL/S100A2/LEMD3/PRKX/KDR/PTK2B/GREM1/CCN3/ADGRA2/NOS3	15
GO:0001818	GO:0001818	negative regulation of cytokine production	41/1491	265/15852	0.00100591	0.0629414	0.0593526	PRG2/LOC100478655/CD274/CD2AP/SRGN/LOC100472839/GAS6/IL1R2/ARG1/SOCS5/RGCC/HGF/MACIR/PRNP/LOC100468419/PPM1B/RNF125/CD83/TNFAIP3/TRIM25/PGLYRP1/ARRB1/RNF128/MET/ERRFI1/FBLN1/HOMER3/TIGIT/GPNMB/DLL1/KLF4/PDCD4/FFAR4/HMOX1/SUZ12/AXL/F2/SIRT1/IDO1/C1QTNF3/TNFRSF1A	41
GO:0071260	GO:0071260	cellular response to mechanical stimulus	20/1491	101/15852	0.00103152	0.0639723	0.0603247	HIF1A/GOT1/PTPN11/TMEM150C/CTSB/LOC100483184/BAK1/TNFSF14/GADD45A/SERPINE1/BCL10/CNN2/EDNRA/MAP2K4/MAP3K2/F2/KCNJ2/NOS3/SLC38A2/TNFRSF1A	20
GO:0043535	GO:0043535	regulation of blood vessel endothelial cell migration	19/1491	94/15852	0.00105369	0.0639876	0.0603392	GDF2/RHOJ/HIF1A/RGCC/SPRED1/NR2E1/ETS1/LOC100483184/NRP1/CIB1/KLF4/KDR/HMOX1/SP1/PRCP/PIK3C2A/SIRT1/DLL4/NOS3	19
GO:0035150	GO:0035150	regulation of tube size	29/1491	169/15852	0.00105838	0.0639876	0.0603392	CRP/HMGCR/EDNRB/FGG/F2R/HIF1A/ADD3/AHR/AVPR1A/FGB/BMPR2/GCH1/ECE1/FGA/SOD2/ADM/EDNRA/TGFBR3/RGS2/KDR/ARHGAP42/PIK3C2A/SIRT1/NOS3/ADORA2B/GCLM/MKKS/CD38/ATG5	29
GO:0046930	GO:0046930	pore complex	6/1491	14/15852	0.00105916	0.0639876	0.0603392	C9/C5/C6/BAK1/C8A/C7	6
GO:0044706	GO:0044706	multi-multicellular organism process	40/1491	259/15852	0.00119169	0.0712426	0.0671805	IGFBP5/HPGD/PPAT/PLAU/HIF1A/IGFBP3/ARG1/AVPR1A/KLF9/PAM/SERPINE2/TGFBR2/IGFBP2/ETS1/CTSB/BMPR2/LOC100483184/SP3/AKR1B1/THBD/LNPEP/STC1/SPP1/RECK/PLA2G4A/SERPINE1/PRDM1/LOC100473076/ADM/IL1RN/EDNRA/RGS2/LIF/MST1/SP1/LOC100470998/IDO1/NOS3/SLC38A2/CD38	40
GO:0000164	GO:0000164	protein phosphatase type 1 complex	5/1491	10/15852	0.00123007	0.0712426	0.0671805	PPP1R9B/NCK1/PPP1R15B/PPP1R2/PPP1R3B	5
GO:0034115	GO:0034115	negative regulation of heterotypic cell-cell adhesion	5/1491	10/15852	0.00123007	0.0712426	0.0671805	MYADM/TNFAIP3/IL1RN/KLF4/MBP	5
GO:0036122	GO:0036122	BMP binding	5/1491	10/15852	0.00123007	0.0712426	0.0671805	NBL1/BMPR2/GREM2/TCAP/GREM1	5
GO:0070587	GO:0070587	regulation of cell-cell adhesion involved in gastrulation	5/1491	10/15852	0.00123007	0.0712426	0.0671805	MYADM/TNFAIP3/IL1RN/KLF4/MBP	5
GO:0016567	GO:0016567	protein ubiquitination	67/1491	492/15852	0.00125675	0.0721912	0.0680751	XIAP/WWTR1/RNF152/BMI1/RNF19A/AMFR/RNF114/RNF141/UHRF2/UBR3/RNF34/FBXL7/KLHL24/CDC26/PJA1/RNF185/RNF6/PEX13/FBXL3/CBFB/MGRN1/RNF125/TNFAIP3/ERCC8/OS9/TRIM25/CCNB1IP1/PJA2/CCNC/UBE2K/FANCF/LNPEP/FBXO4/C14H18orf25/ARRB1/RNF128/KLHL12/SPSB1/RNF19B/TRIM56/KLHL21/ZYG11B/RNF146/VHL/BCL10/MYLIP/VCPIP1/RNF145/CUL3/HECTD1/KCTD10/UBA6/FBXO45/FBXO22/PRPF19/SUZ12/COP1/LOC105235184/MED23/SIRT1/RYBP/MKRN1/BFAR…	67
GO:0055076	GO:0055076	transition metal ion homeostasis	23/1491	125/15852	0.00129757	0.0739301	0.0697148	SLC30A4/XIAP/GDF2/S100A9/SLC31A1/LOC100472453/SLC31A2/HIF1A/LOC100483773/TFRC/PICALM/SLC39A14/PRNP/MYC/APP/HYAL2/SOD2/SLC39A10/EGLN1/HMOX1/LCK/HPX/SLC30A7	23
GO:0018108	GO:0018108	peptidyl-tyrosine phosphorylation	30/1491	180/15852	0.00141529	0.0799865	0.0754259	CRIM1/ABI1/JAK1/FLT4/CSF2RB/KIT/BMX/OSM/HGF/LOC100483528/EFNB1/RELN/PDGFRA/CSF2RA/EPHB4/NRP1/JAK2/WEE1/AATK/HBEGF/MET/FGF23/SLA/CUX1/KDR/PTK2B/LIF/GRAP/AXL/LCK	30
GO:0033865	GO:0033865	nucleoside bisphosphate metabolic process	22/1491	119/15852	0.00153462	0.0835847	0.0788189	PMVK/ACADSB/SCD/TDO2/KYNU/LOC100476755/ACSBG1/LOC100475101/ACLY/SLC26A2/MVK/HNF4A/BPNT2/EHHADH/ACSS1/ACOT12/PDHX/PDHB/DLAT/MCEE/DGAT2/ACBD6	22
GO:0033875	GO:0033875	ribonucleoside bisphosphate metabolic process	22/1491	119/15852	0.00153462	0.0835847	0.0788189	PMVK/ACADSB/SCD/TDO2/KYNU/LOC100476755/ACSBG1/LOC100475101/ACLY/SLC26A2/MVK/HNF4A/BPNT2/EHHADH/ACSS1/ACOT12/PDHX/PDHB/DLAT/MCEE/DGAT2/ACBD6	22
GO:0034032	GO:0034032	purine nucleoside bisphosphate metabolic process	22/1491	119/15852	0.00153462	0.0835847	0.0788189	PMVK/ACADSB/SCD/TDO2/KYNU/LOC100476755/ACSBG1/LOC100475101/ACLY/SLC26A2/MVK/HNF4A/BPNT2/EHHADH/ACSS1/ACOT12/PDHX/PDHB/DLAT/MCEE/DGAT2/ACBD6	22
GO:0006914	GO:0006914	autophagy	31/1491	189/15852	0.00155052	0.0835847	0.0788189	UBXN2B/S100A9/SYNPO2/PPARGC1A/RAB33B/CHMP6/STAM/GOPC/ACBD5/FUNDC2/RETREG1/CTSB/LAMP2/TRAPPC8/SNAP29/C9orf72/LIX1L/ATG12/EPG5/ATG2B/NRBF2/RAB23/PIK3C2A/STAM2/BECN1/MFN1/VPS36/VPS13A/VPS33A/VPS37A/ATG5	31
GO:0061630	GO:0061630	ubiquitin protein ligase activity	31/1491	189/15852	0.00155052	0.0835847	0.0788189	XIAP/RNF152/RNF19A/AMFR/RNF114/UHRF2/UBR3/RNF34/PJA1/RNF185/RNF6/MGRN1/RNF125/TRIM25/CCNB1IP1/PJA2/UBE2K/FBXO4/C14H18orf25/RNF128/RNF19B/TRIM56/RNF146/VHL/MYLIP/RNF145/HECTD1/PRPF19/COP1/MKRN1/BFAR	31
GO:0061919	GO:0061919	process utilizing autophagic mechanism	31/1491	189/15852	0.00155052	0.0835847	0.0788189	UBXN2B/S100A9/SYNPO2/PPARGC1A/RAB33B/CHMP6/STAM/GOPC/ACBD5/FUNDC2/RETREG1/CTSB/LAMP2/TRAPPC8/SNAP29/C9orf72/LIX1L/ATG12/EPG5/ATG2B/NRBF2/RAB23/PIK3C2A/STAM2/BECN1/MFN1/VPS36/VPS13A/VPS33A/VPS37A/ATG5	31
GO:0042447	GO:0042447	hormone catabolic process	6/1491	15/15852	0.00162558	0.0862193	0.0813033	LOC100474694/DIO3/ECE1/LOC100467660/SPP1/ACHE	6
GO:1903035	GO:1903035	negative regulation of response to wounding	17/1491	83/15852	0.00162628	0.0862193	0.0813033	TFPI/HMGCR/PLAU/CD9/FGG/FGB/SERPINE2/WFDC1/PDGFRA/THBD/FGA/SPP1/SERPINE1/PLAT/F2/NOS3/CASK	17
GO:0051384	GO:0051384	response to glucocorticoid	39/1491	255/15852	0.0016363	0.0862193	0.0813033	SGK1/ALPL/LOC100482523/HIF1A/AHR/ARG1/DDIT4/GOT1/ACADM/AVPR1A/C3/KLF9/SPARC/PAM/ACSBG1/IGFBP2/SOCS3/RELN/PCNA/BCL2L1/AREG/SDC1/ADAM9/JAK2/STC1/PLA2G4A/ERRFI1/BCL2L11/SERPINE1/PLAT/HNF4A/ADM/PTGDS/IL1RN/MGP/TAT/FABP4/NOS3/MFN1	39
GO:0016504	GO:0016504	peptidase activator activity	11/1491	43/15852	0.00166791	0.0872292	0.0822556	MMP14/FGL2/CFLAR/CTSC/CLPX/PCOLCE2/PSMD14/FBLN1/BCL10/BCL2L13/PCOLCE	11
GO:0030203	GO:0030203	glycosaminoglycan metabolic process	24/1491	135/15852	0.0016828	0.0873559	0.0823751	B4GALT5/IDS/MAMDC2/HGF/EXT2/CHST15/HSPG2/ST3GAL2/B4GAT1/HYAL2/SDC1/DSE/GLB1/B4GALT4/GNS/LYVE1/GLCE/ST3GAL4/BPNT2/SPOCK2/CSGALNACT2/KDR/CEMIP2/SDC3	24
GO:0014066	GO:0014066	regulation of phosphatidylinositol 3-kinase signaling	20/1491	105/15852	0.00169539	0.0873623	0.0823812	F2R/KIT/HGF/SERPINE2/PIP4K2B/RELN/PDGFRA/PIP4K2A/JAK2/PIP5K1A/KLF4/PRR5L/KDR/SELP/PPP1R16B/IER3/MYDGF/F2/SIRT1/BECN1	20
GO:0045862	GO:0045862	positive regulation of proteolysis	52/1491	367/15852	0.00180454	0.0923081	0.0870449	S100A9/MMP14/RNF19A/F2R/RNF114/IFT57/SOCS5/EGLN3/FGL2/CFLAR/PICALM/CTSC/CLPX/C3/UBQLN2/PDCD2/PCOLCE2/MYC/LRRK2/ANTXR1/BID/PERP/XDH/RNF125/EIF2AK3/BAK1/ADAM9/PAWR/JAK2/ARRB1/RNF19B/PSMD14/TMTC3/FBLN1/BCL2L11/BCL10/SOCS4/CUL3/ECSCR/BCL2L13/PSMD10/FBXO22/PTK2B/COP1/ANGPTL8/TNFSF10/LCK/SIRT1/STAT3/RCHY1/PCOLCE/MBP	52
GO:0018212	GO:0018212	peptidyl-tyrosine modification	30/1491	183/15852	0.0018443	0.092987	0.0876851	CRIM1/ABI1/JAK1/FLT4/CSF2RB/KIT/BMX/OSM/HGF/LOC100483528/EFNB1/RELN/PDGFRA/CSF2RA/EPHB4/NRP1/JAK2/WEE1/AATK/HBEGF/MET/FGF23/SLA/CUX1/KDR/PTK2B/LIF/GRAP/AXL/LCK	30
GO:0010038	GO:0010038	response to metal ion	62/1491	455/15852	0.00184435	0.092987	0.0876851	SLC30A4/CRP/CHUK/S100A9/LOC100482523/NQO1/FGG/HIF1A/LOC100483773/TFRC/ARG1/GOT1/PPARGC1A/ACADM/GGH/FGB/C3/SPARC/PRNP/PAM/IGFBP2/LRRK2/RELN/PCNA/XDH/BCL2L1/EIF2AK3/SLC30A6/VCAM1/SDC1/MNAT1/LOXL2/ECE1/FGA/CDKN1B/ADAM9/PAWR/SOD2/TESMIN/PLA2G4A/SREBF2/SERPINE1/FGF23/MEF2A/PENK/MGP/CPOX/TAT/SLC6A3/PTK2B/HMOX1/FABP4/LCK/CA2/GSR/S100A16/BECN1/NOS3/MFN1/SLC30A7/MBP/ATG5	62
GO:0019218	GO:0019218	regulation of steroid metabolic process	24/1491	136/15852	0.00186541	0.093377	0.0880529	HMGCS1/PMVK/LOC100477744/IDI1/HMGCR/DKK3/SCD/KIT/PPARGC1A/SC5D/RORA/LSS/LOC100483184/TM7SF2/SQLE/ERLIN1/MVK/SREBF2/STARD4/DHCR7/ACADL/SIRT1/ADORA2B/DGAT2	24
GO:0009612	GO:0009612	response to mechanical stimulus	39/1491	257/15852	0.00189123	0.0939981	0.0886386	CHUK/MMP14/HIF1A/KIT/GOT1/RCAN1/SERPINE2/TGFBR2/PTPN11/IGFBP2/TMEM150C/MYC/ETS1/CTSB/RELN/LOC100483184/ECE1/BAK1/PAWR/LRP11/TNFSF14/GADD45A/SERPINE1/BCL10/TCAP/CNN2/EDNRA/MAP2K4/MGP/CLCN6/MAP3K2/PTK2B/F2/LCK/KCNJ2/NOS3/SLC38A2/TNFRSF1A/MKKS	39
GO:0050810	GO:0050810	regulation of steroid biosynthetic process	20/1491	106/15852	0.00190898	0.0942121	0.0888403	HMGCS1/PMVK/LOC100477744/IDI1/HMGCR/DKK3/SCD/PPARGC1A/SC5D/LSS/LOC100483184/TM7SF2/SQLE/ERLIN1/MVK/SREBF2/STARD4/DHCR7/SIRT1/ADORA2B	20
GO:0030135	GO:0030135	coated vesicle	37/1491	241/15852	0.00198196	0.0954516	0.0900092	YIPF6/VAMP7/FCHO2/LMBRD1/CD9/GPR107/SEC24A/TFRC/CNIH1/RAB27A/PICALM/CTSC/GOPC/DDHD2/M6PR/YIF1B/AREG/TMED10/CLINT1/UNC13D/F8/ECE1/KLHL12/HBEGF/SREBF2/CD3D/COPB1/EPN3/DNAJC5/RAB35/YIPF5/CD3G/IER3IP1/LMAN1/VWF/SCAMP1/IL7R	37
GO:0032103	GO:0032103	positive regulation of response to external stimulus	46/1491	317/15852	0.00199864	0.0954516	0.0900092	VAMP7/GPRC5B/LOC100478655/S100A9/SWAP70/S100A12/STK24/LOC100472839/GAS6/MOSPD2/PLA2G7/ARG1/OSM/MAPK13/SCARF1/C3/SELL/CSF1/C5/ETS1/BMPR2/HYAL2/CTSS/OSMR/THBD/NRP1/ANO6/JAK2/TGM2/TNFSF14/LOC100483811/PLA2G4A/MET/SERPINE1/EDNRA/KDR/PTK2B/PDCD4/SNX4/FABP4/F2/IDO1/IL17RB/ADORA2B/TNFRSF1A/FFAR3	46
GO:0006486	GO:0006486	protein glycosylation	31/1491	192/15852	0.00200182	0.0954516	0.0900092	POFUT1/TRAK2/SLC66A3/B4GALT5/C1GALT1/DPY19L2/DPY19L4/DPY19L3/STT3B/RXYLT1/EOGT/ST3GAL2/STT3A/ST8SIA4/SDF2/B4GAT1/LOC100480278/B3GNT5/ST6GALNAC6/SDF2L1/POGLUT1/ST3GAL4/MGAT4A/LOC100482234/ST3GAL5/C1GALT1C1/FUT8/GXYLT2/ST6GALNAC2/GALNT11/TMEM165	31
GO:0043413	GO:0043413	macromolecule glycosylation	31/1491	192/15852	0.00200182	0.0954516	0.0900092	POFUT1/TRAK2/SLC66A3/B4GALT5/C1GALT1/DPY19L2/DPY19L4/DPY19L3/STT3B/RXYLT1/EOGT/ST3GAL2/STT3A/ST8SIA4/SDF2/B4GAT1/LOC100480278/B3GNT5/ST6GALNAC6/SDF2L1/POGLUT1/ST3GAL4/MGAT4A/LOC100482234/ST3GAL5/C1GALT1C1/FUT8/GXYLT2/ST6GALNAC2/GALNT11/TMEM165	31
GO:0090025	GO:0090025	regulation of monocyte chemotaxis	8/1491	26/15852	0.0020022	0.0954516	0.0900092	NBL1/MOSPD2/PLA2G7/ANO6/LOC100483811/SERPINE1/GREM1/CCN3	8
GO:1902041	GO:1902041	regulation of extrinsic apoptotic signaling pathway via death domain receptors	13/1491	57/15852	0.00204416	0.0965838	0.0910768	FGG/CFLAR/HGF/RNF34/FGB/BCL2L1/TNFAIP3/HMGB2/FGA/SERPINE1/HMOX1/TNFSF10/NOS3	13
GO:0045906	GO:0045906	negative regulation of vasoconstriction	5/1491	11/15852	0.00208107	0.0965838	0.0910768	HIF1A/AHR/BMPR2/ADM/ARHGAP42	5
GO:1903894	GO:1903894	regulation of IRE1-mediated unfolded protein response	5/1491	11/15852	0.00208107	0.0965838	0.0910768	DNAJB9/BAK1/BCL2L11/TMEM33/BFAR	5
GO:1905048	GO:1905048	regulation of metallopeptidase activity	5/1491	11/15852	0.00208107	0.0965838	0.0910768	PICALM/ANTXR1/RECK/STAT3/MBP	5
GO:0019955	GO:0019955	cytokine binding	20/1491	107/15852	0.0021449	0.0987223	0.0930934	NBL1/IL1R2/KIT/LOC100464796/TGFBR2/CSF3R/BMPR2/CSF2RA/HYAL2/OSMR/NRP1/LOC100483811/GREM2/IL1RN/TCAP/TGFBR3/GREM1/ACKR1/IFNAR1/TNFRSF1A	20
GO:1901605	GO:1901605	alpha-amino acid metabolic process	32/1491	201/15852	0.00215532	0.0987223	0.0930934	CARNMT1/PPAT/AHCY/DDAH1/AASS/ART4/TDO2/ARG1/GOT1/KYNU/EGLN3/SEPSECS/ACMSD/MMUT/GNMT/MCCC2/MTAP/SHMT1/SLC25A32/CRTAP/KYAT3/ALDH7A1/APIP/HNF4A/ASS1/TAT/EGLN1/IDO1/NOS3/GCLM/SCLY/IYD	32
GO:0008203	GO:0008203	cholesterol metabolic process	19/1491	100/15852	0.00225173	0.102468	0.0966257	FGL1/CLN8/HMGCS1/PMVK/LOC100477744/IDI1/HMGCR/SC5D/SCARF1/LBR/LSS/ACLY/TM7SF2/SOAT1/SQLE/MVK/DHCR24/DHCR7/STARD3	19
GO:0070085	GO:0070085	glycosylation	33/1491	210/15852	0.00230409	0.104175	0.0982349	POFUT1/TRAK2/SLC66A3/B4GALT5/C1GALT1/DPY19L2/DPY19L4/DPY19L3/STT3B/RXYLT1/EOGT/ST3GAL2/STT3A/ST8SIA4/SDF2/B4GAT1/LOC100480278/B3GNT5/ST6GALNAC6/SDF2L1/POGLUT1/ST3GAL4/MGAT4A/LOC100482234/ST3GAL5/FUT11/C1GALT1C1/CLN5/FUT8/GXYLT2/ST6GALNAC2/GALNT11/TMEM165	33
GO:0061659	GO:0061659	ubiquitin-like protein ligase activity	31/1491	194/15852	0.00236194	0.104274	0.0983283	XIAP/RNF152/RNF19A/AMFR/RNF114/UHRF2/UBR3/RNF34/PJA1/RNF185/RNF6/MGRN1/RNF125/TRIM25/CCNB1IP1/PJA2/UBE2K/FBXO4/C14H18orf25/RNF128/RNF19B/TRIM56/RNF146/VHL/MYLIP/RNF145/HECTD1/PRPF19/COP1/MKRN1/BFAR	31
GO:0050678	GO:0050678	regulation of epithelial cell proliferation	48/1491	337/15852	0.00237891	0.104274	0.0983283	CXADR/GDF2/PLAU/FLT4/EDNRB/HIF1A/IFT57/LOC100473431/LOC100464796/ARG1/RGCC/CFLAR/KLF9/YAP1/SPARC/WFDC1/MYC/SAV1/BMPR2/XDH/LAMC1/TNFAIP3/LOC100483184/HYAL2/BMPR1A/CDKN1B/NRP1/EAF2/FMC1/VHL/ERRFI1/PDCL3/EDNRA/TGFBR3/KDR/PPP1R16B/HMOX1/SUZ12/MST1/SP1/MYDGF/STRAP/SIRT1/STAT3/DLL4/HEY1/CASK/CDC73	48
GO:0016758	GO:0016758	transferase activity, transferring hexosyl groups	27/1491	162/15852	0.00238494	0.104274	0.0983283	POFUT1/B4GALT5/C1GALT1/DPY19L2/DPY19L4/DPY19L3/A4GALT/STT3B/EXT2/EOGT/STT3A/POGLUT2/SDF2/B4GAT1/HYAL2/MTAP/B3GNT5/SDF2L1/B4GALT4/POGLUT1/UGCG/MGAT4A/CSGALNACT2/FUT11/C1GALT1C1/FUT8/GALNT11	27
GO:0015693	GO:0015693	magnesium ion transport	6/1491	16/15852	0.00239556	0.104274	0.0983283	ZDHHC17/MRS2/ZDHHC13/NIPAL1/KCNJ2/NIPAL3	6
GO:0031092	GO:0031092	platelet alpha granule membrane	6/1491	16/15852	0.00239556	0.104274	0.0983283	LOC100481522/TMX3/CD9/SPARC/PECAM1/SELP	6
GO:0061298	GO:0061298	retina vasculature development in camera-type eye	6/1491	16/15852	0.00239556	0.104274	0.0983283	RHOJ/HIF1A/BMPR2/PDGFRA/NRP1/ROM1	6
GO:0006493	GO:0006493	protein O-linked glycosylation	17/1491	86/15852	0.0024272	0.104999	0.0990119	POFUT1/TRAK2/B4GALT5/C1GALT1/RXYLT1/EOGT/ST3GAL2/SDF2/B4GAT1/B3GNT5/SDF2L1/POGLUT1/ST3GAL4/C1GALT1C1/GXYLT2/ST6GALNAC2/GALNT11	17
GO:0009897	GO:0009897	external side of plasma membrane	41/1491	278/15852	0.0025237	0.108203	0.102034	CD274/CD9/PTPRC/FGG/ATP6AP2/KIT/TFRC/FGB/SELL/PRNP/SERPINE2/SEMA7A/TGFBR2/CTSB/ANTXR1/PDGFRA/CD83/VCAM1/HYAL2/SDC1/OSMR/ECE1/KLRD1/FGA/BMPR1A/ADAM9/PECAM1/CLEC14A/ANTXR2/LOC100483811/ICOSLG/PDCD1/CD163/TGFBR3/SERPINA5/KDR/SELP/CD79B/GSR/LOC100466355/IL7R	41
GO:0016125	GO:0016125	sterol metabolic process	21/1491	116/15852	0.00253216	0.108203	0.102034	FGL1/CLN8/HMGCS1/PMVK/LOC100477744/IDI1/HMGCR/SC5D/SCARF1/LBR/LSS/ACLY/TM7SF2/SOAT1/SQLE/LOC100479222/MVK/DHCR24/DHCR7/STARD3/LIPA	21
GO:0008202	GO:0008202	steroid metabolic process	35/1491	228/15852	0.00258533	0.108619	0.102426	FGL1/CLN8/HMGCS1/PMVK/LOC100477744/IDI1/HMGCR/SLC27A2/SCD/HSD3B1/PPARGC1A/SC5D/SCARF1/LBR/G6PC/PDGFRA/LOC100474694/LSS/ACLY/AKR1B1/TM7SF2/SPP1/SOAT1/SQLE/LOC100479222/MVK/STARD4/ADM/FGF23/DHCR24/DHCR7/STS/TIPARP/STARD3/LIPA	35
GO:0035296	GO:0035296	regulation of tube diameter	27/1491	163/15852	0.00260868	0.108619	0.102426	CRP/HMGCR/EDNRB/FGG/F2R/HIF1A/ADD3/AHR/AVPR1A/FGB/BMPR2/GCH1/ECE1/FGA/SOD2/ADM/EDNRA/RGS2/KDR/ARHGAP42/PIK3C2A/SIRT1/NOS3/ADORA2B/MKKS/CD38/ATG5	27
GO:0097746	GO:0097746	blood vessel diameter maintenance	27/1491	163/15852	0.00260868	0.108619	0.102426	CRP/HMGCR/EDNRB/FGG/F2R/HIF1A/ADD3/AHR/AVPR1A/FGB/BMPR2/GCH1/ECE1/FGA/SOD2/ADM/EDNRA/RGS2/KDR/ARHGAP42/PIK3C2A/SIRT1/NOS3/ADORA2B/MKKS/CD38/ATG5	27
GO:0030728	GO:0030728	ovulation	8/1491	27/15852	0.00261375	0.108619	0.102426	HPGD/MYC/ADAMTS1/IL4R/PLA2G4A/RGS2/SIRT1/NOS3	8
GO:1990823	GO:1990823	response to leukemia inhibitory factor	22/1491	124/15852	0.00263489	0.108619	0.102426	NME7/TFRC/MRPL15/EGLN3/EPS8/PCOLCE2/SOCS3/RNF125/SPRY4/TRIM25/SHMT1/SPP1/SRSF3/SERPINE1/SPOCK2/KLF4/NUP35/SIRT1/MKRN1/BCLAF1/GCLM/PCOLCE	22
GO:1990830	GO:1990830	cellular response to leukemia inhibitory factor	22/1491	124/15852	0.00263489	0.108619	0.102426	NME7/TFRC/MRPL15/EGLN3/EPS8/PCOLCE2/SOCS3/RNF125/SPRY4/TRIM25/SHMT1/SPP1/SRSF3/SERPINE1/SPOCK2/KLF4/NUP35/SIRT1/MKRN1/BCLAF1/GCLM/PCOLCE	22
GO:0070741	GO:0070741	response to interleukin-6	12/1491	52/15852	0.00269968	0.11064	0.104331	CRP/JAK1/FGG/PPARGC1A/PTPN11/SOCS3/FGA/JAK2/MET/FGF23/SELP/STAT3	12
GO:0005539	GO:0005539	glycosaminoglycan binding	29/1491	180/15852	0.00283272	0.115417	0.108836	PRG2/ADGRG1/SERPINC1/PTPRC/MAMDC2/LOC100483528/SELL/PRNP/SERPINE2/TGFBR2/PCOLCE2/AAMP/HYAL2/ADAMTS1/PGLYRP1/LOC100484184/HBEGF/GNS/CCN5/LYVE1/GREM2/SPOCK2/GPNMB/TGFBR3/SERPINA5/SELP/F2/CCN3/PCOLCE	29
GO:1903036	GO:1903036	positive regulation of response to wounding	14/1491	66/15852	0.00288934	0.117043	0.11037	S100A9/STK24/F2R/SCARF1/PLPP3/TGFBR2/MYC/PLEK/THBD/ANO6/HBEGF/SERPINE1/SELP/F2	14
GO:0090130	GO:0090130	tissue migration	18/1491	95/15852	0.00299333	0.120559	0.113685	KIT/PTPN11/EPHB4/LOXL2/NRP1/PECAM1/CLEC14A/VHL/S100A2/LEMD3/PRKX/KDR/PTK2B/GREM1/PKN2/CCN3/ADGRA2/NOS3	18
GO:0010544	GO:0010544	negative regulation of platelet activation	7/1491	22/15852	0.00308302	0.122067	0.115107	CD9/FGG/SERPINE2/PDGFRA/THBD/F2/NOS3	7
GO:0014812	GO:0014812	muscle cell migration	7/1491	22/15852	0.00308302	0.122067	0.115107	PLAU/NET1/AAMP/ARPC5/MET/PLAT/CCN3	7
GO:0030219	GO:0030219	megakaryocyte differentiation	7/1491	22/15852	0.00308302	0.122067	0.115107	KIT/LOC100473431/PTPN11/SP3/PIP4K2A/SP1/FLI1	7
GO:0004713	GO:0004713	protein tyrosine kinase activity	26/1491	157/15852	0.00310705	0.122327	0.115352	CRIM1/JAK1/FLT4/CSF2RB/KIT/BMX/HGF/LOC100483528/EFNB1/PDGFRA/CSF2RA/EPHB4/NRP1/JAK2/WEE1/AATK/HBEGF/MET/FGF23/SLA/CUX1/KDR/PTK2B/GRAP/AXL/LCK	26
GO:0035577	GO:0035577	azurophil granule membrane	12/1491	53/15852	0.00319697	0.125164	0.118028	VAMP7/ACP3/LPCAT1/TMEM30A/LOC100467558/LAMP2/SNAP29/MANBA/CKAP4/SURF4/DNAJC5/PRCP	12
GO:0016763	GO:0016763	transferase activity, transferring pentosyl groups	10/1491	40/15852	0.00321717	0.125255	0.118114	PPAT/QPRT/NAMPT/ART4/RXYLT1/ART3/MTAP/POGLUT1/TIPARP/GXYLT2	10
GO:1904994	GO:1904994	regulation of leukocyte adhesion to vascular endothelial cell	5/1491	12/15852	0.00329291	0.126266	0.119067	ETS1/CCL25/CCL28/PAWR/KLF4	5
GO:0006022	GO:0006022	aminoglycan metabolic process	24/1491	142/15852	0.00335462	0.126266	0.119067	B4GALT5/IDS/MAMDC2/HGF/EXT2/CHST15/HSPG2/ST3GAL2/B4GAT1/HYAL2/SDC1/DSE/GLB1/B4GALT4/GNS/LYVE1/GLCE/ST3GAL4/BPNT2/SPOCK2/CSGALNACT2/KDR/CEMIP2/SDC3	24
GO:0030194	GO:0030194	positive regulation of blood coagulation	8/1491	28/15852	0.00336197	0.126266	0.119067	S100A9/F2R/PLEK/THBD/ANO6/SERPINE1/SELP/F2	8
GO:0035035	GO:0035035	histone acetyltransferase binding	8/1491	28/15852	0.00336197	0.126266	0.119067	HIF1A/ETS1/PCNA/PLA2G4A/MEF2A/BCAS3/SP1/EID1	8
GO:1900048	GO:1900048	positive regulation of hemostasis	8/1491	28/15852	0.00336197	0.126266	0.119067	S100A9/F2R/PLEK/THBD/ANO6/SERPINE1/SELP/F2	8
GO:0050867	GO:0050867	positive regulation of cell activation	48/1491	343/15852	0.00339106	0.126266	0.119067	VAMP7/LOC100478655/MMP14/CD274/BMI1/PTPRC/LOC100472839/GAS6/LOC105238896/TFRC/SOCS5/SELENOK/TGFBR2/PTPN11/IGFBP2/EBI3/EFNB1/LRRK2/CBFB/PLEK/CD83/VCAM1/LOC100483184/EPHB4/GAB2/NCK1/JAK2/IL4R/TNFSF14/ICOSLG/BST1/BLOC1S6/BCL10/SLC39A10/PRDM1/PDCD1/TNFSF13B/SELP/SNX4/AXL/LCK/CDKN1A/ADORA2B/FCRL3/LOC100466355/NFKBIZ/CD38/IL7R	48
GO:0031668	GO:0031668	cellular response to extracellular stimulus	40/1491	274/15852	0.0033948	0.126266	0.119067	NUDT15/PPP1R9B/RNF152/CPEB4/STK24/GAS6/OPA1/TFRC/LOC100473431/MIOS/DNAJC15/AVPR1A/FNIP1/LRRK2/BMPR2/EIF2AK3/LAMP2/ADAMTS1/PAWR/SREBF2/ARHGAP35/SERPINE1/WRN/FGF23/SH3GLB1/FADS1/SLC1A2/PENK/FBXO22/HMOX1/AXL/PIK3C2A/CDKN1A/SIRT1/BECN1/IMPACT/ADORA2B/MFN1/SLC38A2/ATG5	40
GO:0006809	GO:0006809	nitric oxide biosynthetic process	6/1491	17/15852	0.0034105	0.126266	0.119067	SLC7A2/NQO1/DDAH1/RORA/GCH1/NOS3	6
GO:0016054	GO:0016054	organic acid catabolic process	35/1491	232/15852	0.00345595	0.126266	0.119067	ECHDC1/CARNMT1/PPAT/QPRT/DDAH1/ABAT/SLC27A2/ACADSB/AASS/TDO2/ARG1/GOT1/KYNU/ACADM/ACMSD/ACBD5/PEX13/MCCC2/HYAL2/LOC100467660/PPM1K/SHMT1/LOC100479222/LYVE1/ALDH7A1/DECR1/ACADL/TAT/EHHADH/CEMIP2/HAO1/IDO1/MCEE/NOS3/SCLY	35
GO:0046395	GO:0046395	carboxylic acid catabolic process	35/1491	232/15852	0.00345595	0.126266	0.119067	ECHDC1/CARNMT1/PPAT/QPRT/DDAH1/ABAT/SLC27A2/ACADSB/AASS/TDO2/ARG1/GOT1/KYNU/ACADM/ACMSD/ACBD5/PEX13/MCCC2/HYAL2/LOC100467660/PPM1K/SHMT1/LOC100479222/LYVE1/ALDH7A1/DECR1/ACADL/TAT/EHHADH/CEMIP2/HAO1/IDO1/MCEE/NOS3/SCLY	35
GO:0008654	GO:0008654	phospholipid biosynthetic process	37/1491	249/15852	0.00349945	0.126266	0.119067	SLC44A1/LOC100478655/PMVK/LPCAT1/IDI1/HMGCR/PLEKHA3/KLB/PIGW/BMX/MTMR9/SGMS1/PIP4K2B/PTPN11/ETNK1/ETNPPL/SELENOI/PIP4K2A/CDIPT/SLC44A2/SAMD8/ABHD3/CHPT1/MVK/PLA2G4A/PIP5K1A/FGF23/SH3GLB1/FADS1/AGPAT1/LOC100470998/PIK3C2A/SYNJ2/PTDSS2/SPTLC1/ACHE/SYNJ1	37
GO:0009101	GO:0009101	glycoprotein biosynthetic process	37/1491	249/15852	0.00349945	0.126266	0.119067	POFUT1/TRAK2/SLC66A3/B4GALT5/C1GALT1/DPY19L2/DPY19L4/DPY19L3/STT3B/RXYLT1/EXT2/CHST15/EOGT/ST3GAL2/STT3A/ST8SIA4/BMPR2/SDF2/B4GAT1/LOC100480278/DSE/B3GNT5/ST6GALNAC6/SDF2L1/POGLUT1/GLCE/ST3GAL4/MGAT4A/CSGALNACT2/LOC100482234/ST3GAL5/C1GALT1C1/FUT8/GXYLT2/ST6GALNAC2/GALNT11/TMEM165	37
GO:0003018	GO:0003018	vascular process in circulatory system	31/1491	199/15852	0.0035134	0.126266	0.119067	CRP/HMGCR/DDAH1/EDNRB/FGG/F2R/HIF1A/ADD3/AHR/AVPR1A/FGB/BMPR2/GCH1/ECE1/FGA/SOD2/ARHGAP35/ADM/EDNRA/TGFBR3/RGS2/KDR/ARHGAP42/PIK3C2A/SIRT1/NOS3/ADORA2B/GCLM/MKKS/CD38/ATG5	31
GO:0042594	GO:0042594	response to starvation	31/1491	199/15852	0.0035134	0.126266	0.119067	RNF152/LOC100482523/CPEB4/STK24/PPARGC1A/ACADM/MIOS/DNAJC15/FNIP1/LRRK2/BMPR2/EIF2AK3/LAMP2/LRP11/SREBF2/SERPINE1/WRN/ADM/IL1RN/SH3GLB1/FADS1/BCAS3/FBXO22/GALP/PIK3C2A/CDKN1A/SIRT1/BECN1/IMPACT/SLC38A2/ATG5	31
GO:0050662	GO:0050662	obsolete coenzyme binding	31/1491	199/15852	0.0035134	0.126266	0.119067	HPGD/HMGCR/ABAT/KYNU/ACADM/H6PD/PDXK/DMGDH/GNMT/KDM1B/CRYZ/ETNPPL/XDH/GCH1/TM7SF2/LOC100468223/HLCS/SHMT1/SOAT1/HNF4A/IDH1/MTARC1/DECR1/DHCR7/FOXRED2/ACADL/HAO1/GSR/NOS3/MDH1/IYD	31
GO:1904892	GO:1904892	regulation of receptor signaling pathway via STAT	26/1491	159/15852	0.00370481	0.132466	0.124913	SOCS2/JAK1/F2R/KIT/SOCS5/OSM/CNOT7/LEPROT/SOCS3/AKR1B1/JAK2/PECAM1/VHL/SOCS4/HNF4A/SOCS6/PTK2B/LIF/SUZ12/MST1/F2/LCK/HPX/STAT3/TNFRSF1A/IL7R	26
GO:0048545	GO:0048545	response to steroid hormone	59/1491	442/15852	0.00372933	0.132666	0.125101	SGK1/ALPL/TFPI/PPP1R9B/LOC100482523/LOX/HIF1A/AHR/ARG1/DDIT4/GOT1/PPARGC1A/ACADM/AVPR1A/PAQR8/C3/PDXK/KLF9/YAP1/SPARC/PAM/NR2E1/HNRNPA2B1/TGFBR2/ACSBG1/IGFBP2/SOCS3/RELN/PCNA/PTGES3/BCL2L1/AREG/HMGB2/SDC1/ADAM9/JAK2/STC1/SPP1/NCOA3/PLA2G4A/ERRFI1/BCL2L11/SERPINE1/PLAT/HNF4A/IDH1/ADM/PTGDS/IL1RN/MGARP/MGP/TAT/PAQR7/FABP4/CA2/NOS3/MFN1/CD38/MBP	59
GO:0090303	GO:0090303	positive regulation of wound healing	12/1491	54/15852	0.00376576	0.133285	0.125686	S100A9/F2R/PLPP3/TGFBR2/MYC/PLEK/THBD/ANO6/HBEGF/SERPINE1/SELP/F2	12
GO:0002920	GO:0002920	regulation of humoral immune response	14/1491	68/15852	0.0038535	0.134739	0.127056	C1S/PTPRC/CFHR5/C4BPB/C9/C3/C5/C1R/PROS1/C6/F2/C8A/HPX/C7	14
GO:0031960	GO:0031960	response to corticosteroid	40/1491	276/15852	0.00386192	0.134739	0.127056	SGK1/ALPL/LOC100482523/HIF1A/AHR/ARG1/DDIT4/GOT1/ACADM/AVPR1A/C3/KLF9/SPARC/PAM/HNRNPA2B1/ACSBG1/IGFBP2/SOCS3/RELN/PCNA/BCL2L1/AREG/SDC1/ADAM9/JAK2/STC1/PLA2G4A/ERRFI1/BCL2L11/SERPINE1/PLAT/HNF4A/ADM/PTGDS/IL1RN/MGP/TAT/FABP4/NOS3/MFN1	40
GO:0045785	GO:0045785	positive regulation of cell adhesion	56/1491	416/15852	0.00387838	0.134739	0.127056	ADGRG1/CD274/BMI1/PTPRC/FGG/NET1/MYADM/TFRC/PODXL/TFE3/SOCS5/FGB/PLPP3/SELENOK/CSF1/TGFBR2/PTPN11/IGFBP2/EBI3/ETS1/EFNB1/CBFB/CD83/VCAM1/UNC13D/LOC100483184/CCL25/HYAL2/EPHB4/CCL28/FGA/NRP1/NCK1/ADAM9/PAWR/JAK2/TGM2/SPP1/IL4R/TNFSF14/CIB1/ICOSLG/FBLN1/BCL10/PDCD1/SPOCK2/FBLN2/BAG4/TNFSF13B/KDR/SELP/PTK2B/LCK/ADAM19/NFKBIZ/IL7R	56
GO:0034405	GO:0034405	response to fluid shear stress	10/1491	41/15852	0.00390297	0.134739	0.127056	PLAU/SOCS5/ETS1/SPP1/SREBF2/SERPINE1/KLF4/PTK2B/CA2/NOS3	10
GO:1903672	GO:1903672	positive regulation of sprouting angiogenesis	10/1491	41/15852	0.00390297	0.134739	0.127056	JAK1/RHOJ/NRP1/CIB1/DLL1/KLF4/KDR/PPP1R16B/HMOX1/PIK3C2A	10
GO:0034599	GO:0034599	cellular response to oxidative stress	37/1491	251/15852	0.00400611	0.137622	0.129775	CRP/CHUK/NQO1/STK24/HIF1A/NET1/ARG1/PPARGC1A/MAPK13/CFLAR/GLRX2/OXR1/ETS1/LRRK2/PCNA/PDGFRA/TNFAIP3/SIGMAR1/AKR1B1/LOC100468223/JAK2/SOD2/PYROXD1/ADNP2/SERPINE1/PRR5L/PENK/RBM11/HMOX1/AXL/GSR/TXNRD2/SIRT1/BECN1/NOS3/IMPACT/GPX8	37
GO:0009310	GO:0009310	amine catabolic process	7/1491	23/15852	0.00407695	0.137874	0.130012	SLC44A1/TDO2/KYNU/DMGDH/ACMSD/ALDH7A1/IDO1	7
GO:0042402	GO:0042402	cellular biogenic amine catabolic process	7/1491	23/15852	0.00407695	0.137874	0.130012	SLC44A1/TDO2/KYNU/DMGDH/ACMSD/ALDH7A1/IDO1	7
GO:0071404	GO:0071404	cellular response to low-density lipoprotein particle stimulus	7/1491	23/15852	0.00407695	0.137874	0.130012	HMGCS1/CD9/SOCS5/SREBF2/SERPINE1/MYLIP/NOS3	7
GO:0001503	GO:0001503	ossification	31/1491	201/15852	0.00409214	0.137874	0.130012	WWTR1/ALPL/GDF2/IGFBP5/MMP14/IGFBP3/EXT2/SPARC/CSF1/LOC100468419/CBFB/EIF2AK3/NAB1/LOC100483184/SP3/SLC26A2/GABBR1/ANO6/STC1/SPP1/OSTF1/BPNT2/DHX36/GPNMB/TGFBR3/PENK/MGP/SP1/SBDS/HEY1/ACHE	31
GO:1904035	GO:1904035	regulation of epithelial cell apoptotic process	16/1491	83/15852	0.00416682	0.139718	0.131752	FGG/GAS6/RGCC/PPARGC1A/CFLAR/FGB/TNFAIP3/FGA/ANO6/JAK2/SERPINE1/ECSCR/KDR/PDCD4/HMOX1/MST1	16
GO:0048037	GO:0048037	obsolete cofactor binding	45/1491	322/15852	0.00456942	0.152488	0.143794	SGK1/HPGD/LOC100477744/HMGCR/BACH1/ABAT/TDO2/KYNU/ACADM/H6PD/C3/PDXK/DMGDH/MMUT/GNMT/KDM1B/CRYZ/ETNPPL/XDH/GCH1/TM7SF2/LOC100468223/HLCS/SHMT1/JAK2/TCN2/SOAT1/NDUFS1/NUBPL/LOC100479222/HNF4A/IDH1/MTARC1/DECR1/DHCR7/FOXRED2/ACADL/HMOX1/EXO5/HAO1/GSR/HPX/NOS3/MDH1/IYD	45
GO:0006644	GO:0006644	phospholipid metabolic process	53/1491	393/15852	0.0046923	0.154208	0.145415	SLC44A1/CLN8/LOC100478655/PMVK/LPCAT1/IDI1/HMGCR/PLEKHA3/KLB/PIGW/KIT/GPCPD1/PLA2G7/PIP4P2/BMX/MTMR9/HGF/SGMS1/PLPP3/PIP4K2B/PTPN11/ETNK1/ETNPPL/PDGFRA/PLEK/SELENOI/PIP4K2A/CDIPT/SLC44A2/ABHD6/SAMD8/ABHD3/CHPT1/MVK/PLA2G4A/HBEGF/MET/PIP5K1A/PLPPR1/FGF23/SH3GLB1/FADS1/AGPAT1/HMOX1/LOC100470998/LCK/PIK3C2A/PNPLA8/SYNJ2/PTDSS2/SPTLC1/ACHE/SYNJ1	53
GO:0090049	GO:0090049	regulation of cell migration involved in sprouting angiogenesis	10/1491	42/15852	0.00469933	0.154208	0.145415	RHOJ/SPRED1/NR2E1/NRP1/CIB1/KLF4/KDR/HMOX1/PIK3C2A/DLL4	10
GO:0008157	GO:0008157	protein phosphatase 1 binding	6/1491	18/15852	0.00471349	0.154208	0.145415	PHACTR1/PPP1R9B/AKAP11/PAWR/CDC5L/PPP1R2	6
GO:0016780	GO:0016780	phosphotransferase activity, for other substituted phosphate groups	6/1491	18/15852	0.00471349	0.154208	0.145415	SGMS1/SELENOI/CDIPT/SAMD8/CHPT1/PTDSS2	6
GO:0002673	GO:0002673	regulation of acute inflammatory response	18/1491	99/15852	0.00473098	0.154208	0.145415	C1S/EDNRB/CFHR5/OSM/C4BPB/C9/C3/C5/C1R/PROS1/C6/OSMR/PLA2G4A/DNASE1L3/F2/C8A/C7/FFAR3	18
GO:0048660	GO:0048660	regulation of smooth muscle cell proliferation	26/1491	162/15852	0.00478117	0.155122	0.146278	IGFBP5/HPGD/CALCRL/HMGCR/HIF1A/IGFBP3/PPARGC1A/TGFBR2/MYC/TNFAIP3/MNAT1/AKR1B1/ADAMTS1/BMPR1A/CDKN1B/JAK2/TGM2/SOD2/HBEGF/KLF4/ZNF143/PDCD4/HMOX1/FOXJ2/CDKN1A/NOS3	26
GO:0005652	GO:0005652	nuclear lamina	5/1491	13/15852	0.00494013	0.157366	0.148393	LBR/PCNA/HLCS/NUP35/CASK	5
GO:0014829	GO:0014829	vascular associated smooth muscle contraction	5/1491	13/15852	0.00494013	0.157366	0.148393	EDNRB/EDNRA/PIK3C2A/MKKS/CD38	5
GO:0070757	GO:0070757	interleukin-35-mediated signaling pathway	5/1491	13/15852	0.00494013	0.157366	0.148393	JAK1/EBI3/JAK2/STAT4/STAT3	5
GO:0089718	GO:0089718	amino acid import across plasma membrane	5/1491	13/15852	0.00494013	0.157366	0.148393	CLN8/SLC7A2/SLC36A4/LOC117799949/SLC1A2	5
GO:0006111	GO:0006111	regulation of gluconeogenesis	11/1491	49/15852	0.00501016	0.157449	0.148472	HIF1A/PPARGC1A/ACADM/GNMT/LOC100484820/HNF4A/SIK1/MST1/SIRT1/C1QTNF3/DGAT2	11
GO:0031228	GO:0031228	intrinsic component of Golgi membrane	11/1491	49/15852	0.00501016	0.157449	0.148472	A4GALT/SGMS1/TVP23B/GOLGA7/YIF1B/B4GAT1/ZDHHC20/TBC1D20/SAMD8/CSGALNACT2/IER3IP1	11
GO:1904705	GO:1904705	regulation of vascular associated smooth muscle cell proliferation	11/1491	49/15852	0.00501016	0.157449	0.148472	IGFBP5/HPGD/ADAMTS1/BMPR1A/CDKN1B/JAK2/SOD2/PDCD4/HMOX1/FOXJ2/CDKN1A	11
GO:0030258	GO:0030258	lipid modification	36/1491	246/15852	0.00505305	0.158088	0.149075	ECHDC1/LOC100478655/SLC27A2/ACADSB/KLB/SCD/KIT/PLA2G7/PIP4P2/PPARGC1A/ACADM/HGF/PLPP3/PIP4K2B/PTPN11/ST3GAL2/PEX13/PDGFRA/PIP4K2A/SOAT1/HBEGF/MET/STARD4/ST3GAL4/PIP5K1A/PLPPR1/FGF23/DECR1/ACADL/LOC100482234/EHHADH/LCK/PIK3C2A/HAO1/SYNJ2/SYNJ1	36
GO:0010543	GO:0010543	regulation of platelet activation	9/1491	36/15852	0.00509826	0.158794	0.14974	CD9/FGG/SERPINE2/PDGFRA/PLEK/THBD/SELP/F2/NOS3	9
GO:0050732	GO:0050732	negative regulation of peptidyl-tyrosine phosphorylation	12/1491	56/15852	0.00514669	0.159016	0.149949	PTPRC/SOCS5/CHMP6/SOCS3/HYAL2/SAMSN1/PECAM1/ERRFI1/SOCS4/HNF4A/SUZ12/SH3BP5	12
GO:0030888	GO:0030888	regulation of B cell proliferation	13/1491	63/15852	0.00515279	0.159016	0.149949	LOC100478655/BMI1/PTPRC/AHR/TFRC/PAWR/BST1/SLC39A10/PRDM1/TNFSF13B/CDKN1A/FCRL3/CD38	13
GO:0008201	GO:0008201	heparin binding	21/1491	123/15852	0.00517346	0.159016	0.149949	PRG2/ADGRG1/SERPINC1/PTPRC/LOC100483528/SELL/SERPINE2/PCOLCE2/AAMP/ADAMTS1/LOC100484184/HBEGF/CCN5/GREM2/GPNMB/TGFBR3/SERPINA5/SELP/F2/CCN3/PCOLCE	21
GO:0046916	GO:0046916	cellular transition metal ion homeostasis	18/1491	100/15852	0.00527521	0.160113	0.150983	GDF2/S100A9/SLC31A1/LOC100472453/SLC31A2/HIF1A/LOC100483773/TFRC/SLC39A14/PRNP/MYC/APP/SLC39A10/EGLN1/HMOX1/LCK/HPX/SLC30A7	18
GO:0018345	GO:0018345	protein palmitoylation	7/1491	24/15852	0.00529562	0.160113	0.150983	ZDHHC2/ZDHHC17/SELENOK/ZDHHC23/GOLGA7/ZDHHC20/ZDHHC21	7
GO:2001057	GO:2001057	reactive nitrogen species metabolic process	7/1491	24/15852	0.00529562	0.160113	0.150983	SLC7A2/NQO1/DDAH1/RORA/GCH1/MTARC1/NOS3	7
GO:0035578	GO:0035578	azurophil granule lumen	16/1491	85/15852	0.00530663	0.160113	0.150983	ARG1/GGH/ACTR2/CTSC/C3/UNC13D/ACLY/DPP7/RNASET2/NPC2/GLB1/FUCA2/GNS/NHLRC3/ACTR10/GLA	16
GO:0043534	GO:0043534	blood vessel endothelial cell migration	8/1491	30/15852	0.00534623	0.160113	0.150983	EPHB4/NRP1/CLEC14A/VHL/LEMD3/KDR/PTK2B/GREM1	8
GO:0050820	GO:0050820	positive regulation of coagulation	8/1491	30/15852	0.00534623	0.160113	0.150983	S100A9/F2R/PLEK/THBD/ANO6/SERPINE1/SELP/F2	8
GO:0009063	GO:0009063	cellular amino acid catabolic process	19/1491	108/15852	0.00546493	0.162971	0.153679	CARNMT1/PPAT/DDAH1/ABAT/ACADSB/AASS/TDO2/ARG1/GOT1/KYNU/ACMSD/MCCC2/PPM1K/SHMT1/ALDH7A1/TAT/IDO1/NOS3/SCLY	19
GO:0019199	GO:0019199	transmembrane receptor protein kinase activity	15/1491	78/15852	0.00556227	0.164474	0.155096	CRIM1/FLT4/KIT/LOC100483528/TGFBR2/BMPR2/PDGFRA/EPHB4/BMPR1A/NRP1/MET/TGFBR3/KDR/AXL/ACVR1B	15
GO:0070301	GO:0070301	cellular response to hydrogen peroxide	15/1491	78/15852	0.00556227	0.164474	0.155096	NQO1/HIF1A/NET1/ARG1/MAPK13/ETS1/PCNA/TNFAIP3/SIGMAR1/AKR1B1/SERPINE1/AXL/SIRT1/BECN1/IMPACT	15
GO:0001974	GO:0001974	blood vessel remodeling	10/1491	43/15852	0.00561794	0.165422	0.155991	AHR/BMPR2/BAK1/TGM2/TGFBR3/LIF/AXL/DLL4/NOS3/ATG5	10
GO:0052548	GO:0052548	regulation of endopeptidase activity	50/1491	370/15852	0.00567751	0.166477	0.156985	XIAP/TFPI/TNFRSF6B/S100A9/SERPINC1/GAS6/F2R/SERPINA14/ITIH4/IFT57/EGLN3/CFLAR/HGF/RNF34/PICALM/FNIP1/SERPINE2/PDCD2/MYC/BID/LXN/PERP/XDH/BCL2L1/EIF2AK3/PROS1/ITIH3/BAK1/PAWR/JAK2/ARRB1/TNFSF14/RECK/SERPINB9/PSMD14/BCL2L11/SERPINE1/BCL10/SERPINB1/SPOCK2/DHCR24/KLF4/SERPINA5/BCL2L13/TNFSF10/LCK/SIRT1/STAT3/SERPINH1/MBP	50
GO:0019216	GO:0019216	regulation of lipid metabolic process	55/1491	415/15852	0.00577596	0.168658	0.159041	HMGCS1/PMVK/LOC100477744/LPCAT1/IDI1/HMGCR/DKK3/SCD/KIT/MTMR9/PPARGC1A/ACADM/DNAJC15/AVPR1A/SC5D/PDP1/C3/NR1D2/RORA/PDGFRA/EIF2AK3/LSS/LOC100483184/TM7SF2/CCNC/NPC2/ABHD6/SAMD8/HSD17B13/SQLE/ERLIN1/MVK/FMC1/PLA2G4A/SREBF2/STARD4/HNF4A/ENHO/IDH1/SIK1/ADGRF5/SH3GLB1/NRBF2/FADS1/KLF4/DHCR7/ACADL/PTK2B/ANGPTL8/F2/SIRT1/ADORA2B/DGAT2/TNFRSF1A/APOC2	55
GO:0043687	GO:0043687	post-translational protein modification	48/1491	353/15852	0.00590327	0.17166	0.161873	IGFBP1/CALU/IGFBP5/SERPINC1/LOC100472453/FGG/GAS6/HIF1A/PDIA6/IGFBP3/STT3B/VWA1/SOCS5/TMEM132A/FBXL7/C3/CSF1/STT3A/PRSS23/SOCS3/FBXL3/LAMC1/FGA/FBXO4/SPP1/SPSB1/FUCA2/KLHL21/ATG12/PSMD14/VHL/SPARCL1/TNC/FGF23/MGAT4A/CKAP4/PENK/PSMD10/COPS2/FBXO22/SOCS6/CCDC8/COP1/LOC105235184/LRR1/COPS4/DCAF10/ATG5	48
GO:1904894	GO:1904894	positive regulation of receptor signaling pathway via STAT	16/1491	86/15852	0.00596479	0.172732	0.162884	JAK1/F2R/KIT/OSM/SOCS3/AKR1B1/JAK2/PECAM1/PTK2B/LIF/F2/LCK/HPX/STAT3/TNFRSF1A/IL7R	16
GO:0006664	GO:0006664	glycolipid metabolic process	19/1491	109/15852	0.00605053	0.173779	0.163871	PIGW/A4GALT/KIT/CREM/ST3GAL2/ST8SIA4/POGLUT2/GALC/B3GNT5/NEU1/GLB1/ST6GALNAC6/POGLUT1/UGCG/ST3GAL4/LOC100482234/ST3GAL5/STS/GLA	19
GO:0048771	GO:0048771	tissue remodeling	19/1491	109/15852	0.00605053	0.173779	0.163871	IGFBP5/MMP14/F2R/HIF1A/AHR/ARG1/LOC100468419/BMPR2/CTSS/BAK1/TGM2/TGFBR3/PTK2B/LIF/AXL/LIPA/DLL4/NOS3/ATG5	19
GO:0002688	GO:0002688	regulation of leukocyte chemotaxis	20/1491	117/15852	0.00617501	0.174806	0.164839	JAM3/SWAP70/NBL1/LOC100472839/GAS6/MOSPD2/PLA2G7/SELL/CSF1/C5/ANO6/TNFSF14/LOC100483811/BST1/SERPINE1/EDNRA/PTK2B/GREM1/MST1/CCN3	20
GO:0006694	GO:0006694	steroid biosynthetic process	20/1491	117/15852	0.00617501	0.174806	0.164839	HMGCS1/PMVK/LOC100477744/IDI1/HMGCR/SLC27A2/HSD3B1/SC5D/LBR/LOC100474694/LSS/ACLY/AKR1B1/TM7SF2/SQLE/MVK/ADM/DHCR24/DHCR7/STARD3	20
GO:0001666	GO:0001666	response to hypoxia	47/1491	345/15852	0.00617766	0.174806	0.164839	CRP/LOC100482523/MMP14/PLAU/BACH1/HIF1A/IGFBP3/OPA1/TFRC/RGCC/DDIT4/PPARGC1A/EGLN3/PAM/TGFBR2/MYC/ETS1/SOCS3/RORA/BCL2L1/VCAM1/APOLD1/LOXL2/LOC100468223/ECE1/STC1/SOD2/RNF146/VHL/SERPINE1/PLAT/HNF4A/ADM/EDNRA/TGFBR3/MGARP/PENK/KDR/PTK2B/EGLN1/HMOX1/SIRT1/BECN1/NOS3/MFN1/TNFRSF1A/CD38	47
GO:0048008	GO:0048008	platelet-derived growth factor receptor signaling pathway	9/1491	37/15852	0.00618606	0.174806	0.164839	PTPN11/PDGFRA/NRP1/JAK2/PLAT/CSRNP1/TIPARP/PIK3C2A/ZFAND5	9
GO:0016236	GO:0016236	macroautophagy	22/1491	133/15852	0.0062837	0.176852	0.166768	UBXN2B/SYNPO2/RAB33B/CHMP6/STAM/RETREG1/LAMP2/TRAPPC8/SNAP29/LIX1L/ATG12/EPG5/ATG2B/RAB23/PIK3C2A/STAM2/BECN1/MFN1/VPS36/VPS33A/VPS37A/ATG5	22
GO:0006520	GO:0006520	cellular amino acid metabolic process	41/1491	293/15852	0.00642843	0.179043	0.168834	CARNMT1/SLC7A2/PPAT/AHCY/DDAH1/ABAT/ACADSB/AASS/ART4/TDO2/ARG1/GOT1/KYNU/EGLN3/SEPSECS/ACMSD/MMUT/GNMT/MCCC2/MTAP/SLC7A5/PPM1K/SHMT1/SLC25A32/CRTAP/KYAT3/ALDH7A1/APIP/HNF4A/FARSA/ASS1/TAT/EGLN1/NARS1/IDO1/QRSL1/NOS3/GCLM/SCLY/SLC6A14/IYD	41
GO:0050730	GO:0050730	regulation of peptidyl-tyrosine phosphorylation	38/1491	267/15852	0.00644659	0.179043	0.168834	GPRC5B/PTPRC/GAS6/KIT/SOCS5/OSM/HGF/CNOT7/PLPP3/CHMP6/PRNP/SOCS3/APP/RELN/PDGFRA/AREG/LOC100483184/HYAL2/SAMSN1/NRP1/JAK2/PECAM1/HBEGF/ERRFI1/BST1/SOCS4/HNF4A/PDCL3/PTK2B/GREM1/LIF/SUZ12/LCK/HPX/STAT3/IFNAR1/TNFRSF1A/SH3BP5	38
GO:0055090	GO:0055090	acylglycerol homeostasis	8/1491	31/15852	0.00662302	0.179043	0.168834	RORA/LOC100475101/HNF4A/ANGPTL8/SIRT1/C1QTNF3/DGAT2/APOC2	8
GO:0070328	GO:0070328	triglyceride homeostasis	8/1491	31/15852	0.00662302	0.179043	0.168834	RORA/LOC100475101/HNF4A/ANGPTL8/SIRT1/C1QTNF3/DGAT2/APOC2	8
GO:1903409	GO:1903409	reactive oxygen species biosynthetic process	8/1491	31/15852	0.00662302	0.179043	0.168834	SLC7A2/NQO1/DDAH1/RORA/GCH1/LOC100468223/SOD2/NOS3	8
GO:0006954	GO:0006954	inflammatory response	51/1491	382/15852	0.00665032	0.179043	0.168834	CRP/JAM3/TNFRSF6B/CHUK/S100A9/LOC100482523/SLC7A2/AK7/S100A12/IRAK2/LOC100472839/F2R/HIF1A/ITIH4/KIT/PLA2G7/TFRC/LOC100464796/SGMS1/HSPG2/IL1RAP/C5/VCAM1/UNC13D/HMGB2/CCL25/HYAL2/SDC1/PJA2/LOC100468223/FGA/ANO6/JAK2/SPP1/CCL16/IL4R/LOC100479222/LOC100483811/TP73/IL1RN/SELP/HMOX1/LOC100470998/AXL/PRCP/LIPA/STAT3/IDO1/ACKR1/TNFRSF1A/NFKBIZ	51
GO:0022407	GO:0022407	regulation of cell-cell adhesion	52/1491	391/15852	0.00666666	0.179043	0.168834	SWAP70/CD274/BMI1/CD9/PTPRC/FGG/MYADM/TFRC/PODXL/ARG1/SOCS5/RGCC/FGB/PLPP3/PRNP/SELENOK/SERPINE2/TGFBR2/PTPN11/IGFBP2/EBI3/ETS1/EFNB1/CBFB/CD83/TNFAIP3/VCAM1/LOC100483184/CCL25/EPHB4/CCL28/FGA/NCK1/PAWR/JAK2/IL4R/TNFSF14/ICOSLG/BCL10/IL1RN/PDCD1/TIGIT/GPNMB/KLF4/TNFSF13B/LCK/ADAM19/IDO1/NOS3/NFKBIZ/MBP/IL7R	52
GO:0030173	GO:0030173	integral component of Golgi membrane	10/1491	44/15852	0.00667088	0.179043	0.168834	A4GALT/SGMS1/TVP23B/YIF1B/B4GAT1/ZDHHC20/TBC1D20/SAMD8/CSGALNACT2/IER3IP1	10
GO:0030890	GO:0030890	positive regulation of B cell proliferation	10/1491	44/15852	0.00667088	0.179043	0.168834	LOC100478655/BMI1/PTPRC/TFRC/BST1/SLC39A10/TNFSF13B/CDKN1A/FCRL3/CD38	10
GO:0034109	GO:0034109	homotypic cell-cell adhesion	10/1491	44/15852	0.00667088	0.179043	0.168834	CXADR/FGG/GAS6/PDIA6/FGB/PLPP3/PDGFRA/FGA/DSG2/PKP2	10
GO:1903509	GO:1903509	liposaccharide metabolic process	19/1491	110/15852	0.00668637	0.179043	0.168834	PIGW/A4GALT/KIT/CREM/ST3GAL2/ST8SIA4/POGLUT2/GALC/B3GNT5/NEU1/GLB1/ST6GALNAC6/POGLUT1/UGCG/ST3GAL4/LOC100482234/ST3GAL5/STS/GLA	19
GO:0006919	GO:0006919	activation of cysteine-type endopeptidase activity involved in apoptotic process	16/1491	87/15852	0.00668741	0.179043	0.168834	S100A9/F2R/IFT57/EGLN3/PDCD2/MYC/BID/XDH/EIF2AK3/BAK1/JAK2/BCL2L11/BCL10/BCL2L13/TNFSF10/LCK	16
GO:0003085	GO:0003085	negative regulation of systemic arterial blood pressure	7/1491	25/15852	0.00676816	0.179043	0.168834	AHR/BMPR2/LOC117799949/SOD2/ARHGAP42/IER3/PRCP	7
GO:0033158	GO:0033158	obsolete regulation of protein import into nucleus, translocation	7/1491	25/15852	0.00676816	0.179043	0.168834	GAS6/LRRK2/JAK2/HNF4A/CDKN1A/SIRT1/TNFRSF1A	7
GO:0005518	GO:0005518	collagen binding	13/1491	65/15852	0.00678151	0.179043	0.168834	ADGRG1/COL5A3/SPARC/PCOLCE2/CTSB/ANTXR1/CTSS/ADAM9/SPARCL1/VWF/SERPINH1/ACHE/PCOLCE	13
GO:0014068	GO:0014068	positive regulation of phosphatidylinositol 3-kinase signaling	13/1491	65/15852	0.00678151	0.179043	0.168834	F2R/KIT/HGF/RELN/PDGFRA/JAK2/PRR5L/KDR/SELP/MYDGF/F2/SIRT1/BECN1	13
GO:0070613	GO:0070613	regulation of protein processing	20/1491	118/15852	0.00679587	0.179043	0.168834	XIAP/MMP14/C1S/IL1R2/CFHR5/C4BPB/C9/C3/PRNP/SERPINE2/C5/C1R/LRRK2/PROS1/C6/SERPINE1/ANGPTL8/F2/C8A/C7	20
GO:2000351	GO:2000351	regulation of endothelial cell apoptotic process	11/1491	51/15852	0.00688557	0.180514	0.170222	FGG/GAS6/RGCC/FGB/TNFAIP3/FGA/ANO6/SERPINE1/ECSCR/KDR/PDCD4	11
GO:0006687	GO:0006687	glycosphingolipid metabolic process	12/1491	58/15852	0.00690323	0.180514	0.170222	A4GALT/KIT/CREM/ST8SIA4/GALC/NEU1/GLB1/ST6GALNAC6/UGCG/ST3GAL5/STS/GLA	12
GO:0002237	GO:0002237	response to molecule of bacterial origin	51/1491	383/15852	0.00699211	0.182159	0.171772	ALPL/TFPI/TNFRSF6B/CHUK/LOC100478655/HPGD/S100A9/LOC100482523/IRAK2/PLAU/EDNRB/LOC100472839/NOCT/F2R/HIF1A/IGFBP3/ARG1/PPARGC1A/SGMS1/SPARC/SOCS3/XDH/BCL2L1/PROS1/TNFAIP3/VCAM1/HMGB2/GCH1/ADAM9/PAWR/JAK2/SOD2/PLA2G4A/SERPINE1/BCL10/HNF4A/ADM/KCNJ8/IL1RN/EDNRA/PENK/SELP/PDCD4/AXL/HNRNPM/IDO1/NOS3/IFNAR1/TNFRSF1A/TG/CDC73	51
GO:0005614	GO:0005614	interstitial matrix	5/1491	14/15852	0.00709623	0.183507	0.173044	VWA1/MAMDC2/COL14A1/TNC/ADAMTSL4	5
GO:0006085	GO:0006085	acetyl-CoA biosynthetic process	5/1491	14/15852	0.00709623	0.183507	0.173044	ACLY/ACSS1/PDHX/PDHB/DLAT	5
GO:0002696	GO:0002696	positive regulation of leukocyte activation	45/1491	330/15852	0.00713726	0.183889	0.173404	VAMP7/LOC100478655/MMP14/CD274/BMI1/PTPRC/LOC100472839/GAS6/LOC105238896/TFRC/SOCS5/SELENOK/TGFBR2/PTPN11/IGFBP2/EBI3/EFNB1/LRRK2/CBFB/CD83/VCAM1/LOC100483184/EPHB4/GAB2/NCK1/IL4R/TNFSF14/ICOSLG/BST1/BLOC1S6/BCL10/SLC39A10/PRDM1/PDCD1/TNFSF13B/SNX4/AXL/LCK/CDKN1A/ADORA2B/FCRL3/LOC100466355/NFKBIZ/CD38/IL7R	45
GO:0097237	GO:0097237	cellular response to toxic substance	31/1491	209/15852	0.00727681	0.186798	0.176147	SLC31A1/NQO1/CLIC2/LPO/HIF1A/NET1/ARG1/PPARGC1A/MAPK13/MGST3/TXNDC17/MYC/ETS1/PCNA/TNFAIP3/SIGMAR1/AKR1B1/APOM/SOD2/SERPINE1/KDR/HMOX1/AXL/GSR/TXNRD2/SIRT1/BECN1/NOS3/IMPACT/GPX8/IYD	31
GO:0010675	GO:0010675	regulation of cellular carbohydrate metabolic process	24/1491	151/15852	0.00737684	0.188675	0.177917	FGL1/IGFBP5/HIF1A/IGFBP3/DDIT4/PPARGC1A/ACADM/AVPR1A/GNMT/RORA/LOC117799949/PLEK/LOC100483184/LOC100484820/HNF4A/SIK1/PTK2B/MST1/IER3/SIRT1/STAT3/C1QTNF3/DGAT2/PPP1R3B	24
GO:0050728	GO:0050728	negative regulation of inflammatory response	22/1491	135/15852	0.00749786	0.191073	0.180178	CALCRL/IL1R2/SOCS5/HGF/MACIR/SMPDL3B/WFDC1/ETS1/SOCS3/RORA/TNFAIP3/PGLYRP1/MVK/KLF4/FNDC4/PDCD4/FFAR4/IER3/F2/CCN3/C1QTNF3/TNFRSF1A	22
GO:0036293	GO:0036293	response to decreased oxygen levels	48/1491	358/15852	0.00766278	0.194545	0.183452	CRP/LOC100482523/MMP14/CPEB4/PLAU/BACH1/HIF1A/IGFBP3/OPA1/TFRC/RGCC/DDIT4/PPARGC1A/EGLN3/PAM/TGFBR2/MYC/ETS1/SOCS3/RORA/BCL2L1/VCAM1/APOLD1/LOXL2/LOC100468223/ECE1/STC1/SOD2/RNF146/VHL/SERPINE1/PLAT/HNF4A/ADM/EDNRA/TGFBR3/MGARP/PENK/KDR/PTK2B/EGLN1/HMOX1/SIRT1/BECN1/NOS3/MFN1/TNFRSF1A/CD38	48
GO:0032496	GO:0032496	response to lipopolysaccharide	49/1491	367/15852	0.00768962	0.194545	0.183452	ALPL/TFPI/TNFRSF6B/CHUK/HPGD/S100A9/LOC100482523/IRAK2/PLAU/EDNRB/LOC100472839/NOCT/F2R/HIF1A/IGFBP3/ARG1/PPARGC1A/SGMS1/SPARC/SOCS3/XDH/BCL2L1/PROS1/TNFAIP3/VCAM1/HMGB2/GCH1/ADAM9/PAWR/JAK2/SOD2/PLA2G4A/SERPINE1/HNF4A/ADM/KCNJ8/IL1RN/EDNRA/PENK/SELP/PDCD4/AXL/HNRNPM/IDO1/NOS3/IFNAR1/TNFRSF1A/TG/CDC73	49
GO:1904036	GO:1904036	negative regulation of epithelial cell apoptotic process	10/1491	45/15852	0.00787056	0.197773	0.186497	FGG/GAS6/CFLAR/FGB/TNFAIP3/FGA/SERPINE1/KDR/HMOX1/MST1	10
GO:0097193	GO:0097193	intrinsic apoptotic signaling pathway	25/1491	160/15852	0.00787368	0.197773	0.186497	STK24/DDIT4/SELENOK/MCL1/MYC/PERP/MLLT11/BCL2L1/EIF2AK3/UBE2K/BAK1/JAK2/ZNF385B/SOD2/EAF2/JMY/TP73/BCL2L11/TMEM109/HMOX1/IER3/CDKN1A/SIRT1/ZMAT3/TNFRSF1A	25
GO:0051147	GO:0051147	regulation of muscle cell differentiation	28/1491	185/15852	0.00793858	0.198691	0.187362	MMP14/BMP10/KIT/BNIP2/MED28/CFLAR/RCAN1/CD53/LOC100483184/GDF15/SOD2/IL4R/TNFSF14/LOC100479222/COL14A1/SIK1/DLL1/MEF2A/RGS2/FBXO22/GREM1/PDCD4/SETD3/CCN3/BHLHE41/SIRT1/FOXO4/SPAG9	28
GO:0048661	GO:0048661	positive regulation of smooth muscle cell proliferation	18/1491	104/15852	0.00798718	0.198844	0.187507	IGFBP5/HPGD/CALCRL/HMGCR/HIF1A/PPARGC1A/TGFBR2/MYC/MNAT1/AKR1B1/ADAMTS1/BMPR1A/JAK2/TGM2/HBEGF/ZNF143/HMOX1/FOXJ2	18
GO:0044272	GO:0044272	sulfur compound biosynthetic process	24/1491	152/15852	0.00800144	0.198844	0.187507	B4GALT5/SCD/CHST15/MGST3/ACSBG1/ST3GAL2/GGCT/B4GAT1/ACLY/MTAP/SLC26A2/DSE/B4GALT4/GLCE/APIP/GGT7/ST3GAL4/CSGALNACT2/ACSS1/PDHX/PDHB/DLAT/MAT2B/GCLM	24
GO:0006636	GO:0006636	unsaturated fatty acid biosynthetic process	8/1491	32/15852	0.00811763	0.200398	0.188972	HPGD/SCD/DEGS1/PTGES3/PTGDS/FADS1/PNPLA8/FADS2	8
GO:1902652	GO:1902652	secondary alcohol metabolic process	19/1491	112/15852	0.00812115	0.200398	0.188972	FGL1/CLN8/HMGCS1/PMVK/LOC100477744/IDI1/HMGCR/SC5D/SCARF1/LBR/LSS/ACLY/TM7SF2/SOAT1/SQLE/MVK/DHCR24/DHCR7/STARD3	19
GO:1903317	GO:1903317	regulation of protein maturation	20/1491	120/15852	0.00819035	0.201396	0.189913	XIAP/MMP14/C1S/IL1R2/CFHR5/C4BPB/C9/C3/PRNP/SERPINE2/C5/C1R/LRRK2/PROS1/C6/SERPINE1/ANGPTL8/F2/C8A/C7	20
GO:0002685	GO:0002685	regulation of leukocyte migration	29/1491	194/15852	0.00828967	0.202004	0.190486	JAM3/SWAP70/MMP14/NBL1/LOC100472839/GAS6/MOSPD2/PLA2G7/SELL/SELENOK/CSF1/C5/CCL25/CCL28/PAWR/ANO6/PECAM1/TNFSF14/LOC100483811/BST1/SERPINE1/EDNRA/STK10/SELP/PTK2B/GREM1/MST1/CCN3/MED23	29
GO:1901681	GO:1901681	sulfur compound binding	31/1491	211/15852	0.00833447	0.202004	0.190486	PRG2/ADGRG1/SERPINC1/PTPRC/ACADM/CHST15/LOC100483528/SELL/SERPINE2/GNMT/PCOLCE2/AAMP/ADAMTS1/HLCS/LOC100484184/SOAT1/HBEGF/GNS/CCN5/HNF4A/GREM2/GPNMB/TGFBR3/SERPINA5/SELP/ACADL/GREM1/F2/CCN3/GSR/PCOLCE	31
GO:1901606	GO:1901606	alpha-amino acid catabolic process	16/1491	89/15852	0.00834371	0.202004	0.190486	CARNMT1/PPAT/DDAH1/AASS/TDO2/ARG1/GOT1/KYNU/ACMSD/MCCC2/SHMT1/ALDH7A1/TAT/IDO1/NOS3/SCLY	16
GO:0008373	GO:0008373	sialyltransferase activity	6/1491	20/15852	0.00835916	0.202004	0.190486	ST3GAL2/ST8SIA4/ST6GALNAC6/ST3GAL4/ST3GAL5/ST6GALNAC2	6
GO:0097503	GO:0097503	sialylation	6/1491	20/15852	0.00835916	0.202004	0.190486	ST3GAL2/ST8SIA4/ST6GALNAC6/ST3GAL4/ST3GAL5/ST6GALNAC2	6
GO:0060759	GO:0060759	regulation of response to cytokine stimulus	25/1491	161/15852	0.00851285	0.203879	0.192254	CHUK/IRAK2/PTPRC/JAK1/GAS6/HIF1A/IL1R2/ARG1/CNOT7/SPPL2A/CSF1/PTPN11/SOCS3/CBFB/TNFAIP3/UBE2K/JAK2/IL1RN/IFNGR1/KLF4/AGPAT1/AXL/HPX/IFNAR1/TNFRSF1A	25
GO:0010575	GO:0010575	positive regulation of vascular endothelial growth factor production	7/1491	26/15852	0.00852404	0.203879	0.192254	FLT4/HIF1A/C3/C5/RORA/EIF2AK3/ADORA2B	7
GO:1900101	GO:1900101	regulation of endoplasmic reticulum unfolded protein response	7/1491	26/15852	0.00852404	0.203879	0.192254	DNAJB9/BAK1/NCK1/BCL2L11/TMEM33/PPP1R15B/BFAR	7
GO:0001558	GO:0001558	regulation of cell growth	57/1491	442/15852	0.00877819	0.209243	0.197313	IGFBP1/SGK1/LOC100478655/PPP1R9B/GDF2/IGFBP5/S100A9/MMP14/BMP10/FLT4/OSGIN2/IGFBP3/NET1/CSF2RB/AVPR1A/RAB21/PICALM/TNFRSF12A/SERPINE2/SEMA7A/SEMA6C/WFDC1/RNF6/SOCS3/BMPR2/SPART/HYAL2/CDKN1B/NRP1/AATK/SPP1/RERG/NCOA3/EAF2/CHPT1/ADNP2/COL14A1/CIB1/HBEGF/CCN5/HNF4A/SH3GLB1/RGS2/PSMD10/PTK2B/GREM1/F2/CCN3/CDKN1A/ACVR1B/SIRT1/COMMD5/IL17RB/ZMAT3/CD38/CDC73/RYK	57
GO:0005798	GO:0005798	Golgi-associated vesicle	22/1491	137/15852	0.00889709	0.210231	0.198244	YIPF6/ZDHHC17/SEC24A/CNIH1/ZDHHC13/SPPL2A/CTSC/GOPC/LRRK2/DDHD2/YIF1B/AREG/TMED10/CLINT1/ITM2B/F8/KLHL12/SREBF2/COPB1/YIPF5/IER3IP1/LMAN1	22
GO:0033273	GO:0033273	response to vitamin	22/1491	137/15852	0.00889709	0.210231	0.198244	SLC30A4/ALPL/HMGCS1/LOC100482523/GAS6/ARG1/KYNU/SPARC/ADAMTS1/HLCS/PAWR/STC1/SOD2/SPP1/LOC100479222/PLA2G4A/FGF23/FADS1/PENK/GSR/SIRT1/BECN1	22
GO:0097755	GO:0097755	positive regulation of blood vessel diameter	15/1491	82/15852	0.00890963	0.210231	0.198244	EDNRB/HIF1A/AHR/BMPR2/GCH1/SOD2/ADM/RGS2/KDR/ARHGAP42/SIRT1/NOS3/ADORA2B/MKKS/ATG5	15
GO:0010770	GO:0010770	positive regulation of cell morphogenesis involved in differentiation	26/1491	170/15852	0.00898724	0.211351	0.1993	VAMP7/SGK1/LOC100478655/FGG/NET1/OPA1/MYADM/RAB21/FGB/ACTR2/PICALM/TNFRSF12A/SEMA7A/RELN/BMPR2/UNC13D/FGA/NRP1/BHLHB9/CIB1/MET/SH3GLB1/CUX1/MFN1/ACHE/CASK	26
GO:0006959	GO:0006959	humoral immune response	28/1491	187/15852	0.00916069	0.214709	0.202467	CRP/COLEC10/S100A9/C1S/S100A12/BMI1/LPO/CFHR5/TFE3/RGCC/FGB/C3/JCHAIN/C1R/EBI3/CD83/C6/CCL25/CCL28/PGLYRP1/FGA/BST1/ADM/PDCD1/GALP/F2/C8A/C7	28
GO:0008630	GO:0008630	intrinsic apoptotic signaling pathway in response to DNA damage	14/1491	75/15852	0.00945739	0.220191	0.207636	DDIT4/MCL1/MYC/BCL2L1/BAK1/SOD2/TP73/BCL2L11/TMEM109/HMOX1/IER3/CDKN1A/SIRT1/TNFRSF1A	14
GO:0051881	GO:0051881	regulation of mitochondrial membrane potential	14/1491	75/15852	0.00945739	0.220191	0.207636	GOT1/MYC/TMEM135/LRRK2/LOC100467558/BID/MLLT11/SPART/BCL2L1/BAK1/SOD2/NDUFS1/KDR/GCLM	14
GO:2001237	GO:2001237	negative regulation of extrinsic apoptotic signaling pathway	18/1491	106/15852	0.00971283	0.222976	0.210262	FGG/CFLAR/HGF/RNF34/SGMS1/FGB/YAP1/MCL1/BCL2L1/TNFAIP3/HMGB2/FGA/NRP1/SERPINE1/HMOX1/TNFSF10/NOS3/GCLM	18
GO:0060249	GO:0060249	anatomical structure homeostasis	38/1491	274/15852	0.00974625	0.222976	0.210262	WWTR1/CLN8/CXADR/LOC100478655/LPCAT1/TERF1/F2R/HIF1A/RPA2/RPA3/YAP1/CSF1/HNRNPA2B1/PTPN11/PCNA/PTGES3/LAMP2/POLA1/CTSS/AKR1B1/ILDR2/FBXO4/USH1C/RFC4/RFC3/COL14A1/SMG7/VHL/PLA2G4A/WRN/ADGRF5/KDR/PTK2B/TEP1/LIPA/STRAP/NOS3/MKKS	38
GO:0032530	GO:0032530	regulation of microvillus organization	5/1491	15/15852	0.00983156	0.222976	0.210262	LOC100478655/PODXL/CDHR5/USH1C/HNF4A	5
GO:0035457	GO:0035457	cellular response to interferon-alpha	5/1491	15/15852	0.00983156	0.222976	0.210262	GAS6/MYC/PDE12/AXL/IFNAR1	5
GO:0042135	GO:0042135	neurotransmitter catabolic process	5/1491	15/15852	0.00983156	0.222976	0.210262	SLC44A1/ABAT/DMGDH/ALDH7A1/ACHE	5
GO:0044320	GO:0044320	cellular response to leptin stimulus	5/1491	15/15852	0.00983156	0.222976	0.210262	FGB/FGF23/SIRT1/STAT3/MKKS	5
GO:0060347	GO:0060347	heart trabecula formation	5/1491	15/15852	0.00983156	0.222976	0.210262	BMP10/ADAMTS1/TGFBR3/EGLN1/HEY1	5
GO:0060707	GO:0060707	trophoblast giant cell differentiation	5/1491	15/15852	0.00983156	0.222976	0.210262	SOCS3/PRDM1/HECTD1/LIF/PLK4	5
GO:0006767	GO:0006767	water-soluble vitamin metabolic process	15/1491	83/15852	0.00995584	0.225066	0.212233	ACP3/THTPA/LMBRD1/KYNU/SLC2A3/PDXK/ACMSD/MMUT/GNMT/MCCC2/HLCS/SHMT1/TCN2/SLC25A32/MTHFD2L	15
GO:0051603	GO:0051603	proteolysis involved in cellular protein catabolic process	57/1491	445/15852	0.0100314	0.225537	0.212678	WWTR1/UBXN2B/KLHL15/CD2AP/AMFR/STT3B/UBR3/RNF34/CTSC/FBXL7/CLPX/RMND5A/CDC26/ZMPSTE24/UBQLN2/RNF185/RNF6/CCDC47/CTSB/DNAJB9/FBXL3/RNF125/SDF2/TNFAIP3/ERCC8/OS9/CTSS/TRIM25/JKAMP/UBE2K/FBXO4/LOC100484820/C14H18orf25/ARRB1/RNF128/ERLIN1/SDF2L1/PSMD14/RNF146/VHL/MYLIP/RNF145/CUL3/FOXRED2/KCTD10/UBA6/FBXO45/FBXO22/PRPF19/SOCS6/COP1/LOC105235184/SIRT1/BFAR/RCHY1/VPS36/VPS37A	57
GO:0016485	GO:0016485	protein processing	24/1491	155/15852	0.0101391	0.225537	0.212678	CASP7/F9/MMP14/PLAU/SRGN/FGG/ATP6AP2/FGB/CTSC/ZMPSTE24/C1R/MYC/PERP/CTSS/ECE1/FGA/BAK1/APH1B/PAWR/PLAT/DHCR24/CLN5/PMPCA/TMEM208	24
GO:0006569	GO:0006569	tryptophan catabolic process	4/1491	10/15852	0.0102963	0.225537	0.212678	TDO2/KYNU/ACMSD/IDO1	4
GO:0007260	GO:0007260	tyrosine phosphorylation of STAT protein	4/1491	10/15852	0.0102963	0.225537	0.212678	JAK1/OSM/JAK2/LIF	4
GO:0019695	GO:0019695	choline metabolic process	4/1491	10/15852	0.0102963	0.225537	0.212678	SLC44A1/DMGDH/ALDH7A1/ACHE	4
GO:0021800	GO:0021800	cerebral cortex tangential migration	4/1491	10/15852	0.0102963	0.225537	0.212678	RELN/NRP1/FBXO45/LHX6	4
GO:0042436	GO:0042436	indole-containing compound catabolic process	4/1491	10/15852	0.0102963	0.225537	0.212678	TDO2/KYNU/ACMSD/IDO1	4
GO:0046007	GO:0046007	negative regulation of activated T cell proliferation	4/1491	10/15852	0.0102963	0.225537	0.212678	CD274/ARG1/PRNP/IDO1	4
GO:0046218	GO:0046218	indolalkylamine catabolic process	4/1491	10/15852	0.0102963	0.225537	0.212678	TDO2/KYNU/ACMSD/IDO1	4
GO:0070482	GO:0070482	response to oxygen levels	51/1491	391/15852	0.0102985	0.225537	0.212678	CRP/LOC100482523/MMP14/CPEB4/PLAU/BACH1/HIF1A/IGFBP3/OPA1/TFRC/RGCC/DDIT4/PPARGC1A/EGLN3/SELL/PAM/TGFBR2/MYC/ETS1/SOCS3/RORA/PDGFRA/BCL2L1/VCAM1/APOLD1/LOXL2/LOC100468223/ECE1/STC1/SOD2/RNF146/VHL/SERPINE1/PLAT/HNF4A/ADM/EDNRA/TGFBR3/MGARP/PENK/KDR/PTK2B/EGLN1/HMOX1/TXNRD2/SIRT1/BECN1/NOS3/MFN1/TNFRSF1A/CD38	51
GO:0043536	GO:0043536	positive regulation of blood vessel endothelial cell migration	12/1491	61/15852	0.0103853	0.226729	0.213802	RHOJ/HIF1A/ETS1/LOC100483184/NRP1/CIB1/KDR/HMOX1/SP1/PIK3C2A/SIRT1/NOS3	12
GO:0055094	GO:0055094	response to lipoprotein particle	7/1491	27/15852	0.0105926	0.22727	0.214311	HMGCS1/CD9/SOCS5/SREBF2/SERPINE1/MYLIP/NOS3	7
GO:1903670	GO:1903670	regulation of sprouting angiogenesis	14/1491	76/15852	0.0106176	0.22727	0.214311	JAK1/RHOJ/SPRED1/NR2E1/NRP1/CIB1/DLL1/KLF4/KDR/PPP1R16B/CEMIP2/HMOX1/PIK3C2A/DLL4	14
GO:0044257	GO:0044257	cellular protein catabolic process	60/1491	474/15852	0.0106995	0.22727	0.214311	WWTR1/CLN8/UBXN2B/KLHL15/CD2AP/AMFR/STT3B/UBR3/RNF34/CTSC/FBXL7/CLPX/RMND5A/CDC26/ZMPSTE24/RAB12/UBQLN2/RNF185/RNF6/CCDC47/CTSB/DNAJB9/FBXL3/RNF125/SDF2/LAMP2/TNFAIP3/ERCC8/OS9/CTSS/TRIM25/JKAMP/UBE2K/FBXO4/LOC100484820/C14H18orf25/ARRB1/RNF128/ERLIN1/SDF2L1/PSMD14/RNF146/VHL/MYLIP/RNF145/CUL3/FOXRED2/KCTD10/UBA6/FBXO45/FBXO22/PRPF19/SOCS6/COP1/LOC105235184/SIRT1/BFAR/RCHY1/VPS36/VPS37A	60
GO:0007259	GO:0007259	receptor signaling pathway via JAK-STAT	10/1491	47/15852	0.010761	0.22727	0.214311	JAK1/SOCS5/OSM/SOCS3/JAK2/STAT4/SOCS6/LIF/STAT3/IFNAR1	10
GO:0010039	GO:0010039	response to iron ion	10/1491	47/15852	0.010761	0.22727	0.214311	HIF1A/LOC100483773/TFRC/PAWR/CPOX/SLC6A3/HMOX1/GSR/BECN1/ATG5	10
GO:0016266	GO:0016266	O-glycan processing	10/1491	47/15852	0.010761	0.22727	0.214311	POFUT1/B4GALT5/C1GALT1/ST3GAL2/B3GNT5/ST3GAL4/C1GALT1C1/GXYLT2/ST6GALNAC2/GALNT11	10
GO:0097696	GO:0097696	receptor signaling pathway via STAT	10/1491	47/15852	0.010761	0.22727	0.214311	JAK1/SOCS5/OSM/SOCS3/JAK2/STAT4/SOCS6/LIF/STAT3/IFNAR1	10
GO:0005112	GO:0005112	Notch binding	6/1491	21/15852	0.0107887	0.22727	0.214311	CUL3/DLL1/KCTD10/CCN3/DLL4/GALNT11	6
GO:0042827	GO:0042827	platelet dense granule	6/1491	21/15852	0.0107887	0.22727	0.214311	ITIH4/LAMP2/ITIH3/FAM3C/ABCC4/SELP	6
GO:0046209	GO:0046209	nitric oxide metabolic process	6/1491	21/15852	0.0107887	0.22727	0.214311	SLC7A2/NQO1/DDAH1/RORA/GCH1/NOS3	6
GO:0061003	GO:0061003	positive regulation of dendritic spine morphogenesis	6/1491	21/15852	0.0107887	0.22727	0.214311	OPA1/ACTR2/RELN/BHLHB9/MFN1/CASK	6
GO:0005765	GO:0005765	lysosomal membrane	31/1491	215/15852	0.0108316	0.22727	0.214311	VAMP7/LOC100478655/SPNS3/ACP3/OSTM1/RNF152/LPCAT1/LMBRD1/TMEM30A/LOC100483773/PIP4P2/MIOS/SPPL2A/LAPTM4A/GOPC/TMEM150C/LOC100467558/M6PR/LAMP2/TMEM106B/SNAP29/ATP6V1C1/ARRB1/SLC17A5/MANBA/CKAP4/SURF4/DNAJC5/PRCP/CLN5/TMEM165	31
GO:0098852	GO:0098852	lytic vacuole membrane	31/1491	215/15852	0.0108316	0.22727	0.214311	VAMP7/LOC100478655/SPNS3/ACP3/OSTM1/RNF152/LPCAT1/LMBRD1/TMEM30A/LOC100483773/PIP4P2/MIOS/SPPL2A/LAPTM4A/GOPC/TMEM150C/LOC100467558/M6PR/LAMP2/TMEM106B/SNAP29/ATP6V1C1/ARRB1/SLC17A5/MANBA/CKAP4/SURF4/DNAJC5/PRCP/CLN5/TMEM165	31
GO:0030198	GO:0030198	extracellular matrix organization	38/1491	276/15852	0.0109117	0.228265	0.21525	JAM3/MMP14/COL5A3/LOX/FGG/GAS6/VWA1/DPT/ADAMTSL2/FGB/HSPG2/SPARC/NR2E1/APP/PDGFRA/LAMC1/VCAM1/CTSS/SH3PXD2A/LOXL2/FGA/PECAM1/SPP1/RECK/COL14A1/VHL/FBLN1/SERPINE1/TNC/SPOCK2/COL6A2/KDR/GREM1/ADAMTSL4/ICAM3/ADAM19/SERPINH1/MMP19	38
GO:0046425	GO:0046425	regulation of receptor signaling pathway via JAK-STAT	24/1491	156/15852	0.0109467	0.228317	0.215299	SOCS2/F2R/KIT/SOCS5/OSM/CNOT7/LEPROT/SOCS3/AKR1B1/JAK2/PECAM1/VHL/SOCS4/HNF4A/SOCS6/PTK2B/LIF/SUZ12/MST1/F2/LCK/HPX/STAT3/TNFRSF1A	24
GO:0042133	GO:0042133	neurotransmitter metabolic process	15/1491	84/15852	0.0110965	0.230755	0.217598	SLC44A1/SLC7A2/NQO1/DDAH1/ABAT/DMGDH/GNMT/RORA/GCH1/SHMT1/SLC25A32/ALDH7A1/SLC6A3/NOS3/ACHE	15
GO:0006643	GO:0006643	membrane lipid metabolic process	28/1491	190/15852	0.0112791	0.233857	0.220523	CLN8/PIGW/A4GALT/KIT/AGMO/SGMS1/PLPP3/SMPDL3B/CREM/ST3GAL2/ST8SIA4/DEGS1/POGLUT2/GALC/B3GNT5/NEU1/SAMD8/GLB1/ST6GALNAC6/B4GALT4/POGLUT1/UGCG/ST3GAL4/LOC100482234/ST3GAL5/STS/SPTLC1/GLA	28
GO:0001938	GO:0001938	positive regulation of endothelial cell proliferation	16/1491	92/15852	0.011425	0.236184	0.222717	GDF2/FLT4/HIF1A/LOC100464796/ARG1/BMPR2/LOC100483184/NRP1/PDCL3/KDR/PPP1R16B/HMOX1/SP1/MYDGF/SIRT1/STAT3	16
GO:0048873	GO:0048873	homeostasis of number of cells within a tissue	8/1491	34/15852	0.0118456	0.244159	0.230238	F2R/CSF1/PTPN11/ILDR2/COL14A1/VHL/LIPA/NOS3	8
GO:0048662	GO:0048662	negative regulation of smooth muscle cell proliferation	11/1491	55/15852	0.0122424	0.251597	0.237252	IGFBP5/IGFBP3/PPARGC1A/TNFAIP3/CDKN1B/SOD2/KLF4/PDCD4/HMOX1/CDKN1A/NOS3	11
GO:0090199	GO:0090199	regulation of release of cytochrome c from mitochondria	9/1491	41/15852	0.0123992	0.254074	0.239587	OPA1/HGF/BID/MLLT11/BCL2L1/BAK1/BCL2L11/PSMD10/TNFSF10	9
GO:0031348	GO:0031348	negative regulation of defense response	29/1491	200/15852	0.0124432	0.254233	0.239737	CALCRL/IL1R2/ARG1/SOCS5/HGF/CNOT7/MACIR/SMPDL3B/WFDC1/ETS1/SOCS3/RORA/PPM1B/RNF125/TNFAIP3/LOC100483184/PGLYRP1/SERPINB9/LOC100483811/MVK/KLF4/FNDC4/PDCD4/FFAR4/IER3/F2/CCN3/C1QTNF3/TNFRSF1A	29
GO:0061135	GO:0061135	endopeptidase regulator activity	21/1491	133/15852	0.0125407	0.254998	0.240458	XIAP/TFPI/SERPINC1/GAS6/SERPINA14/ITIH4/SERPINE2/LXN/BCL2L1/PROS1/ITIH3/ARRB1/TNFSF14/RECK/SERPINB9/PSMD14/SERPINE1/SERPINB1/SPOCK2/SERPINA5/SERPINH1	21
GO:0032535	GO:0032535	regulation of cellular component size	44/1491	332/15852	0.0125534	0.254998	0.240458	CLN8/LOC100478655/SWAP70/LATS1/LRRC8A/HIF1A/AHR/MYADM/RAB21/ACTR2/PICALM/TNFRSF12A/SEMA7A/EPS8/SEMA6C/CDHR5/RNF6/BMPR2/LIMA1/CDC42EP4/SPART/DEPTOR/PLEK/ARPC4/DSTN/NRP1/NCK1/ARPC5/ANO6/PECAM1/AATK/SPP1/USH1C/JMY/TP73/ARHGAP35/BAG4/CLCN6/VASP/PTK2B/FCHSD1/MKKS/IL7R/RYK	44
GO:0001959	GO:0001959	regulation of cytokine-mediated signaling pathway	23/1491	150/15852	0.0130397	0.264111	0.249052	CHUK/IRAK2/PTPRC/JAK1/GAS6/HIF1A/IL1R2/ARG1/CNOT7/SPPL2A/CSF1/PTPN11/SOCS3/CBFB/TNFAIP3/UBE2K/JAK2/IL1RN/IFNGR1/AGPAT1/AXL/HPX/TNFRSF1A	23
GO:0016628	GO:0016628	oxidoreductase activity, acting on the CH-CH group of donors, NAD or NADP as acceptor	5/1491	16/15852	0.0132116	0.265291	0.250165	LBR/TM7SF2/DHCR24/DECR1/DHCR7	5
GO:0043090	GO:0043090	amino acid import	5/1491	16/15852	0.0132116	0.265291	0.250165	CLN8/SLC7A2/SLC36A4/LOC117799949/SLC1A2	5
GO:0048311	GO:0048311	mitochondrion distribution	5/1491	16/15852	0.0132116	0.265291	0.250165	OPA1/LRRK2/MEF2A/SYNJ2/MFN1	5
GO:0008483	GO:0008483	transaminase activity	6/1491	22/15852	0.0136783	0.272323	0.256795	ABAT/GOT1/ETNPPL/TGM2/KYAT3/TAT	6
GO:0032201	GO:0032201	telomere maintenance via semi-conservative replication	6/1491	22/15852	0.0136783	0.272323	0.256795	RPA2/RPA3/PCNA/POLA1/RFC4/RFC3	6
GO:0048569	GO:0048569	post-embryonic animal organ development	6/1491	22/15852	0.0136783	0.272323	0.256795	AHR/BAK1/JAK2/BCL2L11/KLF4/KDR	6
GO:0004866	GO:0004866	endopeptidase inhibitor activity	20/1491	126/15852	0.0138092	0.27415	0.258519	XIAP/TFPI/SERPINC1/GAS6/SERPINA14/ITIH4/SERPINE2/LXN/BCL2L1/PROS1/ITIH3/ARRB1/TNFSF14/RECK/SERPINB9/SERPINE1/SERPINB1/SPOCK2/SERPINA5/SERPINH1	20
GO:0004857	GO:0004857	enzyme inhibitor activity	44/1491	334/15852	0.0138529	0.274241	0.258605	XIAP/TFPI/CALU/PPP1R9B/SERPINC1/F13B/SOCS2/SPRY2/GAS6/SERPINA14/ITIH4/LOC100473431/SOCS5/FNIP1/SPRED1/SERPINE2/SOCS3/LRRK2/LXN/BCL2L1/PROS1/HYAL2/ITIH3/CDKN1B/NCK1/ARRB1/TNFSF14/RECK/SERPINB9/CIB1/ANP32E/FBXO5/SERPINE1/SOCS4/SERPINB1/SPOCK2/SERPINA5/SOCS6/CDKN1A/SERPINH1/LOC100468106/SH3BP5/PPP1R2/APOC2	44
GO:0010165	GO:0010165	response to X-ray	8/1491	35/15852	0.0141214	0.277986	0.262136	LOC100482523/HIF1A/PDXK/BRCC3/ERCC8/FGA/TP73/XRRA1	8
GO:0072350	GO:0072350	tricarboxylic acid metabolic process	8/1491	35/15852	0.0141214	0.277986	0.262136	ME2/ACLY/IDH1/DHTKD1/ASS1/FAHD1/PDHB/MDH1	8
GO:0051271	GO:0051271	negative regulation of cellular component movement	37/1491	272/15852	0.0142321	0.27938	0.26345	GDF2/IGFBP5/ADGRG1/NBL1/BMP10/STK24/CD9/IGFBP3/RGCC/PPARGC1A/MACIR/SPRED1/C5/CCL25/HYAL2/CCL28/BMPR1A/CDKN1B/NRP1/STC1/ABHD6/RECK/FBLN1/SERPINE1/HNF4A/IL1RN/CNN2/TGFBR3/KLF4/SVBP/ADARB1/GREM1/CCN3/STRAP/STAT3/DLL4/RYK	37
GO:0042136	GO:0042136	neurotransmitter biosynthetic process	9/1491	42/15852	0.0144991	0.283035	0.266897	SLC7A2/NQO1/DDAH1/RORA/GCH1/SHMT1/SLC6A3/NOS3/ACHE	9
GO:0046513	GO:0046513	ceramide biosynthetic process	9/1491	42/15852	0.0144991	0.283035	0.266897	CLN8/SGMS1/ST8SIA4/DEGS1/SAMD8/ST6GALNAC6/UGCG/ST3GAL5/SPTLC1	9
GO:0005520	GO:0005520	insulin-like growth factor binding	4/1491	11/15852	0.0149908	0.287799	0.271389	IGFBP1/IGFBP5/IGFBP3/IGFBP2	4
GO:0006730	GO:0006730	one-carbon metabolic process	4/1491	11/15852	0.0149908	0.287799	0.271389	DMGDH/GNMT/SHMT1/MTHFD2L	4
GO:0014745	GO:0014745	negative regulation of muscle adaptation	4/1491	11/15852	0.0149908	0.287799	0.271389	IGFBP5/ERRFI1/KLF4/NOS3	4
GO:0043129	GO:0043129	surfactant homeostasis	4/1491	11/15852	0.0149908	0.287799	0.271389	LPCAT1/PLA2G4A/ADGRF5/KDR	4
GO:0061578	GO:0061578	Lys63-specific deubiquitinase activity	4/1491	11/15852	0.0149908	0.287799	0.271389	TNFAIP3/BRCC3/PSMD14/STAMBPL1	4
GO:2000786	GO:2000786	positive regulation of autophagosome assembly	4/1491	11/15852	0.0149908	0.287799	0.271389	PIP4K2B/PIP4K2A/SH3GLB1/BECN1	4
GO:0050839	GO:0050839	cell adhesion molecule binding	32/1491	229/15852	0.0150355	0.287799	0.271389	JAM3/CXADR/MMP14/CD2AP/CD9/FGG/PLPP3/HSPG2/SELL/SEMA7A/CDHR5/CADM3/PTPN11/CAMLG/VCAM1/LOC100483184/ADAM9/PKP3/LOC100469560/DSG2/CCN5/FBLN1/TIGIT/GPNMB/KDR/S1PR2/ICAM3/CCN3/VWF/CADM4/CRTAM/NOS3	32
GO:0051495	GO:0051495	positive regulation of cytoskeleton organization	29/1491	203/15852	0.0150771	0.287799	0.271389	UBXN2B/SWAP70/BMP10/TERF1/SYNPO2/RGCC/ARHGEF10/ACTR2/GPSM2/CDC42EP4/PLEK/GDA/ARPC4/DSTN/CDKN1B/NRP1/LOC100484820/NCK1/ARPC5/SYNPO/JMY/MET/RGS2/BAG4/VASP/BCAS3/PTK2B/PLK4/PDE4DIP	29
GO:0051251	GO:0051251	positive regulation of lymphocyte activation	38/1491	282/15852	0.0151127	0.287799	0.271389	LOC100478655/MMP14/CD274/BMI1/PTPRC/GAS6/TFRC/SOCS5/SELENOK/TGFBR2/PTPN11/IGFBP2/EBI3/EFNB1/CBFB/CD83/VCAM1/LOC100483184/EPHB4/NCK1/IL4R/TNFSF14/ICOSLG/BST1/BLOC1S6/BCL10/SLC39A10/PRDM1/PDCD1/TNFSF13B/AXL/LCK/CDKN1A/FCRL3/LOC100466355/NFKBIZ/CD38/IL7R	38
GO:0043627	GO:0043627	response to estrogen	17/1491	103/15852	0.0153964	0.291789	0.275152	MMP14/HIF1A/RCAN1/C3/TGFBR2/IGFBP2/MYC/PDGFRA/TRIM25/IL4R/SERPINB9/ZNF366/SERPINE1/BCAS3/STS/HMOX1/CA2	17
GO:0051604	GO:0051604	protein maturation	30/1491	212/15852	0.0154055	0.291789	0.275152	CASP7/F9/MMP14/PLAU/SRGN/FGG/ATP6AP2/FGB/CTSC/ZMPSTE24/C1R/MYC/PERP/CTSS/CHCHD4/ECE1/FGA/BAK1/APH1B/PAWR/TSPAN14/PLAT/DHCR24/NAA20/CLN5/TSPAN10/SERPINH1/PMPCA/TMEM208/NAA25	30
GO:0045926	GO:0045926	negative regulation of growth	35/1491	256/15852	0.0156062	0.294793	0.277984	CXADR/PPP1R9B/GDF2/IGFBP5/BMP10/LOC100472839/OSGIN2/HIF1A/SCD/SERPINE2/TGFBR2/SEMA6C/WFDC1/RNF6/SAV1/BMPR2/SPART/HYAL2/CDKN1B/NRP1/GDF15/AATK/SPP1/RERG/EAF2/TP73/HNF4A/RGS2/GREM1/CCN3/CDKN1A/ACVR1B/SIRT1/ZMAT3/RYK	35
GO:0003013	GO:0003013	circulatory system process	53/1491	419/15852	0.0159135	0.29979	0.282697	WWTR1/SGK1/CRP/RAMP3/HMGCR/DDAH1/EDNRB/FGG/GAS6/F2R/HIF1A/ADD3/AHR/ATP6AP2/AVPR1A/FGB/YAP1/BMPR2/NUP155/LOC117799949/GCH1/ECE1/FGA/TBC1D8/LNPEP/SOD2/MET/ARHGAP35/ADM/KCNJ8/TCAP/DLL1/EDNRA/TGFBR3/RGS2/KDR/ARHGAP42/HMOX1/IER3/PRCP/PKP2/PIK3C2A/KCNJ2/SIRT1/DLL4/FLI1/NOS3/ADORA2B/GCLM/FFAR3/MKKS/CD38/ATG5	53
GO:0001936	GO:0001936	regulation of endothelial cell proliferation	20/1491	128/15852	0.0162437	0.304267	0.286918	GDF2/FLT4/HIF1A/LOC100464796/ARG1/RGCC/SPARC/BMPR2/XDH/LOC100483184/NRP1/PDCL3/KDR/PPP1R16B/HMOX1/SP1/MYDGF/SIRT1/STAT3/DLL4	20
GO:0001667	GO:0001667	ameboidal-type cell migration	23/1491	153/15852	0.0162814	0.304267	0.286918	EDNRB/HIF1A/KIT/PTPN11/EFNB1/EPHB4/LOXL2/NRP1/PECAM1/CLEC14A/VHL/PIP5K1A/S100A2/LEMD3/PRKX/KDR/PTK2B/GREM1/PKN2/CCN3/ADGRA2/NOS3/ZFAND5	23
GO:0019903	GO:0019903	protein phosphatase binding	23/1491	153/15852	0.0162814	0.304267	0.286918	PHACTR1/PPP1R9B/HMGCR/AKAP11/JAK1/FLT4/RPA2/MTMR9/RCAN1/EIF2AK3/GAB2/CDKN1B/PAWR/PECAM1/SMG7/CDC5L/MET/STRN3/SLC6A3/LCK/STAT3/FCRL3/PPP1R2	23
GO:0030323	GO:0030323	respiratory tube development	30/1491	213/15852	0.016371	0.305128	0.287731	IGFBP5/MMP14/FLT4/LOX/ARG1/ADAMTSL2/FNDC3B/YAP1/SPARC/HNRNPA2B1/TGFBR2/SAV1/BMPR2/HHIP/PDGFRA/PTGES3/SP3/BMPR1A/TMTC3/ERRFI1/TNC/HECA/MGP/CUX1/KDR/DHCR7/LIF/SP1/LIPA/NOS3	30
GO:0002040	GO:0002040	sprouting angiogenesis	10/1491	50/15852	0.0165181	0.307052	0.289545	FLT4/EPHB4/LOXL2/NRP1/CLEC14A/DLL1/KDR/PTK2B/GREM1/ADGRA2	10
GO:0032355	GO:0032355	response to estradiol	31/1491	222/15852	0.0166515	0.307629	0.290088	CRP/TFPI/PPP1R9B/HPGD/RAMP3/NQO1/HIF1A/IGFBP3/AHR/PPARGC1A/C3/PAM/IGFBP2/WFDC1/MYC/ETS1/SOCS3/PCNA/PDGFRA/BID/AREG/LOC100483184/FGA/PAWR/NCOA3/PENK/STRN3/STAT3/NOS3/TNFRSF1A/CD38	31
GO:0010498	GO:0010498	proteasomal protein catabolic process	39/1491	293/15852	0.0168226	0.307629	0.290088	WWTR1/UBXN2B/KLHL15/CD2AP/AMFR/STT3B/UBR3/RNF34/FBXL7/RMND5A/CDC26/UBQLN2/RNF185/RNF6/CCDC47/DNAJB9/FBXL3/SDF2/ERCC8/OS9/TRIM25/JKAMP/UBE2K/FBXO4/C14H18orf25/ARRB1/ERLIN1/SDF2L1/VHL/RNF145/CUL3/FOXRED2/KCTD10/FBXO45/PRPF19/SOCS6/COP1/SIRT1/BFAR	39
GO:0048814	GO:0048814	regulation of dendrite morphogenesis	17/1491	104/15852	0.0168442	0.307629	0.290088	VAMP7/SGK1/OPA1/RAB21/ACTR2/NR2E1/LRRK2/RELN/ARHGAP44/BHLHB9/MET/SH3GLB1/CUX1/ARC/MFN1/ACHE/CASK	17
GO:1900006	GO:1900006	positive regulation of dendrite development	16/1491	96/15852	0.0168499	0.307629	0.290088	VAMP7/SGK1/CRP/OPA1/RAB21/ACTR2/IL1RAP/RELN/TMEM106B/BHLHB9/MET/SH3GLB1/CUX1/MFN1/ACHE/CASK	16
GO:0050661	GO:0050661	NADP binding	9/1491	43/15852	0.01685	0.307629	0.290088	HMGCR/H6PD/CRYZ/TM7SF2/IDH1/DECR1/DHCR7/GSR/NOS3	9
GO:0010769	GO:0010769	regulation of cell morphogenesis involved in differentiation	41/1491	311/15852	0.0168583	0.307629	0.290088	VAMP7/SGK1/LOC100478655/TRAK2/AP1AR/FGG/NET1/OPA1/MYADM/RAB21/FGB/ACTR2/PICALM/TNFRSF12A/NR2E1/SEMA7A/SEMA6C/RNF6/LRRK2/RELN/BMPR2/SPART/UNC13D/FGA/NRP1/ARHGAP44/AATK/SPP1/BHLHB9/CIB1/MET/ARHGAP35/FBLN1/SH3GLB1/CUX1/ARC/MFN1/ACHE/MBP/CASK/RYK	41
GO:2000378	GO:2000378	negative regulation of reactive oxygen species metabolic process	12/1491	65/15852	0.0169719	0.307629	0.290088	CRP/LOC100482523/HIF1A/CFLAR/LOC100467558/LOC100467660/KHSRP/SIRT1/BECN1/STAT3/GLA/ATG5	12
GO:0060992	GO:0060992	response to fungicide	6/1491	23/15852	0.017067	0.307629	0.290088	HIF1A/MYC/BCL2L1/FGA/SERPINE1/IMPACT	6
GO:0071372	GO:0071372	cellular response to follicle-stimulating hormone stimulus	6/1491	23/15852	0.017067	0.307629	0.290088	HMGCS1/PPARGC1A/PAWR/SERPINE1/PLAT/GCLM	6
GO:0090050	GO:0090050	positive regulation of cell migration involved in sprouting angiogenesis	6/1491	23/15852	0.017067	0.307629	0.290088	RHOJ/NRP1/CIB1/KDR/HMOX1/PIK3C2A	6
GO:0097067	GO:0097067	cellular response to thyroid hormone stimulus	6/1491	23/15852	0.017067	0.307629	0.290088	KIT/PPARGC1A/KLF9/CTSB/CTSS/GCLM	6
GO:0046660	GO:0046660	female sex differentiation	21/1491	137/15852	0.0171831	0.307629	0.290088	MMP14/AHR/KIT/ACSBG1/MYC/PDGFRA/BCL2L1/FANCF/ADAMTS1/BAK1/ARRB1/NCOA3/PLA2G4A/SERPINE1/IDH1/KDR/TIPARP/AXL/ACVR1B/SIRT1/NOS3	21
GO:0002643	GO:0002643	regulation of tolerance induction	5/1491	17/15852	0.0172953	0.307629	0.290088	CD274/TGFBR2/PDCD1/PHLPP1/IDO1	5
GO:0004675	GO:0004675	transmembrane receptor protein serine/threonine kinase activity	5/1491	17/15852	0.0172953	0.307629	0.290088	TGFBR2/BMPR2/BMPR1A/TGFBR3/ACVR1B	5
GO:0006525	GO:0006525	arginine metabolic process	5/1491	17/15852	0.0172953	0.307629	0.290088	DDAH1/ART4/ARG1/ASS1/NOS3	5
GO:0034616	GO:0034616	response to laminar fluid shear stress	5/1491	17/15852	0.0172953	0.307629	0.290088	ETS1/SREBF2/SERPINE1/KLF4/NOS3	5
GO:0070102	GO:0070102	interleukin-6-mediated signaling pathway	5/1491	17/15852	0.0172953	0.307629	0.290088	JAK1/PTPN11/SOCS3/JAK2/STAT3	5
GO:0062023	GO:0062023	collagen-containing extracellular matrix	20/1491	129/15852	0.0175807	0.311914	0.294129	MEGF9/COL5A3/VWA1/MAMDC2/HSPG2/SPARC/SERPINE2/LAMC1/LOXL2/ADAMTS1/COL14A1/FBLN1/SERPINE1/TNC/TGFBR3/COL28A1/P3H2/ADAMTSL4/ACHE/CASK	20
GO:0097435	GO:0097435	supramolecular fiber organization	48/1491	376/15852	0.0180244	0.318179	0.300037	SGK1/PHACTR1/PPP1R9B/ABI1/SWAP70/BMP10/CD2AP/WASF3/COL5A3/LOX/HOOK1/MYOM3/DPT/CFLAR/ACTR2/KLHL24/EPS8/CHP1/RND1/PDGFRA/LIMA1/NEDD9/ARPC4/LOXL2/DSTN/WIPF1/NCK1/ARPC5/PAWR/JAK2/ARRB1/USH1C/COL14A1/CIB1/JMY/FBXO5/CUL3/TCAP/MEF2A/MZT1/NEDD1/LOC100480825/PTK2B/GREM1/PKP2/RFLNB/SERPINH1/PDE4DIP	48
GO:0034614	GO:0034614	cellular response to reactive oxygen species	22/1491	146/15852	0.0180247	0.318179	0.300037	CRP/CHUK/NQO1/HIF1A/NET1/ARG1/MAPK13/CFLAR/GLRX2/ETS1/PCNA/PDGFRA/TNFAIP3/SIGMAR1/AKR1B1/SOD2/SERPINE1/AXL/SIRT1/BECN1/NOS3/IMPACT	22
GO:0034976	GO:0034976	response to endoplasmic reticulum stress	33/1491	241/15852	0.0180813	0.318376	0.300223	TMX3/IGFBP1/ERP29/AMFR/PDIA6/STT3B/SELENOK/UBQLN2/RNF185/CCDC47/DNAJB9/EIF2AK3/SDF2/OS9/TRIM25/JKAMP/UBE2K/BAK1/NCK1/DNAJB11/ERLIN1/SDF2L1/TMTC3/BCL2L11/TMX4/NRBF2/SSR1/ERP44/FOXRED2/LOC100470998/MYDGF/TMEM33/PPP1R15B	33
GO:0060135	GO:0060135	maternal process involved in female pregnancy	14/1491	81/15852	0.0181729	0.319187	0.300988	PPAT/HIF1A/ARG1/PAM/CTSB/BMPR2/AKR1B1/STC1/SPP1/PLA2G4A/SERPINE1/PRDM1/RGS2/LIF	14
GO:0030168	GO:0030168	platelet activation	17/1491	105/15852	0.0183951	0.322282	0.303906	CLEC1B/CD9/FGG/GAS6/F2R/PDIA6/FGB/PTPN11/PDGFRA/FZD6/FGA/ARRB1/C1GALT1C1/AXL/F2/LCK/VWF	17
GO:0007015	GO:0007015	actin filament organization	27/1491	189/15852	0.0185172	0.323321	0.304886	PHACTR1/PPP1R9B/ABI1/SWAP70/CD2AP/WASF3/MYOM3/ACTR2/EPS8/RND1/LIMA1/NEDD9/ARPC4/DSTN/WIPF1/NCK1/ARPC5/PAWR/JAK2/ARRB1/USH1C/JMY/CUL3/TCAP/LOC100480825/PTK2B/RFLNB	27
GO:0043062	GO:0043062	extracellular structure organization	42/1491	322/15852	0.0185467	0.323321	0.304886	JAM3/MMP14/COL5A3/LOX/FGG/GAS6/PLA2G7/VWA1/DPT/ADAMTSL2/FGB/HSPG2/SPARC/NR2E1/APP/PDGFRA/LAMC1/VCAM1/CTSS/SH3PXD2A/LOXL2/FGA/PECAM1/APOM/SPP1/SOAT1/RECK/COL14A1/VHL/FBLN1/SERPINE1/TNC/SPOCK2/COL6A2/KDR/GREM1/ADAMTSL4/ICAM3/ADAM19/SERPINH1/MMP19/APOC2	42
GO:0001894	GO:0001894	tissue homeostasis	23/1491	155/15852	0.0187744	0.325176	0.306635	WWTR1/CLN8/CXADR/LOC100478655/LPCAT1/F2R/YAP1/CSF1/PTPN11/CTSS/AKR1B1/ILDR2/USH1C/COL14A1/VHL/PLA2G4A/ADGRF5/KDR/PTK2B/LIPA/STRAP/NOS3/MKKS	23
GO:0009268	GO:0009268	response to pH	10/1491	51/15852	0.0188675	0.325176	0.306635	PAM/CHP1/GPR4/HYAL2/CTSS/MET/STS/CA2/IMPACT/TG	10
GO:0002691	GO:0002691	regulation of cellular extravasation	7/1491	30/15852	0.0189591	0.325176	0.306635	CCL25/CCL28/PAWR/PECAM1/BST1/SELP/MED23	7
GO:0032354	GO:0032354	response to follicle-stimulating hormone	7/1491	30/15852	0.0189591	0.325176	0.306635	HMGCS1/PPARGC1A/PAWR/SERPINE1/PLAT/TGFBR3/GCLM	7
GO:0050849	GO:0050849	negative regulation of calcium-mediated signaling	7/1491	30/15852	0.0189591	0.325176	0.306635	CLIC2/RCAN1/PRNP/CHP1/PLEK/HOMER3/EGLN1	7
GO:0097502	GO:0097502	mannosylation	7/1491	30/15852	0.0189591	0.325176	0.306635	DPY19L2/DPY19L4/DPY19L3/RXYLT1/SDF2/B4GAT1/SDF2L1	7
GO:0030414	GO:0030414	peptidase inhibitor activity	20/1491	130/15852	0.019002	0.325176	0.306635	XIAP/TFPI/SERPINC1/GAS6/SERPINA14/ITIH4/SERPINE2/LXN/BCL2L1/PROS1/ITIH3/ARRB1/TNFSF14/RECK/SERPINB9/SERPINE1/SERPINB1/SPOCK2/SERPINA5/SERPINH1	20
GO:0031985	GO:0031985	Golgi cisterna	12/1491	66/15852	0.0190243	0.325176	0.306635	YIPF6/ACP3/B4GALT5/GORASP2/SGMS1/RAB21/ST3GAL2/STX16/HID1/B4GALT4/ST3GAL4/LOC100482234	12
GO:0007029	GO:0007029	endoplasmic reticulum organization	9/1491	44/15852	0.0194675	0.327817	0.309125	RTN3/RAB18/ATL2/CCDC47/TMEM170A/EIF2AK3/RAB10/TMEM33/LMAN1	9
GO:0030810	GO:0030810	positive regulation of nucleotide biosynthetic process	9/1491	44/15852	0.0194675	0.327817	0.309125	HIF1A/PPARGC1A/GUCA1B/MYC/LOC100467558/BCL2L1/STAT3/NOS3/ADORA2B	9
GO:0061001	GO:0061001	regulation of dendritic spine morphogenesis	9/1491	44/15852	0.0194675	0.327817	0.309125	OPA1/ACTR2/LRRK2/RELN/ARHGAP44/BHLHB9/ARC/MFN1/CASK	9
GO:1900373	GO:1900373	positive regulation of purine nucleotide biosynthetic process	9/1491	44/15852	0.0194675	0.327817	0.309125	HIF1A/PPARGC1A/GUCA1B/MYC/LOC100467558/BCL2L1/STAT3/NOS3/ADORA2B	9
GO:0006953	GO:0006953	acute-phase response	8/1491	37/15852	0.0195998	0.327817	0.309125	CRP/LOC100472839/HIF1A/ITIH4/TFRC/FGA/IL1RN/STAT3	8
GO:0010288	GO:0010288	response to lead ion	8/1491	37/15852	0.0195998	0.327817	0.309125	CRP/LOC100482523/SPARC/BCL2L1/SREBF2/CPOX/BECN1/NOS3	8
GO:0018279	GO:0018279	protein N-linked glycosylation via asparagine	8/1491	37/15852	0.0195998	0.327817	0.309125	STT3B/ST3GAL2/STT3A/ST6GALNAC6/ST3GAL4/ST3GAL5/FUT8/ST6GALNAC2	8
GO:0046915	GO:0046915	transition metal ion transmembrane transporter activity	8/1491	37/15852	0.0195998	0.327817	0.309125	SLC30A4/SLC31A1/SLC31A2/TFRC/SLC39A14/SLC30A6/SLC39A10/SLC30A7	8
GO:2000785	GO:2000785	regulation of autophagosome assembly	8/1491	37/15852	0.0195998	0.327817	0.309125	RAB33B/UBQLN2/PIP4K2B/LRRK2/PIP4K2A/C9orf72/SH3GLB1/BECN1	8
GO:0005776	GO:0005776	autophagosome	13/1491	74/15852	0.0196954	0.328631	0.309894	RAB12/PIP4K2B/LRRK2/LAMP2/SNAP29/PIP4K2A/C9orf72/ATG12/SH3GLB1/RAB23/BECN1/VPS33A/ATG5	13
GO:0010212	GO:0010212	response to ionizing radiation	25/1491	173/15852	0.0200225	0.332062	0.313129	LOC100482523/PTPRC/HIF1A/NET1/MAP3K20/PDXK/YAP1/MYC/SOCS3/BCL2L1/VCAM1/BRCC3/ERCC8/FGA/FBXO4/BAK1/SOD2/GADD45A/TP73/XRRA1/TMEM109/WRN/COP1/CDKN1A/SIRT1	25
GO:0004896	GO:0004896	cytokine receptor activity	15/1491	90/15852	0.0202376	0.332062	0.313129	IL13RA1/IL20RB/IL1R2/LOC100464796/IL1RAP/EBI3/CSF2RA/OSMR/IL4R/LOC100483811/IFNGR1/IL17RB/IFNAR1/IFNLR1/IL7R	15
GO:0045921	GO:0045921	positive regulation of exocytosis	15/1491	90/15852	0.0202376	0.332062	0.313129	VAMP7/CLTRN/FGG/RAB27A/FGB/STAM/BCL2L1/UNC13D/SDC1/GAB2/FGA/IL4R/SNX4/EXPH5/ADORA2B	15
GO:0016239	GO:0016239	positive regulation of macroautophagy	11/1491	59/15852	0.0202976	0.332062	0.313129	HIF1A/RAB12/PIP4K2B/PIP4K2A/C9orf72/SH3GLB1/KDR/HMOX1/SIRT1/BECN1/SPTLC1	11
GO:0061572	GO:0061572	actin filament bundle organization	11/1491	59/15852	0.0202976	0.332062	0.313129	PHACTR1/SWAP70/EPS8/LIMA1/NEDD9/PAWR/ARRB1/USH1C/CUL3/PTK2B/RFLNB	11
GO:2001236	GO:2001236	regulation of extrinsic apoptotic signaling pathway	24/1491	165/15852	0.0207882	0.332062	0.313129	PTPRC/FGG/CFLAR/HGF/RNF34/SGMS1/FGB/TNFRSF12A/YAP1/MCL1/BID/DEPTOR/BCL2L1/TNFAIP3/HMGB2/HYAL2/FGA/NRP1/SERPINE1/BCL10/HMOX1/TNFSF10/NOS3/GCLM	24
GO:0009267	GO:0009267	cellular response to starvation	22/1491	148/15852	0.0208092	0.332062	0.313129	RNF152/CPEB4/STK24/MIOS/DNAJC15/FNIP1/LRRK2/BMPR2/EIF2AK3/LAMP2/SREBF2/WRN/SH3GLB1/FADS1/FBXO22/PIK3C2A/CDKN1A/SIRT1/BECN1/IMPACT/SLC38A2/ATG5	22
GO:0001134	GO:0001134	obsolete transcription regulator recruiting activity	4/1491	12/15852	0.0208397	0.332062	0.313129	TEAD1/NCOA3/CDC5L/KLF4	4
GO:0001542	GO:0001542	ovulation from ovarian follicle	4/1491	12/15852	0.0208397	0.332062	0.313129	ADAMTS1/PLA2G4A/SIRT1/NOS3	4
GO:0006999	GO:0006999	nuclear pore organization	4/1491	12/15852	0.0208397	0.332062	0.313129	TMEM170A/NUP133/NUP35/TMEM33	4
GO:0019511	GO:0019511	peptidyl-proline hydroxylation	4/1491	12/15852	0.0208397	0.332062	0.313129	EGLN3/CRTAP/P3H2/EGLN1	4
GO:0030038	GO:0030038	contractile actin filament bundle assembly	4/1491	12/15852	0.0208397	0.332062	0.313129	PHACTR1/ARRB1/CUL3/PTK2B	4
GO:0031953	GO:0031953	negative regulation of protein autophosphorylation	4/1491	12/15852	0.0208397	0.332062	0.313129	PTPRC/CHP1/ERRFI1/IMPACT	4
GO:0043149	GO:0043149	stress fiber assembly	4/1491	12/15852	0.0208397	0.332062	0.313129	PHACTR1/ARRB1/CUL3/PTK2B	4
GO:0048012	GO:0048012	hepatocyte growth factor receptor signaling pathway	4/1491	12/15852	0.0208397	0.332062	0.313129	HGF/NRP1/MET/MST1	4
GO:0048312	GO:0048312	intracellular distribution of mitochondria	4/1491	12/15852	0.0208397	0.332062	0.313129	OPA1/LRRK2/SYNJ2/MFN1	4
GO:0060712	GO:0060712	spongiotrophoblast layer development	4/1491	12/15852	0.0208397	0.332062	0.313129	SOCS3/ADM/HECTD1/LIF	4
GO:0070106	GO:0070106	interleukin-27-mediated signaling pathway	4/1491	12/15852	0.0208397	0.332062	0.313129	JAK1/EBI3/JAK2/STAT3	4
GO:1902237	GO:1902237	positive regulation of endoplasmic reticulum stress-induced intrinsic apoptotic signaling pathway	4/1491	12/15852	0.0208397	0.332062	0.313129	EIF2AK3/NCK1/BCL2L11/SIRT1	4
GO:0060330	GO:0060330	regulation of response to interferon-gamma	6/1491	24/15852	0.0209908	0.332062	0.313129	JAK1/ARG1/SOCS3/JAK2/IFNGR1/HPX	6
GO:0060334	GO:0060334	regulation of interferon-gamma-mediated signaling pathway	6/1491	24/15852	0.0209908	0.332062	0.313129	JAK1/ARG1/SOCS3/JAK2/IFNGR1/HPX	6
GO:0071480	GO:0071480	cellular response to gamma radiation	6/1491	24/15852	0.0209908	0.332062	0.313129	MAP3K20/YAP1/BCL2L1/TMEM109/WRN/CDKN1A	6
GO:0090140	GO:0090140	regulation of mitochondrial fission	6/1491	24/15852	0.0209908	0.332062	0.313129	PPARGC1A/TMEM135/LRRK2/DDHD2/KDR/MFN1	6
GO:0008064	GO:0008064	regulation of actin polymerization or depolymerization	21/1491	140/15852	0.0214735	0.337111	0.31789	LOC100478655/SWAP70/LATS1/MYADM/ACTR2/EPS8/LIMA1/CDC42EP4/PLEK/ARPC4/DSTN/NCK1/ARPC5/PECAM1/JMY/ARHGAP35/BAG4/VASP/PTK2B/FCHSD1/MKKS	21
GO:0016853	GO:0016853	isomerase activity	21/1491	140/15852	0.0214735	0.337111	0.31789	TMX3/HMGCS1/RPIA/IDI1/PDIA6/HSD3B1/ACADM/MMUT/PTGES3/LSS/DSE/PGM2/PUS7/GLCE/TMX4/PTGDS/CWC27/PUS7L/ERP44/RPUSD3/MCEE	21
GO:0071214	GO:0071214	cellular response to abiotic stimulus	40/1491	307/15852	0.0215024	0.337111	0.31789	HIF1A/NET1/MAP3K20/GOT1/MAPK13/AVPR1A/YAP1/PTPN11/TMEM150C/CHP1/MYC/CTSB/PCNA/BCL2L1/LOC100483184/HYAL2/AKR1B1/FBXO4/BAK1/RCSD1/TNFSF14/GADD45A/TP73/ERRFI1/TMEM109/SERPINE1/BCL10/WRN/CNN2/EDNRA/MAP2K4/MAP3K2/F2/KCNJ2/CDKN1A/SIRT1/NOS3/IMPACT/SLC38A2/TNFRSF1A	40
GO:0104004	GO:0104004	cellular response to environmental stimulus	40/1491	307/15852	0.0215024	0.337111	0.31789	HIF1A/NET1/MAP3K20/GOT1/MAPK13/AVPR1A/YAP1/PTPN11/TMEM150C/CHP1/MYC/CTSB/PCNA/BCL2L1/LOC100483184/HYAL2/AKR1B1/FBXO4/BAK1/RCSD1/TNFSF14/GADD45A/TP73/ERRFI1/TMEM109/SERPINE1/BCL10/WRN/CNN2/EDNRA/MAP2K4/MAP3K2/F2/KCNJ2/CDKN1A/SIRT1/NOS3/IMPACT/SLC38A2/TNFRSF1A	40
GO:0071236	GO:0071236	cellular response to antibiotic	23/1491	157/15852	0.0215565	0.337206	0.317979	LOC100478655/NQO1/HIF1A/NET1/AHR/ARG1/MAPK13/ACTR2/MYC/ETS1/PCNA/TNFAIP3/SIGMAR1/AKR1B1/CDKN1B/SOD2/RAB10/PLA2G4A/SERPINE1/AXL/SIRT1/BECN1/IMPACT	23
GO:0030308	GO:0030308	negative regulation of cell growth	26/1491	183/15852	0.0218662	0.341288	0.321829	PPP1R9B/GDF2/BMP10/OSGIN2/SERPINE2/SEMA6C/WFDC1/RNF6/BMPR2/SPART/HYAL2/CDKN1B/NRP1/AATK/SPP1/RERG/EAF2/HNF4A/RGS2/GREM1/CCN3/CDKN1A/ACVR1B/SIRT1/ZMAT3/RYK	26
GO:0062014	GO:0062014	negative regulation of small molecule metabolic process	16/1491	99/15852	0.0220797	0.342425	0.322901	DKK3/DDIT4/PPARGC1A/DNAJC15/ACMSD/PLEK/PDE12/ERLIN1/SIK1/ACADL/MST1/IER3/SIRT1/STAT3/C1QTNF3/DGAT2	16
GO:0046427	GO:0046427	positive regulation of receptor signaling pathway via JAK-STAT	14/1491	83/15852	0.0221342	0.342425	0.322901	F2R/KIT/OSM/SOCS3/AKR1B1/JAK2/PECAM1/PTK2B/LIF/F2/LCK/HPX/STAT3/TNFRSF1A	14
GO:1905897	GO:1905897	regulation of response to endoplasmic reticulum stress	14/1491	83/15852	0.0221342	0.342425	0.322901	ERP29/OPA1/UBQLN2/LRRK2/DNAJB9/EIF2AK3/OS9/BAK1/NCK1/BCL2L11/TMEM33/PPP1R15B/SIRT1/BFAR	14
GO:0044804	GO:0044804	autophagy of nucleus	5/1491	18/15852	0.0221345	0.342425	0.322901	TRAPPC8/ATG12/ATG2B/BECN1/ATG5	5
GO:0010950	GO:0010950	positive regulation of endopeptidase activity	24/1491	166/15852	0.0222102	0.342839	0.323291	S100A9/F2R/IFT57/EGLN3/PICALM/PDCD2/MYC/BID/PERP/XDH/EIF2AK3/BAK1/PAWR/JAK2/ARRB1/PSMD14/BCL2L11/BCL10/BCL2L13/TNFSF10/LCK/SIRT1/STAT3/MBP	24
GO:0097066	GO:0097066	response to thyroid hormone	9/1491	45/15852	0.0223667	0.344497	0.324854	KIT/PPARGC1A/KLF9/CTSB/CTSS/AKR1B1/FGA/F2/GCLM	9
GO:0060142	GO:0060142	regulation of syncytium formation by plasma membrane fusion	7/1491	31/15852	0.0225571	0.345153	0.325473	CFLAR/CD53/SDC1/ADAM9/GDF15/IL4R/TNFSF14	7
GO:1900744	GO:1900744	regulation of p38MAPK cascade	7/1491	31/15852	0.0225571	0.345153	0.325473	HGF/XDH/PJA2/GADD45B/GADD45A/MET/PHLPP1	7
GO:2000352	GO:2000352	negative regulation of endothelial cell apoptotic process	7/1491	31/15852	0.0225571	0.345153	0.325473	FGG/GAS6/FGB/TNFAIP3/FGA/SERPINE1/KDR	7
GO:0048871	GO:0048871	multicellular organismal homeostasis	39/1491	299/15852	0.0226121	0.345179	0.325498	WWTR1/CLN8/CXADR/LOC100478655/LPCAT1/AMPD3/F2R/SCD/PPARGC1A/YAP1/CSF1/PTPN11/NR1D2/ARRDC3/LOC117799949/HYAL2/CTSS/AKR1B1/ILDR2/USH1C/LOC100479222/COL14A1/VHL/PLA2G4A/MET/IL1RN/ADGRF5/DLL1/KDR/ACADL/PTK2B/PRCP/LIPA/STRAP/AQP7/SIRT1/STAT3/NOS3/MKKS	39
GO:0040013	GO:0040013	negative regulation of locomotion	38/1491	290/15852	0.0226573	0.345179	0.325498	GDF2/IGFBP5/ADGRG1/NBL1/BMP10/STK24/IGFBP3/RGCC/PPARGC1A/MACIR/SPRED1/C5/ARRDC3/CCL25/HYAL2/TRIM25/CCL28/BMPR1A/NRP1/STC1/ABHD6/RECK/TRIM56/FBLN1/SERPINE1/HNF4A/IL1RN/CNN2/TGFBR3/KLF4/SVBP/ADARB1/GREM1/CCN3/STRAP/STAT3/DLL4/RYK	38
GO:0000082	GO:0000082	G1/S transition of mitotic cell cycle	19/1491	124/15852	0.0227073	0.345191	0.325509	PPAT/LATS1/BACH1/RPA2/RGCC/RPA3/MYC/POLA1/MNAT1/CDKN1B/LOC100484820/WEE1/USP37/FBXO5/MCM3/CDKN1A/ACVR1B/MCM2/CDC6	19
GO:0045776	GO:0045776	negative regulation of blood pressure	11/1491	60/15852	0.0228112	0.345728	0.326015	AHR/BMPR2/LOC117799949/GCH1/SOD2/ARHGAP42/IER3/PRCP/NOS3/FFAR3/MKKS	11
GO:0018196	GO:0018196	peptidyl-asparagine modification	8/1491	38/15852	0.0228413	0.345728	0.326015	STT3B/ST3GAL2/STT3A/ST6GALNAC6/ST3GAL4/ST3GAL5/FUT8/ST6GALNAC2	8
GO:0030324	GO:0030324	lung development	29/1491	210/15852	0.0229696	0.34692	0.327139	IGFBP5/MMP14/FLT4/LOX/ARG1/ADAMTSL2/FNDC3B/YAP1/SPARC/HNRNPA2B1/TGFBR2/SAV1/BMPR2/HHIP/PDGFRA/PTGES3/SP3/BMPR1A/TMTC3/ERRFI1/TNC/MGP/CUX1/KDR/DHCR7/LIF/SP1/LIPA/NOS3	29
GO:0010906	GO:0010906	regulation of glucose metabolic process	18/1491	116/15852	0.0232476	0.350363	0.330387	FGL1/IGFBP5/HIF1A/IGFBP3/PPARGC1A/ACADM/AVPR1A/GNMT/RORA/LOC100483184/LOC100484820/HNF4A/SIK1/MST1/SIRT1/C1QTNF3/DGAT2/PPP1R3B	18
GO:0045017	GO:0045017	glycerolipid biosynthetic process	32/1491	237/15852	0.0235836	0.354295	0.334094	SLC44A1/LOC100478655/LPCAT1/PLEKHA3/KLB/PIGW/BMX/MTMR9/AGMO/PIP4K2B/PTPN11/ETNK1/ETNPPL/SELENOI/PIP4K2A/CDIPT/SLC44A2/ABHD3/CHPT1/PLA2G4A/PIP5K1A/FGF23/SH3GLB1/MOGAT2/AGPAT1/LOC100470998/PIK3C2A/SYNJ2/PTDSS2/DGAT2/ACHE/SYNJ1	32
GO:0010332	GO:0010332	response to gamma radiation	12/1491	68/15852	0.0236767	0.354295	0.334094	PTPRC/MAP3K20/YAP1/MYC/SOCS3/BCL2L1/BAK1/SOD2/TP73/TMEM109/WRN/CDKN1A	12
GO:0006575	GO:0006575	cellular modified amino acid metabolic process	27/1491	193/15852	0.0236821	0.354295	0.334094	CARNMT1/LOC100471068/AHCY/ACADM/EGLN3/GGH/DMGDH/GNMT/GGCT/DIO3/SHMT1/SOD2/TMLHE/SLC25A32/MTHFD2L/CRTAP/PLA2G4A/IDH1/ASS1/ACADL/EGLN1/LOC100470998/GSR/GCLM/PTDSS2/TG/IYD	27
GO:0051028	GO:0051028	mRNA transport	17/1491	108/15852	0.0237107	0.354295	0.334094	HNRNPA2B1/FYTTD1/LOC100463562/NUP155/LOC100484820/HNRNPA3/NUP133/SRSF3/SMG7/CPSF2/NUP35/THOC3/ALYREF/ARC/SLBP/YTHDC1/NUP50	17
GO:2000377	GO:2000377	regulation of reactive oxygen species metabolic process	29/1491	211/15852	0.0243213	0.362646	0.341969	CRP/LOC100482523/PLAU/DDAH1/HIF1A/CFLAR/RAB27A/TGFBR2/LOC100467558/XDH/GCH1/LOC100467660/JAK2/SOD2/GADD45A/BST1/KLF4/STK17A/PTK2B/IER3/KHSRP/PRCP/F2/CDKN1A/SIRT1/BECN1/STAT3/GLA/ATG5	29
GO:0044843	GO:0044843	cell cycle G1/S phase transition	19/1491	125/15852	0.0245002	0.364538	0.343753	PPAT/LATS1/BACH1/RPA2/RGCC/RPA3/MYC/POLA1/MNAT1/CDKN1B/LOC100484820/WEE1/USP37/FBXO5/MCM3/CDKN1A/ACVR1B/MCM2/CDC6	19
GO:0030832	GO:0030832	regulation of actin filament length	21/1491	142/15852	0.0247638	0.36768	0.346716	LOC100478655/SWAP70/LATS1/MYADM/ACTR2/EPS8/LIMA1/CDC42EP4/PLEK/ARPC4/DSTN/NCK1/ARPC5/PECAM1/JMY/ARHGAP35/BAG4/VASP/PTK2B/FCHSD1/MKKS	21
GO:0048872	GO:0048872	homeostasis of number of cells	32/1491	238/15852	0.0248771	0.36858	0.347565	JAM3/BMI1/AMPD3/F2R/HIF1A/AHR/KIT/DNASE2/CSF1/PTPN11/LOC100468419/TNFAIP3/SP3/ILDR2/BAK1/JAK2/TNFSF14/COL14A1/VHL/BCL2L11/ADGRF5/TGFBR3/TNFSF13B/RCOR1/HMOX1/SP1/AXL/CCN3/LIPA/NOS3/ZBTB18/IL7R	32
GO:0043027	GO:0043027	cysteine-type endopeptidase inhibitor activity involved in apoptotic process	6/1491	25/15852	0.0254822	0.373694	0.352387	XIAP/GAS6/BCL2L1/ARRB1/TNFSF14/SERPINB9	6
GO:0055069	GO:0055069	zinc ion homeostasis	6/1491	25/15852	0.0254822	0.373694	0.352387	SLC30A4/S100A9/SLC39A14/SLC39A10/LCK/SLC30A7	6
GO:0050840	GO:0050840	extracellular matrix binding	11/1491	61/15852	0.0255449	0.373694	0.352387	ADGRG1/TINAGL1/SPARC/SDC1/CTSS/ADAM9/SPP1/SPARCL1/SPOCK2/FBLN2/ACHE	11
GO:0035722	GO:0035722	interleukin-12-mediated signaling pathway	9/1491	46/15852	0.0255622	0.373694	0.352387	JAK1/HNRNPA2B1/MTAP/JAK2/SOD2/CNN2/STAT4/PDCD4/TALDO1	9
GO:0038083	GO:0038083	peptidyl-tyrosine autophosphorylation	9/1491	46/15852	0.0255622	0.373694	0.352387	JAK1/BMX/JAK2/AATK/SLA/KDR/PTK2B/GRAP/LCK	9
GO:0071349	GO:0071349	cellular response to interleukin-12	9/1491	46/15852	0.0255622	0.373694	0.352387	JAK1/HNRNPA2B1/MTAP/JAK2/SOD2/CNN2/STAT4/PDCD4/TALDO1	9
GO:0002020	GO:0002020	protease binding	20/1491	134/15852	0.0255955	0.373694	0.352387	XIAP/SERPINC1/AMFR/KIT/CFLAR/SELL/PRNP/TNFAIP3/OS9/SH3PXD2A/SERPINB9/SERPINE1/BCL10/SERPINA5/SLC6A3/ADAMTSL4/VWF/BFAR/TNFRSF1A/MBP	20
GO:0051087	GO:0051087	chaperone binding	17/1491	109/15852	0.0257182	0.374706	0.353341	ERP29/AMFR/LOC100472453/AHR/TFRC/FGB/CTSC/FNIP1/LBR/PRNP/DNAJB9/CDKN1B/BAK1/SDF2L1/DNAJA4/VWF/TG	17
GO:0031669	GO:0031669	cellular response to nutrient levels	32/1491	239/15852	0.0262253	0.379739	0.358087	RNF152/CPEB4/STK24/GAS6/OPA1/LOC100473431/MIOS/DNAJC15/FNIP1/LRRK2/BMPR2/EIF2AK3/LAMP2/ADAMTS1/PAWR/SREBF2/SERPINE1/WRN/FGF23/SH3GLB1/FADS1/PENK/FBXO22/HMOX1/PIK3C2A/CDKN1A/SIRT1/BECN1/IMPACT/MFN1/SLC38A2/ATG5	32
GO:0010470	GO:0010470	regulation of gastrulation	8/1491	39/15852	0.0264422	0.379739	0.358087	MYADM/TNFAIP3/BMPR1A/POGLUT1/HNF4A/IL1RN/KLF4/MBP	8
GO:1900026	GO:1900026	positive regulation of substrate adhesion-dependent cell spreading	8/1491	39/15852	0.0264422	0.379739	0.358087	FGG/NET1/MYADM/FGB/UNC13D/FGA/NRP1/CIB1	8
GO:0010821	GO:0010821	regulation of mitochondrion organization	21/1491	143/15852	0.026547	0.379739	0.358087	HIF1A/OPA1/PPARGC1A/HGF/TMEM135/LRRK2/DDHD2/BID/MLLT11/BCL2L1/BAK1/TP73/BCL2L11/SH3GLB1/MGARP/BAG4/KDR/PSMD10/IER3/TNFSF10/MFN1	21
GO:0001909	GO:0001909	leukocyte mediated cytotoxicity	7/1491	32/15852	0.0266001	0.379739	0.358087	VAMP7/RAB27A/CTSC/UNC13D/RNF19B/F2/STX11	7
GO:0061384	GO:0061384	heart trabecula morphogenesis	7/1491	32/15852	0.0266001	0.379739	0.358087	BMP10/ADAMTS1/BMPR1A/TGFBR3/EGLN1/DLL4/HEY1	7
GO:0071402	GO:0071402	cellular response to lipoprotein particle stimulus	7/1491	32/15852	0.0266001	0.379739	0.358087	HMGCS1/CD9/SOCS5/SREBF2/SERPINE1/MYLIP/NOS3	7
GO:1902235	GO:1902235	regulation of endoplasmic reticulum stress-induced intrinsic apoptotic signaling pathway	7/1491	32/15852	0.0266001	0.379739	0.358087	ERP29/OPA1/LRRK2/EIF2AK3/NCK1/BCL2L11/SIRT1	7
GO:0042632	GO:0042632	cholesterol homeostasis	13/1491	77/15852	0.026651	0.379739	0.358087	SEC24A/G6PC/RORA/NPC2/APOM/SOAT1/SREBF2/MYLIP/HNF4A/FABP4/SIRT1/DGAT2/APOC2	13
GO:0055092	GO:0055092	sterol homeostasis	13/1491	77/15852	0.026651	0.379739	0.358087	SEC24A/G6PC/RORA/NPC2/APOM/SOAT1/SREBF2/MYLIP/HNF4A/FABP4/SIRT1/DGAT2/APOC2	13
GO:0000731	GO:0000731	DNA synthesis involved in DNA repair	10/1491	54/15852	0.0273796	0.379739	0.358087	RPA2/RPA3/PCNA/POLA1/TRIM25/RFC4/RFC3/WRN/SIRT1/RCHY1	10
GO:1900024	GO:1900024	regulation of substrate adhesion-dependent cell spreading	10/1491	54/15852	0.0273796	0.379739	0.358087	AP1AR/FGG/NET1/MYADM/FGB/UNC13D/FGA/NRP1/CIB1/FBLN1	10
GO:0001890	GO:0001890	placenta development	25/1491	178/15852	0.0274515	0.379739	0.358087	HIF1A/SOCS3/CTSB/DNMT3L/BMPR2/VCAM1/LOC100483184/SP3/CDKN1B/STC1/SPP1/NCOA3/PLA2G4A/MET/SERPINE1/PRDM1/ADM/HECTD1/EGLN1/LIF/SP1/RTCB/PLK4/ADAM19/HEY1	25
GO:0006109	GO:0006109	regulation of carbohydrate metabolic process	25/1491	178/15852	0.0274515	0.379739	0.358087	FGL1/IGFBP5/HIF1A/IGFBP3/DDIT4/PPARGC1A/ACADM/AVPR1A/GNMT/MYC/RORA/LOC117799949/PLEK/LOC100483184/LOC100484820/HNF4A/SIK1/PTK2B/MST1/IER3/SIRT1/STAT3/C1QTNF3/DGAT2/PPP1R3B	25
GO:0019941	GO:0019941	modification-dependent protein catabolic process	48/1491	386/15852	0.0274994	0.379739	0.358087	WWTR1/UBXN2B/KLHL15/CD2AP/AMFR/STT3B/UBR3/RNF34/FBXL7/RMND5A/CDC26/ZMPSTE24/UBQLN2/RNF185/RNF6/CCDC47/DNAJB9/FBXL3/RNF125/TNFAIP3/ERCC8/OS9/TRIM25/JKAMP/UBE2K/FBXO4/LOC100484820/C14H18orf25/ARRB1/RNF128/ERLIN1/PSMD14/RNF146/MYLIP/RNF145/CUL3/FOXRED2/KCTD10/UBA6/FBXO45/FBXO22/COP1/LOC105235184/SIRT1/BFAR/RCHY1/VPS36/VPS37A	48
GO:0000305	GO:0000305	response to oxygen radical	5/1491	19/15852	0.0277724	0.379739	0.358087	NQO1/GLRX2/SOD2/TXNRD2/NOS3	5
GO:0002042	GO:0002042	cell migration involved in sprouting angiogenesis	5/1491	19/15852	0.0277724	0.379739	0.358087	EPHB4/NRP1/CLEC14A/KDR/GREM1	5
GO:0045722	GO:0045722	positive regulation of gluconeogenesis	5/1491	19/15852	0.0277724	0.379739	0.358087	HIF1A/PPARGC1A/HNF4A/SIRT1/DGAT2	5
GO:0060575	GO:0060575	intestinal epithelial cell differentiation	5/1491	19/15852	0.0277724	0.379739	0.358087	YIPF6/HIF1A/C1GALT1/SAV1/PRDM1	5
GO:0007175	GO:0007175	negative regulation of epidermal growth factor-activated receptor activity	4/1491	13/15852	0.0279061	0.379739	0.358087	SOCS5/CHMP6/ERRFI1/SOCS4	4
GO:0009437	GO:0009437	carnitine metabolic process	4/1491	13/15852	0.0279061	0.379739	0.358087	ACADM/SHMT1/TMLHE/ACADL	4
GO:0010918	GO:0010918	positive regulation of mitochondrial membrane potential	4/1491	13/15852	0.0279061	0.379739	0.358087	MYC/TMEM135/LOC100467558/BID	4
GO:0014857	GO:0014857	regulation of skeletal muscle cell proliferation	4/1491	13/15852	0.0279061	0.379739	0.358087	CFLAR/JAK2/SIRT1/STAT3	4
GO:0034393	GO:0034393	positive regulation of smooth muscle cell apoptotic process	4/1491	13/15852	0.0279061	0.379739	0.358087	SOD2/ARRB1/E2F3/PDCD4	4
GO:0044090	GO:0044090	positive regulation of vacuole organization	4/1491	13/15852	0.0279061	0.379739	0.358087	PIP4K2B/PIP4K2A/SH3GLB1/BECN1	4
GO:0046838	GO:0046838	phosphorylated carbohydrate dephosphorylation	4/1491	13/15852	0.0279061	0.379739	0.358087	G6PC/IMPA2/SYNJ2/SYNJ1	4
GO:0048875	GO:0048875	chemical homeostasis within a tissue	4/1491	13/15852	0.0279061	0.379739	0.358087	LPCAT1/PLA2G4A/ADGRF5/KDR	4
GO:0060044	GO:0060044	negative regulation of cardiac muscle cell proliferation	4/1491	13/15852	0.0279061	0.379739	0.358087	CXADR/TGFBR2/SAV1/TP73	4
GO:0060389	GO:0060389	pathway-restricted SMAD protein phosphorylation	4/1491	13/15852	0.0279061	0.379739	0.358087	GDF2/BMP10/TGFBR2/TGFBR3	4
GO:0060576	GO:0060576	intestinal epithelial cell development	4/1491	13/15852	0.0279061	0.379739	0.358087	YIPF6/HIF1A/C1GALT1/PRDM1	4
GO:0070885	GO:0070885	negative regulation of calcineurin-NFAT signaling cascade	4/1491	13/15852	0.0279061	0.379739	0.358087	RCAN1/PRNP/CHP1/HOMER3	4
GO:0090197	GO:0090197	NA	4/1491	13/15852	0.0279061	0.379739	0.358087	SELENOK/C5/IL4R/MBP	4
GO:0106057	GO:0106057	negative regulation of calcineurin-mediated signaling	4/1491	13/15852	0.0279061	0.379739	0.358087	RCAN1/PRNP/CHP1/HOMER3	4
GO:1900016	GO:1900016	negative regulation of cytokine production involved in inflammatory response	4/1491	13/15852	0.0279061	0.379739	0.358087	IL1R2/MACIR/PDCD4/F2	4
GO:0010256	GO:0010256	endomembrane system organization	42/1491	331/15852	0.0279602	0.379739	0.358087	RTN3/UBXN2B/SRGN/HOOK1/F2R/A4GALT/FNBP1L/GORASP2/RAB18/TMPO/RAB27A/ATL2/ZMPSTE24/ZPBP/CHMP6/STAM/SERPINE2/CCDC47/LRRK2/NUP155/TMEM170A/EIF2AK3/NEK9/TMED10/TBPL1/TRAPPC8/ANO6/STX16/TBC1D20/RAB10/TMED5/VCPIP1/LEMD3/SURF4/BCAS3/TMEM33/LMAN1/STAM2/RAB43/PACSIN2/VPS36/VPS37A	42
GO:0006631	GO:0006631	fatty acid metabolic process	37/1491	286/15852	0.0288521	0.388852	0.366681	SLC27A6/ECHDC1/HPGD/SLC27A2/ACADSB/SCD/PPARGC1A/ACADM/LOC100476755/SC5D/PAM/CREM/ACBD5/ACSBG1/PEX13/DEGS1/LOC100475101/PTGES3/ACLY/LOC100467660/PLA2G4A/PTGDS/FADS1/DECR1/LOC100467730/ACADL/EHHADH/ACSS1/LOC100470998/FABP4/HAO1/PNPLA8/LIPA/ACOT12/MCEE/FADS2/TNFRSF1A	37
GO:0008593	GO:0008593	regulation of Notch signaling pathway	15/1491	94/15852	0.0289316	0.388852	0.366681	POFUT1/MMP14/KIT/ARRB1/POGLUT1/TSPAN14/ENHO/DLL1/KCTD10/CCN3/RITA1/STAT3/DLL4/GALNT11/HEY1	15
GO:0005975	GO:0005975	carbohydrate metabolic process	47/1491	378/15852	0.0289619	0.388852	0.366681	IGFBP1/POFUT1/GDF2/IGFBP5/RPIA/B4GALT5/IPPK/GOT1/PPARGC1A/ACADM/H6PD/CNOT7/SLC2A3/EXT2/CHST15/SIAE/CREM/GNMT/ST3GAL2/MYC/G6PC/ST8SIA4/PTGES3/SLC2A2/AKR1B1/IMPA2/GK5/NEU1/PGM2/GLB1/FUCA2/ST6GALNAC6/NAGPA/ST3GAL4/MANBA/CSGALNACT2/SLC35A2/TAT/ST3GAL5/GPD2/SYNJ2/ST6GALNAC2/TALDO1/MDH1/SYNJ1/PPP1R3B/GLA	47
GO:0046486	GO:0046486	glycerolipid metabolic process	50/1491	406/15852	0.0290666	0.388852	0.366681	SLC44A1/LOC100478655/LPCAT1/PLEKHA3/KLB/SCD/PIGW/KIT/GPCPD1/PLA2G7/PIP4P2/BMX/MTMR9/AGMO/HGF/PIP4K2B/PTPN11/G6PC/ETNK1/ETNPPL/DDHD2/PDGFRA/PLEK/SELENOI/GK5/PIP4K2A/CDIPT/SLC44A2/ABHD6/ABHD3/CHPT1/PLA2G4A/HBEGF/MET/PIP5K1A/FGF23/SH3GLB1/MOGAT2/AGPAT1/LOC100470998/FABP4/LCK/PIK3C2A/PNPLA8/SYNJ2/SIRT1/PTDSS2/DGAT2/ACHE/SYNJ1	50
GO:0070671	GO:0070671	response to interleukin-12	9/1491	47/15852	0.0290678	0.388852	0.366681	JAK1/HNRNPA2B1/MTAP/JAK2/SOD2/CNN2/STAT4/PDCD4/TALDO1	9
GO:0071675	GO:0071675	regulation of mononuclear cell migration	9/1491	47/15852	0.0290678	0.388852	0.366681	NBL1/MOSPD2/PLA2G7/CSF1/ANO6/LOC100483811/SERPINE1/GREM1/CCN3	9
GO:0010822	GO:0010822	positive regulation of mitochondrion organization	14/1491	86/15852	0.0292416	0.388852	0.366681	HIF1A/OPA1/PPARGC1A/DDHD2/BID/MLLT11/BAK1/TP73/BCL2L11/SH3GLB1/MGARP/KDR/TNFSF10/MFN1	14
GO:0032642	GO:0032642	regulation of chemokine production	14/1491	86/15852	0.0292416	0.388852	0.366681	LOC100478655/LOC100472839/HIF1A/SOCS5/SELENOK/C5/IL4R/KLF4/SUZ12/C1QTNF3/ACKR1/ADORA2B/FFAR3/MBP	14
GO:0070167	GO:0070167	regulation of biomineral tissue development	14/1491	86/15852	0.0292416	0.388852	0.366681	SRGN/GAS6/HIF1A/BMPR2/BMPR1A/ANKH/ANO6/LOC100483811/PLA2G4A/FGF23/PTK2B/GREM1/RFLNB/NOS3	14
GO:0071897	GO:0071897	DNA biosynthetic process	14/1491	86/15852	0.0292416	0.388852	0.366681	TERF1/RPA2/RPA3/PCNA/PTGES3/POLA1/TRIM25/RFC4/RFC3/SMG7/WRN/TEP1/SIRT1/RCHY1	14
GO:0098754	GO:0098754	detoxification	14/1491	86/15852	0.0292416	0.388852	0.366681	NQO1/CLIC2/LPO/MGST3/TXNDC17/LOC100467660/APOM/SOD2/MTARC1/GSR/TXNRD2/NOS3/GPX8/IYD	14
GO:0042509	GO:0042509	regulation of tyrosine phosphorylation of STAT protein	13/1491	78/15852	0.0293273	0.389253	0.367058	KIT/OSM/CNOT7/SOCS3/JAK2/PECAM1/HNF4A/LIF/SUZ12/LCK/HPX/STAT3/TNFRSF1A	13
GO:0009896	GO:0009896	positive regulation of catabolic process	50/1491	407/15852	0.0302188	0.398759	0.376023	LOC100478655/RNF152/LPCAT1/RNF19A/PTTG1IP/HIF1A/IGFBP3/RNF114/SOCS5/AVPR1A/C4BPB/CNOT7/CTSC/RAB12/UBQLN2/PIP4K2B/MYC/LRRK2/RNF125/TNFAIP3/CDKN1B/PIP4K2A/ADAM9/C9orf72/RNF128/RNF19B/TMTC3/MYLIP/SOCS4/TOB1/CUL3/SH3GLB1/ECSCR/PRR5L/KDR/PSMD10/FBXO22/PTK2B/HMOX1/COP1/IER3/SGSM3/CNOT8/TIPARP/KHSRP/SIRT1/BECN1/RCHY1/SPTLC1/APOC2	50
GO:0032946	GO:0032946	positive regulation of mononuclear cell proliferation	21/1491	145/15852	0.0304042	0.398759	0.376023	LOC100478655/CD274/BMI1/PTPRC/TFRC/SELENOK/CSF1/TGFBR2/IGFBP2/EBI3/EFNB1/VCAM1/LOC100483184/NCK1/ICOSLG/BST1/SLC39A10/TNFSF13B/CDKN1A/FCRL3/CD38	21
GO:0060043	GO:0060043	regulation of cardiac muscle cell proliferation	8/1491	40/15852	0.0304193	0.398759	0.376023	CXADR/BMP10/YAP1/TGFBR2/SAV1/BMPR1A/TP73/TGFBR3	8
GO:0044770	GO:0044770	cell cycle phase transition	35/1491	269/15852	0.0304809	0.398759	0.376023	PPAT/LATS1/BACH1/PTPRC/RPA2/LOC100473431/RGCC/FBXL7/RPA3/EPS8/MYC/TIPIN/POLA1/MNAT1/CDKN1B/LOC100484820/WEE1/HAUS7/USH1C/GADD45A/CDC5L/USP37/FBXO5/CEP135/MCM3/NEDD1/TAF2/CDKN1A/ACVR1B/SLBP/PLK4/CEP57/MCM2/CCP110/CDC6	35
GO:0022409	GO:0022409	positive regulation of cell-cell adhesion	34/1491	260/15852	0.0305607	0.398759	0.376023	CD274/BMI1/PTPRC/FGG/TFRC/PODXL/SOCS5/FGB/PLPP3/SELENOK/TGFBR2/PTPN11/IGFBP2/EBI3/ETS1/EFNB1/CBFB/CD83/VCAM1/LOC100483184/EPHB4/FGA/NCK1/PAWR/IL4R/TNFSF14/ICOSLG/BCL10/PDCD1/TNFSF13B/LCK/ADAM19/NFKBIZ/IL7R	34
GO:0002228	GO:0002228	natural killer cell mediated immunity	6/1491	26/15852	0.0305696	0.398759	0.376023	VAMP7/RAB27A/UNC13D/KLRD1/RNF19B/STX11	6
GO:0005719	GO:0005719	NA	6/1491	26/15852	0.0305696	0.398759	0.376023	PPARGC1A/MYC/LOC100471579/H1-2/KLF4/SIRT1	6
GO:0018198	GO:0018198	peptidyl-cysteine modification	6/1491	26/15852	0.0305696	0.398759	0.376023	TMX3/S100A9/GOLGA7/CHCHD4/ZDHHC20/ZDHHC21	6
GO:0033137	GO:0033137	negative regulation of peptidyl-serine phosphorylation	6/1491	26/15852	0.0305696	0.398759	0.376023	DDIT4/HGF/BAK1/NCK1/CNKSR3/PAQR3	6
GO:0030336	GO:0030336	negative regulation of cell migration	32/1491	242/15852	0.0306125	0.398759	0.376023	GDF2/IGFBP5/ADGRG1/NBL1/BMP10/STK24/IGFBP3/RGCC/PPARGC1A/MACIR/SPRED1/C5/CCL25/HYAL2/CCL28/BMPR1A/STC1/ABHD6/RECK/SERPINE1/HNF4A/IL1RN/CNN2/TGFBR3/KLF4/SVBP/ADARB1/GREM1/CCN3/STRAP/STAT3/DLL4	32
GO:0003170	GO:0003170	heart valve development	10/1491	55/15852	0.0307434	0.399721	0.37693	LOC100483528/TGFBR2/BMPR2/BMPR1A/PRDM1/HECTD1/ERG/NOS3/HEY1/TNFRSF1A	10
GO:0010042	GO:0010042	response to manganese ion	7/1491	33/15852	0.0311094	0.402241	0.379306	TFRC/ARG1/LRRK2/EIF2AK3/ADAM9/SOD2/MFN1	7
GO:0030199	GO:0030199	collagen fibril organization	7/1491	33/15852	0.0311094	0.402241	0.379306	COL5A3/LOX/DPT/LOXL2/COL14A1/GREM1/SERPINH1	7
GO:0042339	GO:0042339	keratan sulfate metabolic process	7/1491	33/15852	0.0311094	0.402241	0.379306	B4GALT5/ST3GAL2/B4GAT1/GLB1/B4GALT4/GNS/ST3GAL4	7
GO:0006511	GO:0006511	ubiquitin-dependent protein catabolic process	47/1491	380/15852	0.0313852	0.40506	0.381965	WWTR1/UBXN2B/KLHL15/CD2AP/AMFR/STT3B/UBR3/RNF34/FBXL7/RMND5A/CDC26/UBQLN2/RNF185/RNF6/CCDC47/DNAJB9/FBXL3/RNF125/TNFAIP3/ERCC8/OS9/TRIM25/JKAMP/UBE2K/FBXO4/LOC100484820/C14H18orf25/ARRB1/RNF128/ERLIN1/PSMD14/RNF146/MYLIP/RNF145/CUL3/FOXRED2/KCTD10/UBA6/FBXO45/FBXO22/COP1/LOC105235184/SIRT1/BFAR/RCHY1/VPS36/VPS37A	47
GO:0055088	GO:0055088	lipid homeostasis	18/1491	120/15852	0.0315411	0.405402	0.382287	SEC24A/GOT1/NR1D2/G6PC/RORA/LOC100475101/NPC2/APOM/SOAT1/SREBF2/MYLIP/HNF4A/ANGPTL8/FABP4/SIRT1/C1QTNF3/DGAT2/APOC2	18
GO:0005777	GO:0005777	peroxisome	20/1491	137/15852	0.0315853	0.405402	0.382287	PMVK/NUDT12/IDI1/HMGCR/AKAP11/SLC27A2/LOC100476755/ACBD5/PEX3/PEX13/TMEM135/XDH/MVK/ISOC1/IDH1/EHHADH/LOC100470134/HAO1/PNPLA8/PEX12	20
GO:0042579	GO:0042579	microbody	20/1491	137/15852	0.0315853	0.405402	0.382287	PMVK/NUDT12/IDI1/HMGCR/AKAP11/SLC27A2/LOC100476755/ACBD5/PEX3/PEX13/TMEM135/XDH/MVK/ISOC1/IDH1/EHHADH/LOC100470134/HAO1/PNPLA8/PEX12	20
GO:0098739	GO:0098739	import across plasma membrane	11/1491	63/15852	0.0317102	0.406261	0.383097	CLN8/SLC7A2/SLC31A1/SLC36A4/PICALM/SLC39A14/LOC117799949/PAWR/SLC39A10/KCNJ8/SLC1A2	11
GO:0030136	GO:0030136	clathrin-coated vesicle	23/1491	163/15852	0.0318418	0.406461	0.383286	VAMP7/FCHO2/LMBRD1/CD9/GPR107/TFRC/RAB27A/PICALM/GOPC/M6PR/TMED10/CLINT1/UNC13D/ECE1/HBEGF/CD3D/EPN3/DNAJC5/RAB35/CD3G/VWF/SCAMP1/IL7R	23
GO:1901617	GO:1901617	organic hydroxy compound biosynthetic process	23/1491	163/15852	0.0318418	0.406461	0.383286	HMGCS1/PMVK/LOC100477744/IDI1/HMGCR/SLC27A2/IPPK/GOT1/SC5D/PDXK/LBR/LSS/ACLY/GCH1/AKR1B1/TM7SF2/SQLE/MVK/ASIP/DHCR24/DHCR7/SLC6A3/SPTLC1	23
GO:0060420	GO:0060420	regulation of heart growth	12/1491	71/15852	0.0321488	0.408721	0.385417	CXADR/BMP10/AHR/YAP1/TGFBR2/SAV1/BMPR1A/COL14A1/TP73/TGFBR3/RGS2/SIRT1	12
GO:0007169	GO:0007169	transmembrane receptor protein tyrosine kinase signaling pathway	56/1491	465/15852	0.0321624	0.408721	0.385417	IGFBP1/CRIM1/ABI1/JAK1/FLT4/KLB/KIT/SOCS5/BMX/DDIT4/HGF/ACTR2/SPRED1/LOC100483528/CSF1/EPS8/PTPN11/EFNB1/PDGFRA/CAMLG/EIF2AK3/AREG/LOC100483184/EPHB4/GAB2/LOC100468223/NRP1/NCK1/ARPC5/GDF15/JAK2/ATP6V1C1/SRSF3/HBEGF/MET/PLAT/ENHO/FGF23/SLA/KDR/CSRNP1/PTK2B/GREM1/MST1/GRAP/TIPARP/AXL/MAGEH1/LCK/PIK3C2A/DNAI1/STAT3/FOXO4/CEP57/ZFAND5/PTPN18	56
GO:0030808	GO:0030808	regulation of nucleotide biosynthetic process	13/1491	79/15852	0.0321938	0.408721	0.385417	HIF1A/DDIT4/PPARGC1A/GUCA1B/PDP1/ACMSD/MYC/LOC100467558/BCL2L1/IER3/STAT3/NOS3/ADORA2B	13
GO:0061458	GO:0061458	reproductive system development	58/1491	484/15852	0.0322848	0.409136	0.385808	HMGCS1/PPP1R9B/ADGRG1/MMP14/HIF1A/AHR/KIT/SERPINE2/HNRNPA2B1/ACSBG1/PTPN11/MYC/LOC100468419/SOCS3/CTSB/DNMT3L/BMPR2/PDGFRA/BCL2L1/VCAM1/LOC100483184/HMGB2/SDC1/SP3/FANCF/ADAMTS1/CDKN1B/SYCP2/BAK1/STC1/TBC1D20/SPP1/ARRB1/NCOA3/PLA2G4A/MET/BCL2L11/SERPINE1/PRDM1/TNC/IDH1/ADM/HECTD1/DHCR24/KDR/EGLN1/LIF/SP1/TIPARP/AXL/RTCB/PLK4/SIRT1/ADAM19/NOS3/MFN1/HEY1/MKKS	58
GO:0022408	GO:0022408	negative regulation of cell-cell adhesion	25/1491	181/15852	0.0328269	0.415254	0.391577	SWAP70/CD274/CD9/FGG/MYADM/PODXL/ARG1/SOCS5/RGCC/PRNP/SERPINE2/CBFB/TNFAIP3/CCL25/CCL28/PAWR/JAK2/IL4R/IL1RN/TIGIT/GPNMB/KLF4/IDO1/NOS3/MBP	25
GO:0045927	GO:0045927	positive regulation of growth	38/1491	298/15852	0.0329141	0.415608	0.391911	IGFBP1/SGK1/LOC100478655/S100A9/MMP14/BMP10/FLT4/AHR/AVPR1A/PICALM/TNFRSF12A/C3/YAP1/CSF1/SEMA7A/TGFBR2/IGFBP2/BMPR2/DIO3/LOC100483184/HYAL2/BMPR1A/NRP1/NCOA3/ADNP2/CIB1/HBEGF/SH3GLB1/DLL1/TGFBR3/PSMD10/SLC6A3/PTK2B/F2/SIRT1/COMMD5/MKKS/CD38	38
GO:0006140	GO:0006140	regulation of nucleotide metabolic process	16/1491	104/15852	0.0334022	0.420277	0.396314	HIF1A/DDIT4/PPARGC1A/DNAJC15/GUCA1B/PDP1/ACMSD/MYC/LOC100467558/ME2/BCL2L1/PDE12/IER3/STAT3/NOS3/ADORA2B	16
GO:0045471	GO:0045471	response to ethanol	27/1491	199/15852	0.0334475	0.420277	0.396314	CRP/HPGD/S100A9/HMGCR/NQO1/GGH/ACTR2/SPARC/EPS8/MYC/CTSB/RELN/DNMT3L/VCAM1/LOC100483184/SOD2/VHL/RGS2/PENK/SLC6A3/PTK2B/GSR/SIRT1/STAT3/NOS3/MFN1/TNFRSF1A	27
GO:0007162	GO:0007162	negative regulation of cell adhesion	35/1491	271/15852	0.0335141	0.420277	0.396314	SWAP70/MMP14/CD274/CD9/PTPRC/AP1AR/FGG/MYADM/PODXL/ARG1/SOCS5/RGCC/PRNP/SERPINE2/PTPN11/RND1/CBFB/TNFAIP3/CCL25/CCL28/PAWR/JAK2/IL4R/FBLN1/SERPINE1/TNC/IL1RN/TIGIT/GPNMB/KLF4/BCAS3/IDO1/NOS3/MBP/CASK	35
GO:0010951	GO:0010951	negative regulation of endopeptidase activity	28/1491	208/15852	0.0336438	0.420277	0.396314	XIAP/TFPI/TNFRSF6B/SERPINC1/GAS6/SERPINA14/ITIH4/CFLAR/HGF/RNF34/PICALM/FNIP1/SERPINE2/LXN/BCL2L1/PROS1/ITIH3/ARRB1/TNFSF14/RECK/SERPINB9/SERPINE1/SERPINB1/SPOCK2/DHCR24/KLF4/SERPINA5/SERPINH1	28
GO:0005774	GO:0005774	vacuolar membrane	34/1491	262/15852	0.0336572	0.420277	0.396314	VAMP7/LOC100478655/SPNS3/ACP3/OSTM1/RNF152/LPCAT1/LMBRD1/TMEM30A/SLC36A4/LOC100483773/PIP4P2/MIOS/SPPL2A/LAPTM4A/GOPC/TMEM150C/LOC100467558/M6PR/LAMP2/THBD/TMEM106B/SNAP29/ATP6V1C1/ARRB1/SLC17A5/MANBA/SH3GLB1/CKAP4/SURF4/DNAJC5/PRCP/CLN5/TMEM165	34
GO:0006469	GO:0006469	negative regulation of protein kinase activity	34/1491	262/15852	0.0336572	0.420277	0.396314	WWTR1/HMGCR/LATS1/PTPRC/SOCS2/SPRY2/LOC100473431/SOCS5/SPRED1/CHMP6/CHP1/SOCS3/DEPTOR/TNFAIP3/CHORDC1/HYAL2/SPRY4/CDKN1B/NCK1/GADD45B/CIB1/GADD45A/TP73/ERRFI1/SOCS4/RGS2/SOCS6/ADARB1/PAQR3/PDCD4/FABP4/CDKN1A/SIRT1/SH3BP5	34
GO:0010811	GO:0010811	positive regulation of cell-substrate adhesion	18/1491	121/15852	0.0339204	0.420277	0.396314	FGG/NET1/MYADM/FGB/CSF1/UNC13D/CCL25/CCL28/FGA/NRP1/JAK2/SPP1/CIB1/FBLN1/SPOCK2/FBLN2/KDR/PTK2B	18
GO:0016051	GO:0016051	carbohydrate biosynthetic process	18/1491	121/15852	0.0339204	0.420277	0.396314	B4GALT5/GOT1/PPARGC1A/ACADM/EXT2/CHST15/ST3GAL2/G6PC/PTGES3/AKR1B1/PGM2/ST6GALNAC6/ST3GAL4/CSGALNACT2/TAT/GPD2/TALDO1/MDH1	18
GO:0019838	GO:0019838	growth factor binding	18/1491	121/15852	0.0339204	0.420277	0.396314	IGFBP1/IGFBP5/FLT4/IL1R2/KLB/IGFBP3/LOC100483528/TGFBR2/IGFBP2/BMPR2/PDGFRA/HYAL2/OSMR/NRP1/IL1RN/TGFBR3/KDR/CEP57	18
GO:0046545	GO:0046545	development of primary female sexual characteristics	18/1491	121/15852	0.0339204	0.420277	0.396314	MMP14/AHR/KIT/ACSBG1/MYC/PDGFRA/BCL2L1/FANCF/ADAMTS1/ARRB1/PLA2G4A/SERPINE1/IDH1/KDR/TIPARP/ACVR1B/SIRT1/NOS3	18
GO:0005793	GO:0005793	endoplasmic reticulum-Golgi intermediate compartment	15/1491	96/15852	0.0341897	0.420277	0.396314	CLN8/PDIA6/CNIH1/CTSC/DDHD2/YIF1B/AREG/TMED10/F8/TBC1D20/TMED5/SURF4/ERP44/LMAN1/SERPINH1	15
GO:0006144	GO:0006144	purine nucleobase metabolic process	5/1491	20/15852	0.0342435	0.420277	0.396314	ACP3/XDH/GDA/SHMT1/LOC100470134	5
GO:0006271	GO:0006271	DNA strand elongation involved in DNA replication	5/1491	20/15852	0.0342435	0.420277	0.396314	PCNA/POLA1/RNASEH2A/RFC4/RFC3	5
GO:0033008	GO:0033008	positive regulation of mast cell activation involved in immune response	5/1491	20/15852	0.0342435	0.420277	0.396314	VAMP7/GAB2/IL4R/SNX4/ADORA2B	5
GO:0042267	GO:0042267	natural killer cell mediated cytotoxicity	5/1491	20/15852	0.0342435	0.420277	0.396314	VAMP7/RAB27A/UNC13D/RNF19B/STX11	5
GO:0043306	GO:0043306	positive regulation of mast cell degranulation	5/1491	20/15852	0.0342435	0.420277	0.396314	VAMP7/GAB2/IL4R/SNX4/ADORA2B	5
GO:0051017	GO:0051017	actin filament bundle assembly	10/1491	56/15852	0.0343883	0.421317	0.397294	PHACTR1/SWAP70/EPS8/LIMA1/NEDD9/PAWR/ARRB1/USH1C/CUL3/PTK2B	10
GO:0060562	GO:0060562	epithelial tube morphogenesis	42/1491	336/15852	0.0346118	0.422311	0.398232	GDF2/MMP14/HIF1A/OPA1/IFT57/AHR/PODXL/YAP1/CSF1/TGFBR2/SEMA4C/MYC/LOC100468419/HHIP/AREG/FZD6/NRP1/GZF1/TEAD1/NCOA3/TMTC3/MET/ARHGAP35/BCL10/TNC/ADM/TCAP/HECTD1/DLL1/PRKX/EDNRA/RAB23/MGP/KDR/VASP/GREM1/MST1/DLL4/COMMD5/HEY1/NUP50/MKKS	42
GO:0030176	GO:0030176	integral component of endoplasmic reticulum membrane	21/1491	147/15852	0.0346683	0.422311	0.398232	SLC37A3/AMFR/SLC27A2/SCD/SGMS1/SPPL2A/ZMPSTE24/RTN2/G6PC/RETREG1/EIF2AK3/TM7SF2/SAMD8/SREBF2/SARAF/EMC10/DHCR7/EMC3/TMEM33/BFAR/DGAT2	21
GO:0070665	GO:0070665	positive regulation of leukocyte proliferation	21/1491	147/15852	0.0346683	0.422311	0.398232	LOC100478655/CD274/BMI1/PTPRC/TFRC/SELENOK/CSF1/TGFBR2/IGFBP2/EBI3/EFNB1/VCAM1/LOC100483184/NCK1/ICOSLG/BST1/SLC39A10/TNFSF13B/CDKN1A/FCRL3/CD38	21
GO:0042311	GO:0042311	vasodilation	8/1491	41/15852	0.0347878	0.422311	0.398232	EDNRB/GCH1/SOD2/RGS2/NOS3/ADORA2B/MKKS/ATG5	8
GO:0060412	GO:0060412	ventricular septum morphogenesis	8/1491	41/15852	0.0347878	0.422311	0.398232	LOC100483528/TGFBR2/SAV1/BMPR2/TGFBR3/EGLN1/NOS3/HEY1	8
GO:0010830	GO:0010830	regulation of myotube differentiation	11/1491	64/15852	0.0351595	0.422311	0.398232	MMP14/CFLAR/CD53/GDF15/IL4R/TNFSF14/LOC100479222/SIK1/FBXO22/CCN3/BHLHE41	11
GO:0019229	GO:0019229	regulation of vasoconstriction	13/1491	80/15852	0.035257	0.422311	0.398232	FGG/F2R/HIF1A/ADD3/AHR/AVPR1A/FGB/BMPR2/ECE1/FGA/ADM/ARHGAP42/CD38	13
GO:0050920	GO:0050920	regulation of chemotaxis	27/1491	200/15852	0.0353347	0.422311	0.398232	JAM3/SWAP70/NBL1/LOC100472839/GAS6/MOSPD2/PLA2G7/SELL/CSF1/C5/BMPR2/PDGFRA/NRP1/ANO6/TNFSF14/LOC100483811/MET/BST1/SERPINE1/EDNRA/KDR/PTK2B/GREM1/MST1/CCN3/ADGRA2/RYK	27
GO:0030500	GO:0030500	regulation of bone mineralization	12/1491	72/15852	0.0354022	0.422311	0.398232	SRGN/HIF1A/BMPR2/BMPR1A/ANKH/ANO6/LOC100483811/PLA2G4A/FGF23/PTK2B/GREM1/RFLNB	12
GO:2001244	GO:2001244	positive regulation of intrinsic apoptotic signaling pathway	12/1491	72/15852	0.0354022	0.422311	0.398232	S100A9/MCL1/BID/BCL2L1/EIF2AK3/NCK1/TP73/BCL2L11/SH3GLB1/LCK/SIRT1/BCLAF1	12
GO:0002449	GO:0002449	lymphocyte mediated immunity	16/1491	105/15852	0.0361001	0.422311	0.398232	VAMP7/CRP/SWAP70/C1S/RAB27A/CTSC/C3/C1R/UNC13D/KLRD1/IL4R/RNF19B/ICOSLG/BCL10/LOC100466355/STX11	16
GO:0043255	GO:0043255	regulation of carbohydrate biosynthetic process	16/1491	105/15852	0.0361001	0.422311	0.398232	HIF1A/PPARGC1A/ACADM/GNMT/LOC117799949/PLEK/LOC100483184/LOC100484820/HNF4A/SIK1/PTK2B/MST1/SIRT1/C1QTNF3/DGAT2/PPP1R3B	16
GO:0010574	GO:0010574	regulation of vascular endothelial growth factor production	7/1491	34/15852	0.0361037	0.422311	0.398232	FLT4/HIF1A/C3/C5/RORA/EIF2AK3/ADORA2B	7
GO:0033260	GO:0033260	nuclear DNA replication	7/1491	34/15852	0.0361037	0.422311	0.398232	RPA2/RPA3/PCNA/POLA1/RFC4/RFC3/SLBP	7
GO:0042558	GO:0042558	pteridine-containing compound metabolic process	7/1491	34/15852	0.0361037	0.422311	0.398232	GGH/DMGDH/GNMT/GCH1/SHMT1/SLC25A32/MTHFD2L	7
GO:0006012	GO:0006012	galactose metabolic process	4/1491	14/15852	0.0362301	0.422311	0.398232	PPARGC1A/PGM2/GLB1/SLC35A2	4
GO:0006568	GO:0006568	tryptophan metabolic process	4/1491	14/15852	0.0362301	0.422311	0.398232	TDO2/KYNU/ACMSD/IDO1	4
GO:0006677	GO:0006677	glycosylceramide metabolic process	4/1491	14/15852	0.0362301	0.422311	0.398232	GALC/ST6GALNAC6/UGCG/GLA	4
GO:0032823	GO:0032823	regulation of natural killer cell differentiation	4/1491	14/15852	0.0362301	0.422311	0.398232	GAS6/PGLYRP1/PRDM1/AXL	4
GO:0034314	GO:0034314	Arp2/3 complex-mediated actin nucleation	4/1491	14/15852	0.0362301	0.422311	0.398232	ACTR2/ARPC4/ARPC5/JMY	4
GO:0035269	GO:0035269	protein O-linked mannosylation	4/1491	14/15852	0.0362301	0.422311	0.398232	RXYLT1/SDF2/B4GAT1/SDF2L1	4
GO:0071450	GO:0071450	cellular response to oxygen radical	4/1491	14/15852	0.0362301	0.422311	0.398232	NQO1/GLRX2/SOD2/NOS3	4
GO:0071451	GO:0071451	cellular response to superoxide	4/1491	14/15852	0.0362301	0.422311	0.398232	NQO1/GLRX2/SOD2/NOS3	4
GO:0071545	GO:0071545	inositol phosphate catabolic process	4/1491	14/15852	0.0362301	0.422311	0.398232	LOC117799949/IMPA2/SYNJ2/SYNJ1	4
GO:0090196	GO:0090196	NA	4/1491	14/15852	0.0362301	0.422311	0.398232	SELENOK/C5/IL4R/MBP	4
GO:1900102	GO:1900102	negative regulation of endoplasmic reticulum unfolded protein response	4/1491	14/15852	0.0362301	0.422311	0.398232	DNAJB9/NCK1/PPP1R15B/BFAR	4
GO:1903423	GO:1903423	positive regulation of synaptic vesicle recycling	4/1491	14/15852	0.0362301	0.422311	0.398232	PICALM/LRRK2/BCL2L1/SYNJ1	4
GO:0001836	GO:0001836	release of cytochrome c from mitochondria	6/1491	27/15852	0.0362773	0.422311	0.398232	GGCT/BID/BCL2L1/BAK1/SOD2/TP73	6
GO:0070527	GO:0070527	platelet aggregation	6/1491	27/15852	0.0362773	0.422311	0.398232	FGG/GAS6/PDIA6/FGB/PDGFRA/FGA	6
GO:2000036	GO:2000036	regulation of stem cell population maintenance	6/1491	27/15852	0.0362773	0.422311	0.398232	YAP1/SAV1/LOXL2/TEAD1/NCOA3/ELAVL1	6
GO:0008015	GO:0008015	blood circulation	50/1491	412/15852	0.0365253	0.424493	0.40029	SGK1/CRP/HMGCR/DDAH1/EDNRB/FGG/GAS6/F2R/HIF1A/ADD3/AHR/ATP6AP2/AVPR1A/FGB/BMPR2/NUP155/LOC117799949/GCH1/ECE1/FGA/TBC1D8/LNPEP/SOD2/MET/ARHGAP35/ADM/KCNJ8/TCAP/DLL1/EDNRA/TGFBR3/RGS2/KDR/ARHGAP42/HMOX1/IER3/PRCP/PKP2/PIK3C2A/KCNJ2/SIRT1/DLL4/FLI1/NOS3/ADORA2B/GCLM/FFAR3/MKKS/CD38/ATG5	50
GO:0007595	GO:0007595	lactation	9/1491	49/15852	0.0370596	0.429279	0.404803	SLC30A4/CHUK/PPAT/HIF1A/PAM/XDH/EIF2AK3/MET/SLC6A3	9
GO:0016627	GO:0016627	oxidoreductase activity, acting on the CH-CH group of donors	9/1491	49/15852	0.0370596	0.429279	0.404803	ACADSB/ACADM/LBR/TM7SF2/DHCR24/CPOX/DECR1/DHCR7/ACADL	9
GO:2000146	GO:2000146	negative regulation of cell motility	33/1491	255/15852	0.0371698	0.429845	0.405336	GDF2/IGFBP5/ADGRG1/NBL1/BMP10/STK24/IGFBP3/RGCC/PPARGC1A/MACIR/SPRED1/C5/CCL25/HYAL2/CCL28/BMPR1A/STC1/ABHD6/RECK/FBLN1/SERPINE1/HNF4A/IL1RN/CNN2/TGFBR3/KLF4/SVBP/ADARB1/GREM1/CCN3/STRAP/STAT3/DLL4	33
GO:1903828	GO:1903828	negative regulation of cellular protein localization	17/1491	114/15852	0.0377157	0.434723	0.409936	UBXN2B/TERF1/GAS6/PICALM/TTBK2/GOPC/LEPROT/CHP1/LRRK2/BCL2L1/OS9/FBXO4/HNF4A/HECTD1/RAB23/BAG4/SIRT1	17
GO:2000181	GO:2000181	negative regulation of blood vessel morphogenesis	17/1491	114/15852	0.0377157	0.434723	0.409936	GDF2/SPRY2/RGCC/SPRED1/HSPG2/SPARC/GPR4/HHIP/XDH/ADAMTS1/SERPINE1/ECSCR/KLF4/LIF/FOXJ2/DLL4/FOXO4	17
GO:0002250	GO:0002250	adaptive immune response	20/1491	140/15852	0.0385651	0.443784	0.418481	CRP/JAM3/SWAP70/C1S/LOC105238896/RAB27A/CTSC/C3/JCHAIN/C1R/EBI3/RORA/UNC13D/CTSS/IL4R/ICOSLG/BCL10/STAT3/LOC100466355/STX11	20
GO:0055021	GO:0055021	regulation of cardiac muscle tissue growth	11/1491	65/15852	0.0388644	0.445971	0.420543	CXADR/BMP10/YAP1/TGFBR2/SAV1/BMPR1A/COL14A1/TP73/TGFBR3/RGS2/SIRT1	11
GO:1902117	GO:1902117	positive regulation of organelle assembly	12/1491	73/15852	0.0388825	0.445971	0.420543	BMP10/TTBK2/GPSM2/PIP4K2B/SDC1/PIP4K2A/ARHGAP35/SH3GLB1/CEP135/PLK4/BECN1/CCP110	12
GO:0048608	GO:0048608	reproductive structure development	57/1491	480/15852	0.0389902	0.446324	0.420876	HMGCS1/ADGRG1/MMP14/HIF1A/AHR/KIT/SERPINE2/HNRNPA2B1/ACSBG1/PTPN11/MYC/LOC100468419/SOCS3/CTSB/DNMT3L/BMPR2/PDGFRA/BCL2L1/VCAM1/LOC100483184/HMGB2/SDC1/SP3/FANCF/ADAMTS1/CDKN1B/SYCP2/BAK1/STC1/TBC1D20/SPP1/ARRB1/NCOA3/PLA2G4A/MET/BCL2L11/SERPINE1/PRDM1/TNC/IDH1/ADM/HECTD1/DHCR24/KDR/EGLN1/LIF/SP1/TIPARP/AXL/RTCB/PLK4/SIRT1/ADAM19/NOS3/MFN1/HEY1/MKKS	57
GO:0043632	GO:0043632	modification-dependent macromolecule catabolic process	48/1491	395/15852	0.0390406	0.446324	0.420876	WWTR1/UBXN2B/KLHL15/CD2AP/AMFR/STT3B/UBR3/RNF34/FBXL7/RMND5A/CDC26/ZMPSTE24/UBQLN2/RNF185/RNF6/CCDC47/DNAJB9/FBXL3/RNF125/TNFAIP3/ERCC8/OS9/TRIM25/JKAMP/UBE2K/FBXO4/LOC100484820/C14H18orf25/ARRB1/RNF128/ERLIN1/PSMD14/RNF146/MYLIP/RNF145/CUL3/FOXRED2/KCTD10/UBA6/FBXO45/FBXO22/COP1/LOC105235184/SIRT1/BFAR/RCHY1/VPS36/VPS37A	48
GO:0043281	GO:0043281	regulation of cysteine-type endopeptidase activity involved in apoptotic process	30/1491	229/15852	0.0393931	0.449348	0.423727	XIAP/TNFRSF6B/S100A9/GAS6/F2R/IFT57/EGLN3/CFLAR/HGF/RNF34/FNIP1/PDCD2/MYC/BID/XDH/BCL2L1/EIF2AK3/BAK1/JAK2/ARRB1/TNFSF14/SERPINB9/BCL2L11/BCL10/DHCR24/KLF4/BCL2L13/TNFSF10/LCK/SIRT1	30
GO:0032715	GO:0032715	negative regulation of interleukin-6 production	8/1491	42/15852	0.0395616	0.449348	0.423727	LOC100478655/GAS6/SOCS5/HGF/TNFAIP3/ARRB1/C1QTNF3/TNFRSF1A	8
GO:0044088	GO:0044088	regulation of vacuole organization	8/1491	42/15852	0.0395616	0.449348	0.423727	RAB33B/UBQLN2/PIP4K2B/LRRK2/PIP4K2A/C9orf72/SH3GLB1/BECN1	8
GO:0045601	GO:0045601	regulation of endothelial cell differentiation	8/1491	42/15852	0.0395616	0.449348	0.423727	GDF2/XDH/APOLD1/VHL/KDR/S1PR2/FOXJ2/TNFRSF1A	8
GO:0043161	GO:0043161	proteasome-mediated ubiquitin-dependent protein catabolic process	34/1491	266/15852	0.0405634	0.45694	0.430886	WWTR1/UBXN2B/KLHL15/CD2AP/AMFR/STT3B/UBR3/RNF34/FBXL7/RMND5A/CDC26/UBQLN2/RNF185/RNF6/CCDC47/DNAJB9/FBXL3/ERCC8/OS9/TRIM25/JKAMP/UBE2K/FBXO4/C14H18orf25/ARRB1/ERLIN1/RNF145/CUL3/FOXRED2/KCTD10/FBXO45/COP1/SIRT1/BFAR	34
GO:0019902	GO:0019902	phosphatase binding	26/1491	194/15852	0.0413725	0.45694	0.430886	PHACTR1/PPP1R9B/HMGCR/AKAP11/JAK1/FLT4/RPA2/MTMR9/RCAN1/CTSC/SPRED1/EIF2AK3/GAB2/CDKN1B/PAWR/PECAM1/SMG7/CDC5L/MET/CARHSP1/STRN3/SLC6A3/LCK/STAT3/FCRL3/PPP1R2	26
GO:0070663	GO:0070663	regulation of leukocyte proliferation	30/1491	230/15852	0.0413856	0.45694	0.430886	LOC100478655/CD274/BMI1/PTPRC/AHR/TFRC/ARG1/PRNP/SELENOK/CSF1/TGFBR2/IGFBP2/EBI3/EFNB1/TNFAIP3/VCAM1/LOC100483184/NCK1/PAWR/ICOSLG/BST1/SLC39A10/PRDM1/GPNMB/TNFSF13B/GREM1/CDKN1A/IDO1/FCRL3/CD38	30
GO:0034612	GO:0034612	response to tumor necrosis factor	29/1491	221/15852	0.0414768	0.45694	0.430886	TNFRSF6B/CHUK/OCLN/PPARGC1A/SGMS1/TNFRSF12A/TXNDC17/RORA/XDH/BCL2L1/VCAM1/CCL25/HYAL2/GCH1/ADAM9/JAK2/CCL16/TNFSF14/CIB1/BAG4/TNFSF13B/PTK2B/FABP4/LOC105235184/SIRT1/NOS3/LOC100466355/TNFRSF1A/MBP	29
GO:0046474	GO:0046474	glycerophospholipid biosynthetic process	29/1491	221/15852	0.0414768	0.45694	0.430886	SLC44A1/LOC100478655/LPCAT1/PLEKHA3/KLB/PIGW/BMX/MTMR9/PIP4K2B/PTPN11/ETNK1/ETNPPL/SELENOI/PIP4K2A/CDIPT/SLC44A2/ABHD3/CHPT1/PLA2G4A/PIP5K1A/FGF23/SH3GLB1/AGPAT1/LOC100470998/PIK3C2A/SYNJ2/PTDSS2/ACHE/SYNJ1	29
GO:0045981	GO:0045981	positive regulation of nucleotide metabolic process	9/1491	50/15852	0.0415688	0.45694	0.430886	HIF1A/PPARGC1A/GUCA1B/MYC/LOC100467558/BCL2L1/STAT3/NOS3/ADORA2B	9
GO:1900544	GO:1900544	positive regulation of purine nucleotide metabolic process	9/1491	50/15852	0.0415688	0.45694	0.430886	HIF1A/PPARGC1A/GUCA1B/MYC/LOC100467558/BCL2L1/STAT3/NOS3/ADORA2B	9
GO:0000030	GO:0000030	mannosyltransferase activity	5/1491	21/15852	0.0415731	0.45694	0.430886	DPY19L2/DPY19L4/DPY19L3/SDF2/SDF2L1	5
GO:0001504	GO:0001504	neurotransmitter uptake	5/1491	21/15852	0.0415731	0.45694	0.430886	CLN8/LOC117799949/SLC22A3/SLC1A2/SLC6A3	5
GO:0006688	GO:0006688	glycosphingolipid biosynthetic process	5/1491	21/15852	0.0415731	0.45694	0.430886	A4GALT/ST8SIA4/ST6GALNAC6/UGCG/ST3GAL5	5
GO:0009074	GO:0009074	aromatic amino acid family catabolic process	5/1491	21/15852	0.0415731	0.45694	0.430886	TDO2/KYNU/ACMSD/TAT/IDO1	5
GO:0009415	GO:0009415	response to water	5/1491	21/15852	0.0415731	0.45694	0.430886	CD9/AVPR1A/MYC/AKR1B1/LRP11	5
GO:0016891	GO:0016891	endoribonuclease activity, producing 5'-phosphomonoesters	5/1491	21/15852	0.0415731	0.45694	0.430886	ELAC1/RNASEH2A/RNASEH2B/MRPL44/PRORP	5
GO:0036344	GO:0036344	platelet morphogenesis	5/1491	21/15852	0.0415731	0.45694	0.430886	CLEC1B/PTPN11/CIB1/C1GALT1C1/VPS33A	5
GO:0055070	GO:0055070	copper ion homeostasis	5/1491	21/15852	0.0415731	0.45694	0.430886	XIAP/SLC31A1/SLC31A2/PRNP/APP	5
GO:0090026	GO:0090026	positive regulation of monocyte chemotaxis	5/1491	21/15852	0.0415731	0.45694	0.430886	MOSPD2/PLA2G7/ANO6/LOC100483811/SERPINE1	5
GO:1900745	GO:1900745	positive regulation of p38MAPK cascade	5/1491	21/15852	0.0415731	0.45694	0.430886	XDH/PJA2/GADD45B/GADD45A/MET	5
GO:1904706	GO:1904706	negative regulation of vascular associated smooth muscle cell proliferation	5/1491	21/15852	0.0415731	0.45694	0.430886	CDKN1B/SOD2/PDCD4/HMOX1/CDKN1A	5
GO:0002888	GO:0002888	positive regulation of myeloid leukocyte mediated immunity	7/1491	35/15852	0.0415993	0.45694	0.430886	VAMP7/ARG1/C3/GAB2/IL4R/SNX4/ADORA2B	7
GO:0044786	GO:0044786	cell cycle DNA replication	7/1491	35/15852	0.0415993	0.45694	0.430886	RPA2/RPA3/PCNA/POLA1/RFC4/RFC3/SLBP	7
GO:1905898	GO:1905898	positive regulation of response to endoplasmic reticulum stress	7/1491	35/15852	0.0415993	0.45694	0.430886	UBQLN2/EIF2AK3/BAK1/NCK1/BCL2L11/TMEM33/SIRT1	7
GO:0031331	GO:0031331	positive regulation of cellular catabolic process	43/1491	350/15852	0.0418676	0.457451	0.431368	LOC100478655/RNF152/RNF19A/PTTG1IP/HIF1A/IGFBP3/RNF114/SOCS5/AVPR1A/CNOT7/CTSC/RAB12/UBQLN2/PIP4K2B/MYC/LRRK2/RNF125/TNFAIP3/PIP4K2A/ADAM9/C9orf72/RNF128/RNF19B/TMTC3/SOCS4/TOB1/CUL3/SH3GLB1/ECSCR/PRR5L/KDR/PSMD10/FBXO22/PTK2B/HMOX1/COP1/CNOT8/KHSRP/SIRT1/BECN1/RCHY1/SPTLC1/APOC2	43
GO:0097305	GO:0097305	response to alcohol	39/1491	313/15852	0.042244	0.457451	0.431368	CRP/HMGCS1/PPP1R9B/PMVK/HPGD/S100A9/HMGCR/NQO1/AHR/GGH/AVPR1A/ACTR2/KLF9/SPARC/EPS8/TGFBR2/MYC/CTSB/RELN/DNMT3L/BCL2L1/VCAM1/LOC100483184/ADAMTS1/FGA/SOD2/VHL/SERPINE1/TGFBR3/RGS2/PENK/SLC6A3/PTK2B/GSR/SIRT1/STAT3/NOS3/MFN1/TNFRSF1A	39
GO:0007156	GO:0007156	homophilic cell adhesion via plasma membrane adhesion molecules	10/1491	58/15852	0.0425594	0.457451	0.431368	ESAM/CADM3/PCDH18/PECAM1/LOC100469560/DSG2/TIGIT/MPZL2/CADM4/CRTAM	10
GO:0035580	GO:0035580	specific granule lumen	10/1491	58/15852	0.0425594	0.457451	0.431368	LOC100482523/ARG1/GGH/RAB27A/PDXK/QPCT/NEU1/CNN2/OSCAR/ERP44	10
GO:0070228	GO:0070228	regulation of lymphocyte apoptotic process	12/1491	74/15852	0.0425961	0.457451	0.431368	CD274/HIF1A/FNIP1/MYC/VHL/BCL10/SLC39A10/PDCD1/CD3G/GIMAP8/IDO1/IL7R	12
GO:2000573	GO:2000573	positive regulation of DNA biosynthetic process	12/1491	74/15852	0.0425961	0.457451	0.431368	RGCC/HGF/HNRNPA2B1/MYC/PTGES3/PARN/FBXO4/RFC4/RFC3/KLF4/PTK2B/GREM1	12
GO:0001782	GO:0001782	B cell homeostasis	6/1491	28/15852	0.0426249	0.457451	0.431368	HIF1A/AHR/TNFAIP3/BAK1/BCL2L11/TNFSF13B	6
GO:0016409	GO:0016409	palmitoyltransferase activity	6/1491	28/15852	0.0426249	0.457451	0.431368	ZDHHC2/ZDHHC17/ZDHHC13/ZDHHC20/ZDHHC21/SPTLC1	6
GO:0016769	GO:0016769	transferase activity, transferring nitrogenous groups	6/1491	28/15852	0.0426249	0.457451	0.431368	ABAT/GOT1/ETNPPL/TGM2/KYAT3/TAT	6
GO:0016866	GO:0016866	intramolecular transferase activity	6/1491	28/15852	0.0426249	0.457451	0.431368	MMUT/LSS/PGM2/PUS7/PUS7L/RPUSD3	6
GO:0036257	GO:0036257	multivesicular body organization	6/1491	28/15852	0.0426249	0.457451	0.431368	RAB27A/CHMP6/STAM/STAM2/VPS36/VPS37A	6
GO:0043596	GO:0043596	nuclear replication fork	6/1491	28/15852	0.0426249	0.457451	0.431368	RPA2/RPA3/TIPIN/PCNA/POLA1/MCM3	6
GO:0051769	GO:0051769	regulation of nitric-oxide synthase biosynthetic process	6/1491	28/15852	0.0426249	0.457451	0.431368	LOC100478655/NAMPT/PGGT1B/LRRK2/JAK2/KDR	6
GO:0061099	GO:0061099	negative regulation of protein tyrosine kinase activity	6/1491	28/15852	0.0426249	0.457451	0.431368	SOCS5/CHMP6/HYAL2/ERRFI1/SOCS4/SH3BP5	6
GO:1903579	GO:1903579	negative regulation of ATP metabolic process	6/1491	28/15852	0.0426249	0.457451	0.431368	DDIT4/PPARGC1A/DNAJC15/PDE12/IER3/STAT3	6
GO:0048199	GO:0048199	vesicle targeting, to, from or within Golgi	11/1491	66/15852	0.0428324	0.458274	0.432144	AP1AR/SEC24A/CNIH1/CTSC/AREG/TMED10/F8/TBC1D20/KLHL12/CUL3/LMAN1	11
GO:0070997	GO:0070997	neuron death	11/1491	66/15852	0.0428324	0.458274	0.432144	CASP7/XIAP/PLAU/OXR1/LRRK2/BID/BCL2L1/DIO3/AATK/ADARB1/ACHE	11
GO:0043473	GO:0043473	pigmentation	15/1491	99/15852	0.043329	0.462881	0.436488	EDNRB/ATP6AP2/KIT/HPS3/RAB27A/SPARC/MYC/SOD2/VHL/BLOC1S4/BCL2L11/BLOC1S6/ASIP/VPS33A/MKKS	15
GO:0032970	GO:0032970	regulation of actin filament-based process	42/1491	342/15852	0.0441304	0.468183	0.441489	JAM3/LOC100478655/SWAP70/BMP10/CD2AP/LATS1/SYNPO2/MYADM/RGCC/ARHGEF10/ACTR2/PAM/EPS8/PDGFRA/LIMA1/CDC42EP4/PLEK/ARPC4/FZD10/DSTN/NRP1/NCK1/ARPC5/PECAM1/ARHGAP44/STC1/C9orf72/DSG2/SYNPO/JMY/MET/ARHGAP35/BST1/CNN2/BAG4/VASP/BCAS3/PTK2B/FCHSD1/PKP2/KCNJ2/MKKS	42
GO:0043524	GO:0043524	negative regulation of neuron apoptotic process	21/1491	151/15852	0.0445056	0.468183	0.441489	XIAP/CPEB4/F2R/HIF1A/PPARGC1A/OXR1/RETREG1/BCL2L1/NRP1/JAK2/SOD2/BHLHB9/ARRB1/TP73/DNAJC5/KDR/PTK2B/HMOX1/AXL/SIRT1/GCLM	21
GO:0005637	GO:0005637	nuclear inner membrane	8/1491	43/15852	0.0447528	0.468183	0.441489	DPY19L2/DPY19L4/DPY19L3/TMPO/LBR/P2RX5/LEMD3/SIRT1	8
GO:0032653	GO:0032653	regulation of interleukin-10 production	8/1491	43/15852	0.0447528	0.468183	0.441489	PRG2/LOC100478655/CD274/HGF/CD83/TIGIT/DLL1/IDO1	8
GO:0032675	GO:0032675	regulation of interleukin-6 production	18/1491	125/15852	0.0447691	0.468183	0.441489	LOC100478655/LOC100472839/GAS6/F2R/SOCS5/MAPK13/HGF/SELENOK/IL1RAP/TNFAIP3/HYAL2/ARRB1/MET/C1QTNF3/ADORA2B/TBC1D23/TNFRSF1A/MBP	18
GO:1901655	GO:1901655	cellular response to ketone	18/1491	125/15852	0.0447691	0.468183	0.441489	AHR/ARG1/DDIT4/KLF9/MYC/RELN/BCL2L1/AKR1B1/ADAMTS1/JAK2/SPP1/CDC5L/ERRFI1/SERPINE1/PLAT/SIRT1/NOS3/MFN1	18
GO:0044282	GO:0044282	small molecule catabolic process	46/1491	380/15852	0.0449785	0.468183	0.441489	ECHDC1/NUDT15/CARNMT1/PPAT/QPRT/DDAH1/ABAT/SLC27A2/ACADSB/AASS/TDO2/ARG1/GOT1/KYNU/ACADM/SCARF1/ACMSD/ACBD5/PEX13/MCCC2/LOC117799949/HYAL2/IMPA2/LOC100467660/PPM1K/SHMT1/PGM2/GLB1/LOC100479222/LYVE1/ALDH7A1/FGF23/DECR1/ACADL/TAT/EHHADH/CEMIP2/LOC100470134/HAO1/SYNJ2/IDO1/MCEE/NOS3/SCLY/SYNJ1/NUDT9	46
GO:1903037	GO:1903037	regulation of leukocyte cell-cell adhesion	37/1491	296/15852	0.0450359	0.468183	0.441489	CD274/BMI1/PTPRC/TFRC/ARG1/SOCS5/PRNP/SELENOK/TGFBR2/PTPN11/IGFBP2/EBI3/ETS1/EFNB1/CBFB/CD83/VCAM1/LOC100483184/CCL25/EPHB4/CCL28/NCK1/PAWR/IL4R/TNFSF14/ICOSLG/BCL10/PDCD1/TIGIT/GPNMB/KLF4/TNFSF13B/LCK/IDO1/NOS3/NFKBIZ/IL7R	37
GO:0070820	GO:0070820	tertiary granule	22/1491	160/15852	0.0450464	0.468183	0.441489	LOC100482523/PLAU/CD93/ATP6AP2/LOC105238896/METTL7A/GGH/SLC2A3/GOLGA7/MCEMP1/LAMP2/CTSS/LOC100468223/QPCT/ANO6/TSPAN14/IDH1/COPB1/CNN2/OSCAR/PTPRB/PRCP	22
GO:0006888	GO:0006888	endoplasmic reticulum to Golgi vesicle-mediated transport	23/1491	169/15852	0.0454496	0.468183	0.441489	VAMP7/F9/ERP29/SEC24A/GAS6/CNIH1/CTSC/GOPC/DDHD2/YIF1B/AREG/TMED10/PROS1/TRAPPC8/F8/TBC1D20/KLHL12/CUL3/COPB1/IER3IP1/F2/LMAN1/ACTR10	23
GO:0008022	GO:0008022	protein C-terminus binding	30/1491	232/15852	0.0455949	0.468183	0.441489	PPP1R9B/CD2AP/TERF1/HSPG2/GPSM2/YAP1/GOPC/CNRIP1/PROCR/SDC1/ITGB3BP/JAK2/RABAC1/TAF13/CIB1/SREBF2/FBLN1/BCL10/EFHC1/HOMER3/CEP135/PTK2B/SP1/LCK/SIRT1/PPM1A/PEX12/VPS36/SYNJ1/CASK	30
GO:0004540	GO:0004540	ribonuclease activity	13/1491	83/15852	0.0456868	0.468183	0.441489	NOCT/CNOT7/PARN/ELAC1/AZGP1/RNASEH2A/RNASET2/PDE12/RNASEH2B/SMG7/MRPL44/CNOT8/PRORP	13
GO:0030660	GO:0030660	Golgi-associated vesicle membrane	13/1491	83/15852	0.0456868	0.468183	0.441489	ZDHHC17/SEC24A/CNIH1/ZDHHC13/SPPL2A/GOPC/AREG/TMED10/ITM2B/KLHL12/SREBF2/COPB1/LMAN1	13
GO:0000900	GO:0000900	translation repressor activity, mRNA regulatory element binding	4/1491	15/15852	0.0458296	0.468183	0.441489	CPEB4/PAIP2B/SHMT1/PAIP2	4
GO:0002323	GO:0002323	natural killer cell activation involved in immune response	4/1491	15/15852	0.0458296	0.468183	0.441489	VAMP7/RAB27A/UNC13D/STX11	4
GO:0002455	GO:0002455	humoral immune response mediated by circulating immunoglobulin	4/1491	15/15852	0.0458296	0.468183	0.441489	CRP/C1S/C3/C1R	4
GO:0003094	GO:0003094	glomerular filtration	4/1491	15/15852	0.0458296	0.468183	0.441489	PODXL/JCHAIN/ADGRF5/EDNRA	4
GO:0005779	GO:0005779	integral component of peroxisomal membrane	4/1491	15/15852	0.0458296	0.468183	0.441489	SLC27A2/PEX3/PEX13/PEX12	4
GO:0006098	GO:0006098	pentose-phosphate shunt	4/1491	15/15852	0.0458296	0.468183	0.441489	RPIA/H6PD/PGM2/TALDO1	4
GO:0006577	GO:0006577	amino-acid betaine metabolic process	4/1491	15/15852	0.0458296	0.468183	0.441489	ACADM/SHMT1/TMLHE/ACADL	4
GO:0010801	GO:0010801	negative regulation of peptidyl-threonine phosphorylation	4/1491	15/15852	0.0458296	0.468183	0.441489	SPRY2/DDIT4/SPRED1/MET	4
GO:0016307	GO:0016307	phosphatidylinositol phosphate kinase activity	4/1491	15/15852	0.0458296	0.468183	0.441489	PIP4K2B/PIP4K2A/PIP5K1A/PIK3C2A	4
GO:0035751	GO:0035751	regulation of lysosomal lumen pH	4/1491	15/15852	0.0458296	0.468183	0.441489	LRRK2/CLN5/TMEM165/VPS33A	4
GO:0036038	GO:0036038	MKS complex	4/1491	15/15852	0.0458296	0.468183	0.441489	TCTN2/TMEM107/KCTD10/TMEM17	4
GO:0042308	GO:0042308	negative regulation of protein import into nucleus	4/1491	15/15852	0.0458296	0.468183	0.441489	GAS6/CHP1/HNF4A/RAB23	4
GO:0045820	GO:0045820	negative regulation of glycolytic process	4/1491	15/15852	0.0458296	0.468183	0.441489	DDIT4/PPARGC1A/IER3/STAT3	4
GO:0072562	GO:0072562	blood microparticle	4/1491	15/15852	0.0458296	0.468183	0.441489	LOC100482523/FGG/FGB/FGA	4
GO:0090201	GO:0090201	negative regulation of release of cytochrome c from mitochondria	4/1491	15/15852	0.0458296	0.468183	0.441489	OPA1/HGF/BCL2L1/PSMD10	4
GO:0097205	GO:0097205	renal filtration	4/1491	15/15852	0.0458296	0.468183	0.441489	PODXL/JCHAIN/ADGRF5/EDNRA	4
GO:1904590	GO:1904590	negative regulation of protein import	4/1491	15/15852	0.0458296	0.468183	0.441489	GAS6/CHP1/HNF4A/RAB23	4
GO:0001763	GO:0001763	morphogenesis of a branching structure	25/1491	187/15852	0.0459085	0.468307	0.441606	GDF2/MMP14/AHR/HGF/YAP1/CSF1/TGFBR2/MYC/SOCS3/HHIP/AREG/NRP1/GZF1/TGM2/NCOA3/TMTC3/MET/PRDM1/TNC/ADM/EDNRA/MGP/KDR/GREM1/DLL4	25
GO:0070374	GO:0070374	positive regulation of ERK1 and ERK2 cascade	27/1491	205/15852	0.0459925	0.468482	0.44177	RAMP3/HMGCR/FLT4/SPRY2/FGG/GAS6/F2R/CFLAR/FGB/C3/SEMA7A/PTPN11/PDGFRA/CCL25/FGA/NRP1/ARRB1/CCL16/LOC100483811/CIB1/FGF23/GPNMB/EDNRA/KDR/PTK2B/FFAR4/C1QTNF3	27
GO:0030879	GO:0030879	mammary gland development	20/1491	143/15852	0.0466147	0.472535	0.445592	SLC30A4/CHUK/IGFBP5/PPAT/LATS1/HIF1A/ARG1/PAM/CSF1/TGFBR2/XDH/EIF2AK3/AREG/JAK2/NCOA3/MET/ARHGAP35/BCL2L11/SLC6A3/MST1	20
GO:0050671	GO:0050671	positive regulation of lymphocyte proliferation	20/1491	143/15852	0.0466147	0.472535	0.445592	LOC100478655/CD274/BMI1/PTPRC/TFRC/SELENOK/TGFBR2/IGFBP2/EBI3/EFNB1/VCAM1/LOC100483184/NCK1/ICOSLG/BST1/SLC39A10/TNFSF13B/CDKN1A/FCRL3/CD38	20
GO:0008585	GO:0008585	female gonad development	17/1491	117/15852	0.046625	0.472535	0.445592	MMP14/AHR/KIT/ACSBG1/MYC/PDGFRA/BCL2L1/FANCF/ADAMTS1/ARRB1/PLA2G4A/SERPINE1/IDH1/KDR/TIPARP/SIRT1/NOS3	17
GO:0006406	GO:0006406	mRNA export from nucleus	15/1491	100/15852	0.0467275	0.472535	0.445592	HNRNPA2B1/FYTTD1/LOC100463562/NUP155/LOC100484820/NUP133/SRSF3/SMG7/CPSF2/NUP35/THOC3/ALYREF/SLBP/YTHDC1/NUP50	15
GO:0071427	GO:0071427	mRNA-containing ribonucleoprotein complex export from nucleus	15/1491	100/15852	0.0467275	0.472535	0.445592	HNRNPA2B1/FYTTD1/LOC100463562/NUP155/LOC100484820/NUP133/SRSF3/SMG7/CPSF2/NUP35/THOC3/ALYREF/SLBP/YTHDC1/NUP50	15
GO:0099175	GO:0099175	regulation of postsynapse organization	11/1491	67/15852	0.0470705	0.473594	0.446591	OPA1/ACTR2/PRNP/LRRK2/RELN/ARHGAP44/BHLHB9/MESD/ARC/MFN1/CASK	11
GO:0002886	GO:0002886	regulation of myeloid leukocyte mediated immunity	10/1491	59/15852	0.0471026	0.473594	0.446591	VAMP7/ARG1/C3/UNC13D/GAB2/IL4R/DNASE1L3/HMOX1/SNX4/ADORA2B	10
GO:0048207	GO:0048207	vesicle targeting, rough ER to cis-Golgi	10/1491	59/15852	0.0471026	0.473594	0.446591	SEC24A/CNIH1/CTSC/AREG/TMED10/F8/TBC1D20/KLHL12/CUL3/LMAN1	10
GO:0048208	GO:0048208	COPII vesicle coating	10/1491	59/15852	0.0471026	0.473594	0.446591	SEC24A/CNIH1/CTSC/AREG/TMED10/F8/TBC1D20/KLHL12/CUL3/LMAN1	10
GO:0030204	GO:0030204	chondroitin sulfate metabolic process	7/1491	36/15852	0.0476096	0.476134	0.448986	IDS/MAMDC2/CHST15/HYAL2/BPNT2/SPOCK2/CSGALNACT2	7
GO:0035924	GO:0035924	cellular response to vascular endothelial growth factor stimulus	7/1491	36/15852	0.0476096	0.476134	0.448986	FLT4/SPRY2/PDGFRA/VCAM1/NRP1/KDR/DLL4	7
GO:0043304	GO:0043304	regulation of mast cell degranulation	7/1491	36/15852	0.0476096	0.476134	0.448986	VAMP7/UNC13D/GAB2/IL4R/HMOX1/SNX4/ADORA2B	7
GO:0007584	GO:0007584	response to nutrient	39/1491	316/15852	0.047762	0.476134	0.448986	SLC30A4/ALPL/HMGCS1/LOC100482523/HMGCR/NQO1/SERPINC1/GAS6/OPA1/TFRC/LOC100473431/ARG1/KYNU/ACADM/SELL/SPARC/TGFBR2/IGFBP2/PCNA/VCAM1/ADAMTS1/HLCS/PAWR/STC1/SOD2/SPP1/LOC100479222/PLA2G4A/SERPINE1/FGF23/FADS1/PENK/MGP/HMOX1/GSR/SIRT1/BECN1/NOS3/GCLM	39
GO:0043523	GO:0043523	regulation of neuron apoptotic process	30/1491	233/15852	0.0478143	0.476134	0.448986	XIAP/CPEB4/NQO1/F2R/HIF1A/PPARGC1A/EGLN3/OXR1/PRNP/MCL1/RETREG1/BCL2L1/SIGMAR1/NRP1/PAWR/JAK2/SOD2/BHLHB9/ARRB1/SNRK/TP73/BCL2L11/DNAJC5/KDR/PTK2B/HMOX1/AXL/SIRT1/GCLM/TNFRSF1A	30
GO:0006897	GO:0006897	endocytosis	53/1491	448/15852	0.0478193	0.476134	0.448986	VAMP7/CRP/FCHO2/CALCRL/ABI1/LOC100482523/RAMP3/LMBRD1/CD9/LOC100472839/GPR107/SNX7/CD93/GAS6/PDIA6/FNBP1L/TFRC/SCARF1/ACTR2/PICALM/C3/HSPG2/SPARC/JCHAIN/RIN3/TGFBR2/LRRK2/APP/M6PR/UNC13D/GULP1/WIPF1/NCK1/ARPC5/PECAM1/TGM2/ARRB1/C9orf72/PIP5K1A/ADM/DLL1/CD163/MESD/CD3G/SNX4/AXL/PIK3C2A/HPX/BECN1/PACSIN2/SCAMP1/ACHE/SYNJ1	53
GO:1901343	GO:1901343	negative regulation of vasculature development	18/1491	126/15852	0.0478308	0.476134	0.448986	GDF2/SPRY2/RGCC/SPRED1/HSPG2/SPARC/GPR4/HHIP/XDH/ADAMTS1/SERPINE1/ECSCR/KLF4/PDCD4/LIF/FOXJ2/DLL4/FOXO4	18
GO:0001649	GO:0001649	osteoblast differentiation	14/1491	92/15852	0.0482305	0.477392	0.450172	WWTR1/GDF2/IGFBP5/IGFBP3/LOC100468419/CBFB/LOC100483184/GABBR1/SPP1/GPNMB/TGFBR3/PENK/HEY1/ACHE	14
GO:0007030	GO:0007030	Golgi organization	14/1491	92/15852	0.0482305	0.477392	0.450172	UBXN2B/GORASP2/ATL2/LRRK2/TMED10/TRAPPC8/STX16/TBC1D20/TMED5/VCPIP1/SURF4/BCAS3/LMAN1/RAB43	14
GO:0061138	GO:0061138	morphogenesis of a branching epithelium	24/1491	179/15852	0.0482978	0.477392	0.450172	GDF2/MMP14/AHR/HGF/YAP1/CSF1/TGFBR2/MYC/SOCS3/HHIP/AREG/NRP1/GZF1/TGM2/NCOA3/TMTC3/MET/TNC/ADM/EDNRA/MGP/KDR/GREM1/DLL4	24
GO:0071466	GO:0071466	cellular response to xenobiotic stimulus	24/1491	179/15852	0.0482978	0.477392	0.450172	PPP1R9B/S100A12/NQO1/LPO/AHR/ARG1/DDIT4/PPARGC1A/MGST3/CRYZ/RELN/PCNA/RORA/LOC100475101/PTGES3/BCL2L1/LOC100467660/JAK2/LOC100479222/ERRFI1/SERPINE1/PLAT/HNF4A/MFN1	24
GO:0101002	GO:0101002	ficolin-1-rich granule	24/1491	179/15852	0.0482978	0.477392	0.450172	PRG2/AMPD3/CD93/ATP6AP2/LOC105238896/FGL2/SLC2A3/ACTR2/CTSB/LAMP2/CTSS/ACLY/QPCT/ARPC5/PGM2/GLB1/PSMD14/GNS/IDH1/OSTF1/COPB1/A1BG/PRCP/ACTR10	24
GO:0010810	GO:0010810	regulation of cell-substrate adhesion	26/1491	197/15852	0.0484378	0.477863	0.450617	MMP14/PLAU/AP1AR/FGG/NET1/MYADM/FGB/CSF1/UNC13D/CCL25/CCL28/FGA/NRP1/JAK2/SPP1/CIB1/FBLN1/BST1/SERPINE1/SPOCK2/FBLN2/KDR/BCAS3/PTK2B/GREM1/CASK	26
GO:0006665	GO:0006665	sphingolipid metabolic process	19/1491	135/15852	0.0487944	0.477863	0.450617	CLN8/A4GALT/KIT/SGMS1/PLPP3/CREM/ST8SIA4/DEGS1/GALC/B3GNT5/NEU1/SAMD8/GLB1/ST6GALNAC6/UGCG/ST3GAL5/STS/SPTLC1/GLA	19
GO:0070372	GO:0070372	regulation of ERK1 and ERK2 cascade	36/1491	289/15852	0.0495364	0.477863	0.450617	RAMP3/HMGCR/FLT4/SPRY2/FGG/GAS6/F2R/CFLAR/FGB/SPRED1/C3/SEMA7A/PTPN11/PDGFRA/CCL25/ECE1/FGA/NRP1/ARRB1/CCL16/LOC100483811/CIB1/ERRFI1/FBLN1/CNKSR3/APIP/FGF23/GPNMB/EDNRA/KLF4/PHLPP1/KDR/PTK2B/FFAR4/LIF/C1QTNF3	36
GO:0071456	GO:0071456	cellular response to hypoxia	20/1491	144/15852	0.0495483	0.477863	0.450617	PLAU/BACH1/HIF1A/OPA1/RGCC/PPARGC1A/EGLN3/MYC/RORA/BCL2L1/LOC100468223/STC1/RNF146/VHL/SERPINE1/HNF4A/MGARP/EGLN1/SIRT1/MFN1	20
GO:0003158	GO:0003158	endothelium development	13/1491	84/15852	0.0495951	0.477863	0.450617	MYADM/GJA4/BMPR2/NRP1/PECAM1/STC1/MET/DLL1/KDR/MARVELD2/PPP1R16B/DLL4/HEY1	13
GO:0006760	GO:0006760	folic acid-containing compound metabolic process	6/1491	29/15852	0.0496272	0.477863	0.450617	GGH/DMGDH/GNMT/SHMT1/SLC25A32/MTHFD2L	6
GO:0010922	GO:0010922	positive regulation of phosphatase activity	6/1491	29/15852	0.0496272	0.477863	0.450617	MTMR9/PLEK/PAWR/JAK2/SLC39A10/FCRL3	6
GO:0002063	GO:0002063	chondrocyte development	5/1491	22/15852	0.0497774	0.477863	0.450617	TGFBR2/BMPR2/EIF2AK3/BPNT2/SERPINH1	5
GO:0005158	GO:0005158	insulin receptor binding	5/1491	22/15852	0.0497774	0.477863	0.450617	LMBRD1/PTPN11/LOC100483184/SLC2A2/SNX4	5
GO:0006882	GO:0006882	cellular zinc ion homeostasis	5/1491	22/15852	0.0497774	0.477863	0.450617	S100A9/SLC39A14/SLC39A10/LCK/SLC30A7	5
GO:0014912	GO:0014912	negative regulation of smooth muscle cell migration	5/1491	22/15852	0.0497774	0.477863	0.450617	IGFBP5/IGFBP3/PPARGC1A/BMPR1A/SERPINE1	5
GO:0034391	GO:0034391	regulation of smooth muscle cell apoptotic process	5/1491	22/15852	0.0497774	0.477863	0.450617	SOD2/ARRB1/E2F3/PDCD4/SIRT1	5
GO:0044321	GO:0044321	response to leptin	5/1491	22/15852	0.0497774	0.477863	0.450617	FGB/FGF23/SIRT1/STAT3/MKKS	5
GO:0051770	GO:0051770	positive regulation of nitric-oxide synthase biosynthetic process	5/1491	22/15852	0.0497774	0.477863	0.450617	LOC100478655/NAMPT/LRRK2/JAK2/KDR	5
GO:0055022	GO:0055022	negative regulation of cardiac muscle tissue growth	5/1491	22/15852	0.0497774	0.477863	0.450617	CXADR/TGFBR2/SAV1/TP73/RGS2	5
GO:0061117	GO:0061117	negative regulation of heart growth	5/1491	22/15852	0.0497774	0.477863	0.450617	CXADR/TGFBR2/SAV1/TP73/RGS2	5
GO:0061311	GO:0061311	cell surface receptor signaling pathway involved in heart development	5/1491	22/15852	0.0497774	0.477863	0.450617	BMPR1A/DLL1/DLL4/GALNT11/HEY1	5
GO:0071218	GO:0071218	cellular response to misfolded protein	5/1491	22/15852	0.0497774	0.477863	0.450617	KLHL15/RNF185/SDF2/SDF2L1/CUL3	5
GO:0072583	GO:0072583	clathrin-dependent endocytosis	5/1491	22/15852	0.0497774	0.477863	0.450617	FCHO2/GPR107/FNBP1L/PICALM/DLL1	5
GO:1901223	GO:1901223	negative regulation of NIK/NF-kappaB signaling	5/1491	22/15852	0.0497774	0.477863	0.450617	LOC100467558/PPM1B/CCN3/C1QTNF3/PPM1A	5
GO:1901739	GO:1901739	regulation of myoblast fusion	5/1491	22/15852	0.0497774	0.477863	0.450617	CFLAR/CD53/GDF15/IL4R/TNFSF14	5
GO:0031227	GO:0031227	intrinsic component of endoplasmic reticulum membrane	21/1491	153/15852	0.0501202	0.478976	0.451666	SLC37A3/AMFR/SLC27A2/SCD/SGMS1/SPPL2A/ZMPSTE24/RTN2/G6PC/RETREG1/EIF2AK3/TM7SF2/SAMD8/SREBF2/SARAF/EMC10/DHCR7/EMC3/TMEM33/BFAR/DGAT2	21
GO:0032273	GO:0032273	positive regulation of protein polymerization	15/1491	101/15852	0.050309	0.478976	0.451666	TERF1/ACTR2/CDC42EP4/GDA/ARPC4/CDKN1B/NCK1/ARPC5/JMY/MET/RGS2/BAG4/VASP/PTK2B/PDE4DIP	15
GO:0001893	GO:0001893	maternal placenta development	8/1491	44/15852	0.0503718	0.478976	0.451666	CTSB/BMPR2/STC1/SPP1/PLA2G4A/SERPINE1/PRDM1/LIF	8
GO:0032963	GO:0032963	collagen metabolic process	8/1491	44/15852	0.0503718	0.478976	0.451666	MMP14/HIF1A/ARG1/CTSB/CTSS/TGFBR3/P3H2/SERPINH1	8
GO:0046456	GO:0046456	icosanoid biosynthetic process	8/1491	44/15852	0.0503718	0.478976	0.451666	HPGD/MGST3/PTGES3/PLA2G4A/GGT7/PTGDS/FADS1/PNPLA8	8
GO:1901185	GO:1901185	negative regulation of ERBB signaling pathway	8/1491	44/15852	0.0503718	0.478976	0.451666	SPRY2/SOCS5/CHMP6/STAM/ERRFI1/SOCS4/STAM2/PTPN18	8
GO:2000272	GO:2000272	negative regulation of signaling receptor activity	8/1491	44/15852	0.0503718	0.478976	0.451666	RAMP3/SOCS5/PPARGC1A/CHMP6/CNRIP1/ERRFI1/SOCS4/IL1RN	8
GO:0010466	GO:0010466	negative regulation of peptidase activity	28/1491	216/15852	0.0506675	0.481136	0.453702	XIAP/TFPI/TNFRSF6B/SERPINC1/GAS6/SERPINA14/ITIH4/CFLAR/HGF/RNF34/PICALM/FNIP1/SERPINE2/LXN/BCL2L1/PROS1/ITIH3/ARRB1/TNFSF14/RECK/SERPINB9/SERPINE1/SERPINB1/SPOCK2/DHCR24/KLF4/SERPINA5/SERPINH1	28
GO:0051896	GO:0051896	regulation of protein kinase B signaling	27/1491	207/15852	0.0508574	0.482285	0.454786	IGFBP5/RAMP3/LMBRD1/SPRY2/GAS6/KLB/KIT/HGF/FAM110C/PTPN11/PDGFRA/XDH/LOC100483184/HYAL2/GDF15/CIB1/HBEGF/MET/FGF23/KLF4/BAG4/PHLPP1/MYDGF/AXL/LCK/SIRT1/C1QTNF3	27
GO:0007548	GO:0007548	sex differentiation	37/1491	299/15852	0.0510134	0.482459	0.45495	HMGCS1/ADGRG1/MMP14/AHR/KIT/HNRNPA2B1/ACSBG1/PTPN11/MYC/LOC100468419/PDGFRA/BCL2L1/HMGB2/SDC1/FANCF/ADAMTS1/BMPR1A/SYCP2/BAK1/TBC1D20/ARRB1/NCOA3/PLA2G4A/MET/BCL2L11/SERPINE1/HNF4A/IDH1/DHCR24/KDR/TIPARP/AXL/ACVR1B/SIRT1/NOS3/MFN1/MKKS	37
GO:0032956	GO:0032956	regulation of actin cytoskeleton organization	37/1491	299/15852	0.0510134	0.482459	0.45495	JAM3/LOC100478655/SWAP70/BMP10/CD2AP/LATS1/SYNPO2/MYADM/RGCC/ARHGEF10/ACTR2/PAM/EPS8/PDGFRA/LIMA1/CDC42EP4/PLEK/ARPC4/FZD10/DSTN/NRP1/NCK1/ARPC5/PECAM1/ARHGAP44/C9orf72/SYNPO/JMY/MET/ARHGAP35/BST1/BAG4/VASP/BCAS3/PTK2B/FCHSD1/MKKS	37
GO:0005657	GO:0005657	replication fork	9/1491	52/15852	0.0516618	0.485967	0.458259	RPA2/RPA3/TIPIN/PCNA/POLA1/RFC4/RFC3/WRN/MCM3	9
GO:0007566	GO:0007566	embryo implantation	9/1491	52/15852	0.0516618	0.485967	0.458259	PLAU/KLF9/SERPINE2/TGFBR2/STC1/SPP1/RECK/LIF/MST1	9
GO:0010823	GO:0010823	negative regulation of mitochondrion organization	9/1491	52/15852	0.0516618	0.485967	0.458259	OPA1/PPARGC1A/HGF/LRRK2/BCL2L1/BAG4/PSMD10/IER3/MFN1	9
GO:0016860	GO:0016860	intramolecular oxidoreductase activity	9/1491	52/15852	0.0516618	0.485967	0.458259	TMX3/RPIA/IDI1/PDIA6/HSD3B1/PTGES3/TMX4/PTGDS/ERP44	9
GO:0051865	GO:0051865	protein autoubiquitination	10/1491	60/15852	0.0519609	0.488126	0.460294	AMFR/RNF141/UHRF2/KLHL24/RNF185/ERCC8/RNF146/HECTD1/BFAR/RCHY1	10
GO:0046854	GO:0046854	phosphatidylinositol phosphorylation	14/1491	93/15852	0.0520748	0.488541	0.460685	LOC100478655/KLB/KIT/HGF/PIP4K2B/PTPN11/PDGFRA/PIP4K2A/HBEGF/MET/PIP5K1A/FGF23/LCK/PIK3C2A	14
GO:1902905	GO:1902905	positive regulation of supramolecular fiber organization	24/1491	181/15852	0.053739	0.50348	0.474773	SWAP70/BMP10/TERF1/SYNPO2/RGCC/ARHGEF10/ACTR2/CDC42EP4/PLEK/GDA/ARPC4/DSTN/CDKN1B/NRP1/NCK1/ARPC5/SYNPO/JMY/MET/RGS2/BAG4/VASP/PTK2B/PDE4DIP	24
GO:0043112	GO:0043112	receptor metabolic process	15/1491	102/15852	0.0540772	0.505259	0.47645	CALCRL/RAMP3/LMBRD1/CD9/TFRC/PICALM/CAMLG/ARRB1/MYLIP/ADM/SH3GLB1/BECN1/ACHE/SYNJ1/SNX25	15
GO:0033006	GO:0033006	regulation of mast cell activation involved in immune response	7/1491	37/15852	0.0541452	0.505259	0.47645	VAMP7/UNC13D/GAB2/IL4R/HMOX1/SNX4/ADORA2B	7
GO:0097009	GO:0097009	energy homeostasis	7/1491	37/15852	0.0541452	0.505259	0.47645	AMPD3/PPARGC1A/NR1D2/DLL1/PRCP/SIRT1/STAT3	7
GO:1900180	GO:1900180	regulation of protein localization to nucleus	18/1491	128/15852	0.0543951	0.506916	0.478013	CD2AP/GAS6/RASSF5/CHP1/LRRK2/EIF2AK3/HYAL2/EFCAB7/FBXO4/JAK2/HNF4A/RAB23/LIF/F2/HNRNPM/CDKN1A/SIRT1/TNFRSF1A	18
GO:0000209	GO:0000209	protein polyubiquitination	30/1491	236/15852	0.0549483	0.509448	0.4804	RNF152/RNF19A/AMFR/RNF114/RNF34/FBXL7/CDC26/RNF6/FBXL3/CBFB/MGRN1/RNF125/TNFAIP3/ERCC8/UBE2K/LNPEP/FBXO4/C14H18orf25/SPSB1/RNF19B/TRIM56/RNF146/MYLIP/RNF145/CUL3/HECTD1/FBXO22/PRPF19/MKRN1/BFAR	30
GO:0006672	GO:0006672	ceramide metabolic process	12/1491	77/15852	0.0551962	0.509448	0.4804	CLN8/SGMS1/ST8SIA4/DEGS1/GALC/NEU1/SAMD8/ST6GALNAC6/UGCG/ST3GAL5/SPTLC1/GLA	12
GO:0016525	GO:0016525	negative regulation of angiogenesis	16/1491	111/15852	0.0556767	0.509448	0.4804	GDF2/SPRY2/RGCC/SPRED1/HSPG2/SPARC/GPR4/HHIP/ADAMTS1/SERPINE1/ECSCR/KLF4/LIF/FOXJ2/DLL4/FOXO4	16
GO:0048754	GO:0048754	branching morphogenesis of an epithelial tube	20/1491	146/15852	0.0558062	0.509448	0.4804	GDF2/MMP14/AHR/YAP1/CSF1/TGFBR2/MYC/HHIP/AREG/NRP1/GZF1/NCOA3/TMTC3/MET/TNC/EDNRA/MGP/KDR/GREM1/DLL4	20
GO:0097327	GO:0097327	response to antineoplastic agent	20/1491	146/15852	0.0558062	0.509448	0.4804	SLC31A1/OPA1/ARG1/DDIT4/MAPK13/MYC/RELN/PCNA/BCL2L1/FGA/JAK2/ERRFI1/SERPINE1/PLAT/HNF4A/HMOX1/PTGR1/SIRT1/NOS3/MFN1	20
GO:0071385	GO:0071385	cellular response to glucocorticoid stimulus	14/1491	94/15852	0.0561248	0.509448	0.4804	SGK1/AHR/ARG1/DDIT4/KLF9/RELN/BCL2L1/JAK2/STC1/ERRFI1/BCL2L11/SERPINE1/PLAT/MFN1	14
GO:0008277	GO:0008277	regulation of G protein-coupled receptor signaling pathway	21/1491	155/15852	0.0562239	0.509448	0.4804	PPP1R9B/ACP3/RAMP3/GUCA1B/C3/UBQLN2/ARRDC3/LRRK2/MGRN1/PLEK/ECE1/ABHD6/ARRB1/PDCL/MET/ADM/RGS2/KCTD12/F2/RGS18/METAP1	21
GO:0030856	GO:0030856	regulation of epithelial cell differentiation	21/1491	155/15852	0.0562239	0.509448	0.4804	WWTR1/GDF2/LOC100473431/YAP1/CBFB/XDH/APOLD1/CDKN1B/NCOA3/VHL/ERRFI1/SERPINE1/DLL1/PRKX/KDR/S1PR2/LIF/FOXJ2/COMMD5/HEY1/TNFRSF1A	21
GO:0036294	GO:0036294	cellular response to decreased oxygen levels	21/1491	155/15852	0.0562239	0.509448	0.4804	CPEB4/PLAU/BACH1/HIF1A/OPA1/RGCC/PPARGC1A/EGLN3/MYC/RORA/BCL2L1/LOC100468223/STC1/RNF146/VHL/SERPINE1/HNF4A/MGARP/EGLN1/SIRT1/MFN1	21
GO:0010257	GO:0010257	NADH dehydrogenase complex assembly	11/1491	69/15852	0.0563818	0.509448	0.4804	NDUFB6/TIMM21/TMEM126B/LOC100467558/DMAC1/NDUFAF2/NDUFS1/NUBPL/TIMMDC1/NDUFA6/NDUFB3	11
GO:0032981	GO:0032981	mitochondrial respiratory chain complex I assembly	11/1491	69/15852	0.0563818	0.509448	0.4804	NDUFB6/TIMM21/TMEM126B/LOC100467558/DMAC1/NDUFAF2/NDUFS1/NUBPL/TIMMDC1/NDUFA6/NDUFB3	11
GO:0031295	GO:0031295	T cell costimulation	8/1491	45/15852	0.0564269	0.509448	0.4804	CD274/PTPN11/EFNB1/TNFSF14/ICOSLG/PDCD1/TNFSF13B/LCK	8
GO:0031648	GO:0031648	protein destabilization	8/1491	45/15852	0.0564269	0.509448	0.4804	ISOC2/PRNP/FBXL3/FBXO4/MYLIP/CUL3/SIRT1/CDC73	8
GO:0043028	GO:0043028	cysteine-type endopeptidase regulator activity involved in apoptotic process	8/1491	45/15852	0.0564269	0.509448	0.4804	XIAP/GAS6/BCL2L1/ARRB1/TNFSF14/SERPINB9/BCL10/BCL2L13	8
GO:0051955	GO:0051955	regulation of amino acid transport	8/1491	45/15852	0.0564269	0.509448	0.4804	CLTRN/ARG1/AVPR1A/SEPTIN2/LOC117799949/GABBR1/IL1RN/RGS2	8
GO:0000303	GO:0000303	response to superoxide	4/1491	16/15852	0.0567023	0.509448	0.4804	NQO1/GLRX2/SOD2/NOS3	4
GO:0002689	GO:0002689	negative regulation of leukocyte chemotaxis	4/1491	16/15852	0.0567023	0.509448	0.4804	NBL1/C5/GREM1/CCN3	4
GO:0008484	GO:0008484	sulfuric ester hydrolase activity	4/1491	16/15852	0.0567023	0.509448	0.4804	IDS/GNS/ARSK/STS	4
GO:0009414	GO:0009414	response to water deprivation	4/1491	16/15852	0.0567023	0.509448	0.4804	CD9/AVPR1A/AKR1B1/LRP11	4
GO:0030812	GO:0030812	negative regulation of nucleotide catabolic process	4/1491	16/15852	0.0567023	0.509448	0.4804	DDIT4/PPARGC1A/IER3/STAT3	4
GO:0032516	GO:0032516	positive regulation of phosphoprotein phosphatase activity	4/1491	16/15852	0.0567023	0.509448	0.4804	PAWR/JAK2/SLC39A10/FCRL3	4
GO:0035459	GO:0035459	vesicle cargo loading	4/1491	16/15852	0.0567023	0.509448	0.4804	SEC24A/PICALM/TMED10/TBC1D20	4
GO:0035855	GO:0035855	megakaryocyte development	4/1491	16/15852	0.0567023	0.509448	0.4804	KIT/PTPN11/PIP4K2A/FLI1	4
GO:0038084	GO:0038084	vascular endothelial growth factor signaling pathway	4/1491	16/15852	0.0567023	0.509448	0.4804	FLT4/PDGFRA/NRP1/KDR	4
GO:0043601	GO:0043601	nuclear replisome	4/1491	16/15852	0.0567023	0.509448	0.4804	RPA2/RPA3/POLA1/MCM3	4
GO:0048070	GO:0048070	regulation of developmental pigmentation	4/1491	16/15852	0.0567023	0.509448	0.4804	KIT/BCL2L11/BLOC1S6/VPS33A	4
GO:0051198	GO:0051198	obsolete negative regulation of coenzyme metabolic process	4/1491	16/15852	0.0567023	0.509448	0.4804	DDIT4/PPARGC1A/IER3/STAT3	4
GO:1900746	GO:1900746	regulation of vascular endothelial growth factor signaling pathway	4/1491	16/15852	0.0567023	0.509448	0.4804	SPRY2/XDH/DLL1/ADGRA2	4
GO:1905037	GO:1905037	autophagosome organization	10/1491	61/15852	0.0571405	0.510188	0.481099	UBXN2B/SYNPO2/RAB33B/TRAPPC8/ATG12/ATG2B/RAB23/PIK3C2A/BECN1/ATG5	10
GO:0006650	GO:0006650	glycerophospholipid metabolic process	40/1491	330/15852	0.0572491	0.510188	0.481099	SLC44A1/LOC100478655/LPCAT1/PLEKHA3/KLB/PIGW/KIT/GPCPD1/PLA2G7/PIP4P2/BMX/MTMR9/HGF/PIP4K2B/PTPN11/ETNK1/ETNPPL/PDGFRA/PLEK/SELENOI/PIP4K2A/CDIPT/SLC44A2/ABHD3/CHPT1/PLA2G4A/HBEGF/MET/PIP5K1A/FGF23/SH3GLB1/AGPAT1/LOC100470998/LCK/PIK3C2A/PNPLA8/SYNJ2/PTDSS2/ACHE/SYNJ1	40
GO:0006027	GO:0006027	glycosaminoglycan catabolic process	9/1491	53/15852	0.0572613	0.510188	0.481099	IDS/HSPG2/HYAL2/SDC1/GLB1/GNS/LYVE1/CEMIP2/SDC3	9
GO:0006101	GO:0006101	citrate metabolic process	6/1491	30/15852	0.0572942	0.510188	0.481099	ME2/ACLY/DHTKD1/FAHD1/PDHB/MDH1	6
GO:0071295	GO:0071295	cellular response to vitamin	6/1491	30/15852	0.0572942	0.510188	0.481099	GAS6/ADAMTS1/PAWR/FGF23/PENK/SIRT1	6
GO:1900543	GO:1900543	negative regulation of purine nucleotide metabolic process	6/1491	30/15852	0.0572942	0.510188	0.481099	DDIT4/PPARGC1A/DNAJC15/PDE12/IER3/STAT3	6
GO:1904707	GO:1904707	positive regulation of vascular associated smooth muscle cell proliferation	6/1491	30/15852	0.0572942	0.510188	0.481099	IGFBP5/HPGD/ADAMTS1/BMPR1A/JAK2/FOXJ2	6
GO:0043648	GO:0043648	dicarboxylic acid metabolic process	15/1491	103/15852	0.0580356	0.513258	0.483993	QPRT/GOT1/KYNU/ACMSD/GNMT/ME2/ACLY/SHMT1/SLC25A32/MTHFD2L/KYAT3/IDH1/TAT/MDH1/GCLM	15
GO:0006903	GO:0006903	vesicle targeting	13/1491	86/15852	0.0580878	0.513258	0.483993	AP1AR/SEC24A/CNIH1/CTSC/AREG/TMED10/F8/SNAP29/TBC1D20/KLHL12/CUL3/STARD3/LMAN1	13
GO:0055024	GO:0055024	regulation of cardiac muscle tissue development	13/1491	86/15852	0.0580878	0.513258	0.483993	CXADR/BMP10/YAP1/TGFBR2/SAV1/BMPR1A/COL14A1/TP73/DLL1/TGFBR3/RGS2/GREM1/SIRT1	13
GO:0045861	GO:0045861	negative regulation of proteolysis	39/1491	321/15852	0.0581245	0.513258	0.483993	XIAP/CLN8/TFPI/TNFRSF6B/SERPINC1/GAS6/IL1R2/SERPINA14/ITIH4/CFLAR/HGF/RNF34/C4BPB/PICALM/FNIP1/PRNP/SERPINE2/LRRK2/LXN/BCL2L1/PROS1/OS9/ITIH3/ARRB1/TNFSF14/RECK/SERPINB9/SERPINE1/PLAT/SERPINB1/PDCL3/SPOCK2/DHCR24/RAB23/KLF4/SERPINA5/F2/RYBP/SERPINH1	39
GO:0006066	GO:0006066	alcohol metabolic process	33/1491	265/15852	0.0581888	0.513258	0.483993	FGL1/CLN8/HMGCS1/PMVK/LOC100477744/IDI1/HMGCR/IPPK/GOT1/ITPK1/SC5D/SCARF1/LBR/LOC117799949/LSS/ACLY/GCH1/AKR1B1/IMPA2/TM7SF2/GK5/SOAT1/SQLE/MVK/DHCR24/DHCR7/ACSS1/GPD2/STARD3/HAO1/SYNJ2/SPTLC1/SYNJ1	33
GO:1903039	GO:1903039	positive regulation of leukocyte cell-cell adhesion	28/1491	219/15852	0.0584414	0.513258	0.483993	CD274/BMI1/PTPRC/TFRC/SOCS5/SELENOK/TGFBR2/PTPN11/IGFBP2/EBI3/ETS1/EFNB1/CBFB/CD83/VCAM1/LOC100483184/EPHB4/NCK1/PAWR/IL4R/TNFSF14/ICOSLG/BCL10/PDCD1/TNFSF13B/LCK/NFKBIZ/IL7R	28
GO:0005385	GO:0005385	zinc ion transmembrane transporter activity	5/1491	23/15852	0.0588637	0.513258	0.483993	SLC30A4/SLC39A14/SLC30A6/SLC39A10/SLC30A7	5
GO:0008299	GO:0008299	isoprenoid biosynthetic process	5/1491	23/15852	0.0588637	0.513258	0.483993	PMVK/IDI1/HMGCR/MVK/PDSS2	5
GO:0030057	GO:0030057	desmosome	5/1491	23/15852	0.0588637	0.513258	0.483993	JAM3/KLHL24/PKP3/DSG2/PKP2	5
GO:0030159	GO:0030159	signaling receptor complex adaptor activity	5/1491	23/15852	0.0588637	0.513258	0.483993	LRRK2/NCK1/AKAP12/CD3G/SPAG9	5
GO:0035162	GO:0035162	embryonic hemopoiesis	5/1491	23/15852	0.0588637	0.513258	0.483993	HIF1A/AHR/KIT/TGFBR2/KDR	5
GO:0035455	GO:0035455	response to interferon-alpha	5/1491	23/15852	0.0588637	0.513258	0.483993	GAS6/MYC/PDE12/AXL/IFNAR1	5
GO:0070987	GO:0070987	error-free translesion synthesis	5/1491	23/15852	0.0588637	0.513258	0.483993	RPA2/RPA3/RFC4/RFC3/RCHY1	5
GO:0051897	GO:0051897	positive regulation of protein kinase B signaling	21/1491	156/15852	0.0594646	0.513258	0.483993	IGFBP5/RAMP3/SPRY2/GAS6/KLB/KIT/HGF/FAM110C/PTPN11/PDGFRA/LOC100483184/GDF15/HBEGF/MET/FGF23/BAG4/PHLPP1/MYDGF/AXL/LCK/C1QTNF3	21
GO:0000988	GO:0000988	obsolete transcription factor activity, protein binding	12/1491	78/15852	0.0598997	0.513258	0.483993	HIF1A/CNOT7/YAP1/TEAD1/NCOA3/CDC5L/KLF4/TAF2/BHLHE41/TFAM/HEY1/CDC73	12
GO:0006497	GO:0006497	protein lipidation	12/1491	78/15852	0.0598997	0.513258	0.483993	ZDHHC2/ZDHHC17/PIGW/SELENOK/ZDHHC23/GOLGA7/PPM1B/ZDHHC20/ATG12/ZDHHC21/PPM1A/ATG5	12
GO:0030148	GO:0030148	sphingolipid biosynthetic process	12/1491	78/15852	0.0598997	0.513258	0.483993	CLN8/A4GALT/SGMS1/PLPP3/ST8SIA4/DEGS1/B3GNT5/SAMD8/ST6GALNAC6/UGCG/ST3GAL5/SPTLC1	12
GO:0098869	GO:0098869	cellular oxidant detoxification	12/1491	78/15852	0.0598997	0.513258	0.483993	NQO1/CLIC2/LPO/MGST3/TXNDC17/APOM/SOD2/GSR/TXNRD2/NOS3/GPX8/IYD	12
GO:1900371	GO:1900371	regulation of purine nucleotide biosynthetic process	12/1491	78/15852	0.0598997	0.513258	0.483993	HIF1A/DDIT4/PPARGC1A/GUCA1B/PDP1/MYC/LOC100467558/BCL2L1/IER3/STAT3/NOS3/ADORA2B	12
GO:0060541	GO:0060541	respiratory system development	30/1491	238/15852	0.0601132	0.513258	0.483993	IGFBP5/MMP14/FLT4/LOX/ARG1/ADAMTSL2/LOC100483528/FNDC3B/YAP1/SPARC/HNRNPA2B1/TGFBR2/SAV1/BMPR2/HHIP/PDGFRA/PTGES3/SP3/BMPR1A/TMTC3/ERRFI1/TNC/MGP/CUX1/KDR/DHCR7/LIF/SP1/LIPA/NOS3	30
GO:0000138	GO:0000138	Golgi trans cisterna	3/1491	10/15852	0.0602756	0.513258	0.483993	YIPF6/SGMS1/HID1	3
GO:0001561	GO:0001561	fatty acid alpha-oxidation	3/1491	10/15852	0.0602756	0.513258	0.483993	SLC27A2/PEX13/HAO1	3
GO:0002676	GO:0002676	regulation of chronic inflammatory response	3/1491	10/15852	0.0602756	0.513258	0.483993	TNFAIP3/IDO1/ADORA2B	3
GO:0006527	GO:0006527	arginine catabolic process	3/1491	10/15852	0.0602756	0.513258	0.483993	DDAH1/ARG1/NOS3	3
GO:0014842	GO:0014842	regulation of skeletal muscle satellite cell proliferation	3/1491	10/15852	0.0602756	0.513258	0.483993	CFLAR/JAK2/STAT3	3
GO:0019957	GO:0019957	C-C chemokine binding	3/1491	10/15852	0.0602756	0.513258	0.483993	LOC100464796/LOC100483811/ACKR1	3
GO:0031284	GO:0031284	positive regulation of guanylate cyclase activity	3/1491	10/15852	0.0602756	0.513258	0.483993	GUCA1B/NOS3/ADORA2B	3
GO:0031464	GO:0031464	Cul4A-RING E3 ubiquitin ligase complex	3/1491	10/15852	0.0602756	0.513258	0.483993	ERCC8/CDKN1B/COP1	3
GO:0034596	GO:0034596	phosphatidylinositol phosphate 4-phosphatase activity	3/1491	10/15852	0.0602756	0.513258	0.483993	PIP4P2/SYNJ2/SYNJ1	3
GO:0042984	GO:0042984	regulation of amyloid precursor protein biosynthetic process	3/1491	10/15852	0.0602756	0.513258	0.483993	ITM2B/PAWR/SOAT1	3
GO:0048733	GO:0048733	sebaceous gland development	3/1491	10/15852	0.0602756	0.513258	0.483993	SCD/ZDHHC21/CBX7	3
GO:0051547	GO:0051547	regulation of keratinocyte migration	3/1491	10/15852	0.0602756	0.513258	0.483993	ADAM9/HBEGF/SERPINE1	3
GO:0060068	GO:0060068	vagina development	3/1491	10/15852	0.0602756	0.513258	0.483993	BAK1/NCOA3/AXL	3
GO:0106019	GO:0106019	phosphatidylinositol-4,5-bisphosphate phosphatase activity	3/1491	10/15852	0.0602756	0.513258	0.483993	PIP4P2/SYNJ2/SYNJ1	3
GO:1903897	GO:1903897	regulation of PERK-mediated unfolded protein response	3/1491	10/15852	0.0602756	0.513258	0.483993	NCK1/TMEM33/PPP1R15B	3
GO:1904386	GO:1904386	response to L-phenylalanine derivative	3/1491	10/15852	0.0602756	0.513258	0.483993	PPP1R9B/F2/GCLM	3
GO:0006024	GO:0006024	glycosaminoglycan biosynthetic process	14/1491	95/15852	0.0603844	0.51356	0.484278	B4GALT5/EXT2/CHST15/HSPG2/ST3GAL2/B4GAT1/HYAL2/SDC1/DSE/B4GALT4/GLCE/ST3GAL4/CSGALNACT2/SDC3	14
GO:0012507	GO:0012507	ER to Golgi transport vesicle membrane	7/1491	38/15852	0.0612138	0.518351	0.488796	SEC24A/CNIH1/AREG/TMED10/KLHL12/SREBF2/LMAN1	7
GO:0016877	GO:0016877	ligase activity, forming carbon-sulfur bonds	7/1491	38/15852	0.0612138	0.518351	0.488796	SLC27A6/SLC27A2/ACSBG1/LOC100475101/UBA2/UBA6/ACSS1	7
GO:1903523	GO:1903523	negative regulation of blood circulation	7/1491	38/15852	0.0612138	0.518351	0.488796	F2R/HIF1A/AHR/BMPR2/JAK2/ADM/ARHGAP42	7
GO:0030433	GO:0030433	ubiquitin-dependent ERAD pathway	11/1491	70/15852	0.0614655	0.518351	0.488796	AMFR/STT3B/UBQLN2/RNF185/CCDC47/DNAJB9/OS9/TRIM25/JKAMP/ERLIN1/FOXRED2	11
GO:0043620	GO:0043620	regulation of DNA-templated transcription in response to stress	11/1491	70/15852	0.0614655	0.518351	0.488796	BACH1/HIF1A/EGLN3/EIF2AK3/NCK1/JMY/VHL/EGLN1/HMOX1/IMPACT/BCLAF1	11
GO:0045446	GO:0045446	endothelial cell differentiation	11/1491	70/15852	0.0614655	0.518351	0.488796	MYADM/BMPR2/NRP1/PECAM1/STC1/MET/DLL1/KDR/MARVELD2/PPP1R16B/HEY1	11
GO:0070821	GO:0070821	tertiary granule membrane	11/1491	70/15852	0.0614655	0.518351	0.488796	PLAU/CD93/ATP6AP2/LOC105238896/SLC2A3/MCEMP1/LOC100468223/ANO6/TSPAN14/COPB1/PTPRB	11
GO:0007033	GO:0007033	vacuole organization	18/1491	130/15852	0.0615652	0.518568	0.489001	CLN8/UBXN2B/HOOK1/SYNPO2/RAB33B/LRRK2/TRAPPC8/TMEM106B/ATG12/NAGPA/ATG2B/RAB23/PIK3C2A/CLN5/BECN1/TMEM165/VPS33A/ATG5	18
GO:0050679	GO:0050679	positive regulation of epithelial cell proliferation	25/1491	193/15852	0.0624428	0.524348	0.494451	CXADR/GDF2/FLT4/HIF1A/LOC100464796/ARG1/CFLAR/MYC/BMPR2/LAMC1/TNFAIP3/LOC100483184/HYAL2/BMPR1A/NRP1/VHL/PDCL3/KDR/PPP1R16B/HMOX1/MST1/SP1/MYDGF/SIRT1/STAT3	25
GO:0009247	GO:0009247	glycolipid biosynthetic process	10/1491	62/15852	0.0626467	0.524348	0.494451	PIGW/A4GALT/ST3GAL2/ST8SIA4/B3GNT5/ST6GALNAC6/UGCG/ST3GAL4/LOC100482234/ST3GAL5	10
GO:0031532	GO:0031532	actin cytoskeleton reorganization	10/1491	62/15852	0.0626467	0.524348	0.494451	CXADR/PHACTR1/S100A9/KIT/EPS8/ANTXR1/PLEK/NRP1/PIP5K1A/S1PR2	10
GO:0090114	GO:0090114	COPII-coated vesicle budding	10/1491	62/15852	0.0626467	0.524348	0.494451	SEC24A/CNIH1/CTSC/AREG/TMED10/F8/TBC1D20/KLHL12/CUL3/LMAN1	10
GO:0000723	GO:0000723	telomere maintenance	13/1491	87/15852	0.0626803	0.524348	0.494451	TERF1/RPA2/RPA3/HNRNPA2B1/PCNA/PTGES3/POLA1/FBXO4/RFC4/RFC3/SMG7/WRN/TEP1	13
GO:0010677	GO:0010677	negative regulation of cellular carbohydrate metabolic process	8/1491	46/15852	0.0629247	0.524348	0.494451	DDIT4/PPARGC1A/PLEK/SIK1/MST1/IER3/STAT3/C1QTNF3	8
GO:0045747	GO:0045747	positive regulation of Notch signaling pathway	8/1491	46/15852	0.0629247	0.524348	0.494451	KIT/POGLUT1/TSPAN14/ENHO/DLL1/CCN3/STAT3/DLL4	8
GO:0050999	GO:0050999	regulation of nitric-oxide synthase activity	8/1491	46/15852	0.0629247	0.524348	0.494451	DDAH1/HIF1A/GCH1/NOSTRIN/PTK2B/ZDHHC21/NOS3/GLA	8
GO:0070936	GO:0070936	protein K48-linked ubiquitination	8/1491	46/15852	0.0629247	0.524348	0.494451	RNF152/AMFR/RNF34/RNF6/TNFAIP3/UBE2K/RNF146/BFAR	8
GO:0009064	GO:0009064	glutamine family amino acid metabolic process	9/1491	54/15852	0.0632376	0.526329	0.496319	PPAT/DDAH1/ART4/ARG1/GOT1/ASS1/TAT/NOS3/GCLM	9
GO:0007498	GO:0007498	mesoderm development	17/1491	122/15852	0.0646259	0.535398	0.504871	WLS/ETS2/BMX/EXT2/PALB2/YAP1/BMPR2/CHURC1/BMPR1A/JAK2/TEAD1/NUP133/KLF4/MESD/ACVR1B/HES7/SECTM1	17
GO:0009791	GO:0009791	post-embryonic development	17/1491	122/15852	0.0646259	0.535398	0.504871	AHR/ACADM/MMUT/CCDC47/BAK1/JAK2/SOD2/TP73/TMTC3/BCL2L11/PRDM1/BPNT2/KLF4/KDR/DHCR7/CSRNP1/TIPARP	17
GO:0006023	GO:0006023	aminoglycan biosynthetic process	14/1491	96/15852	0.0648566	0.535398	0.504871	B4GALT5/EXT2/CHST15/HSPG2/ST3GAL2/B4GAT1/HYAL2/SDC1/DSE/B4GALT4/GLCE/ST3GAL4/CSGALNACT2/SDC3	14
GO:0008083	GO:0008083	growth factor activity	14/1491	96/15852	0.0648566	0.535398	0.504871	NENF/OSGIN2/OSM/HGF/CSF1/AREG/LOC100483184/CLEC11A/HBEGF/CCN5/LIF/F2/CCN3/PROM2	14
GO:0051341	GO:0051341	regulation of oxidoreductase activity	14/1491	96/15852	0.0648566	0.535398	0.504871	LOC100482523/DDAH1/HIF1A/LRRK2/GCH1/LOC100479471/TMLHE/ENHO/FGF23/NOSTRIN/PTK2B/ZDHHC21/NOS3/GLA	14
GO:0030279	GO:0030279	negative regulation of ossification	12/1491	79/15852	0.0648619	0.535398	0.504871	IGFBP5/SRGN/NOCT/HIF1A/FNDC3B/AREG/LOC100483811/TOB1/FGF23/PTK2B/GREM1/RFLNB	12
GO:1990748	GO:1990748	cellular detoxification	12/1491	79/15852	0.0648619	0.535398	0.504871	NQO1/CLIC2/LPO/MGST3/TXNDC17/APOM/SOD2/GSR/TXNRD2/NOS3/GPX8/IYD	12
GO:0050707	GO:0050707	NA	25/1491	194/15852	0.0655597	0.537317	0.50668	CRP/CHUK/CD274/SRGN/GAS6/F2R/IL1R2/RGCC/LOC100480687/SELENOK/IL1RAP/C5/LOC100468419/LRRK2/HYAL2/IL4R/FBLN1/DHX36/FFAR4/CRTAM/C1QTNF3/IL17RB/IFNAR1/MBP/ATG5	25
GO:0009072	GO:0009072	aromatic amino acid family metabolic process	6/1491	31/15852	0.0656312	0.537317	0.50668	TDO2/KYNU/ACMSD/TAT/IDO1/IYD	6
GO:0010661	GO:0010661	positive regulation of muscle cell apoptotic process	6/1491	31/15852	0.0656312	0.537317	0.50668	HMGCR/IGFBP3/SOD2/ARRB1/E2F3/PDCD4	6
GO:0031116	GO:0031116	positive regulation of microtubule polymerization	6/1491	31/15852	0.0656312	0.537317	0.50668	TERF1/GDA/CDKN1B/MET/RGS2/PDE4DIP	6
GO:0045980	GO:0045980	negative regulation of nucleotide metabolic process	6/1491	31/15852	0.0656312	0.537317	0.50668	DDIT4/PPARGC1A/DNAJC15/PDE12/IER3/STAT3	6
GO:0046697	GO:0046697	decidualization	6/1491	31/15852	0.0656312	0.537317	0.50668	CTSB/STC1/SPP1/PLA2G4A/SERPINE1/LIF	6
GO:1900181	GO:1900181	negative regulation of protein localization to nucleus	6/1491	31/15852	0.0656312	0.537317	0.50668	GAS6/CHP1/FBXO4/HNF4A/RAB23/SIRT1	6
GO:0072524	GO:0072524	pyridine-containing compound metabolic process	19/1491	140/15852	0.0658965	0.53886	0.508135	NUDT12/RPIA/QPRT/NAMPT/KYNU/H6PD/PDXK/ACMSD/NNMT/PGM2/BST1/IDH1/GPD2/PDHX/PDHB/DLAT/TALDO1/MDH1/CD38	19
GO:0032271	GO:0032271	regulation of protein polymerization	23/1491	176/15852	0.0661661	0.539085	0.508348	SGK1/LOC100478655/TERF1/LATS1/MYADM/ACTR2/EPS8/CDC42EP4/GDA/ARPC4/CDKN1B/NCK1/ARPC5/PECAM1/JMY/MET/RGS2/BAG4/VASP/PTK2B/FCHSD1/PDE4DIP/MKKS	23
GO:0071347	GO:0071347	cellular response to interleukin-1	20/1491	149/15852	0.0662026	0.539085	0.508348	TFPI/CHUK/IRAK2/FGG/HIF1A/IL1R2/MAPK13/FGB/IL1RAP/MYC/RORA/PDGFRA/XDH/BCL2L1/CCL25/HYAL2/PAWR/CCL16/SERPINE1/IL1RN	20
GO:0031349	GO:0031349	positive regulation of defense response	44/1491	372/15852	0.066468	0.539085	0.508348	VAMP7/GPRC5B/CHUK/LOC100478655/S100A9/S100A12/IRAK2/LOC100472839/FGG/LOC105238896/PLA2G7/ARG1/OSM/MAPK13/FGB/LOC100480687/C3/ETS1/TNFAIP3/HYAL2/CTSS/OSMR/PJA2/UBE2K/PGLYRP1/FGA/JAK2/TGM2/PLA2G4A/SERPINE1/BCL10/EDNRA/PENK/PDCD4/SNX4/ICAM3/FABP4/CRTAM/HPX/IDO1/IL17RB/ADORA2B/TNFRSF1A/FFAR3	44
GO:0002039	GO:0002039	p53 binding	11/1491	71/15852	0.0668402	0.539085	0.508348	PTTG1IP/HIF1A/RNF34/PTGES3/RNF125/ZNF385B/TP73/TEP1/SIRT1/RCHY1/ZMAT3	11
GO:0032200	GO:0032200	telomere organization	13/1491	88/15852	0.0675081	0.539085	0.508348	TERF1/RPA2/RPA3/HNRNPA2B1/PCNA/PTGES3/POLA1/FBXO4/RFC4/RFC3/SMG7/WRN/TEP1	13
GO:0002460	GO:0002460	adaptive immune response based on somatic recombination of immune receptors built from immunoglobulin superfamily domains	16/1491	114/15852	0.0678013	0.539085	0.508348	CRP/SWAP70/C1S/RAB27A/CTSC/C3/C1R/EBI3/RORA/UNC13D/IL4R/ICOSLG/BCL10/STAT3/LOC100466355/STX11	16
GO:0004714	GO:0004714	transmembrane receptor protein tyrosine kinase activity	10/1491	63/15852	0.0684837	0.539085	0.508348	CRIM1/FLT4/KIT/LOC100483528/PDGFRA/EPHB4/NRP1/MET/KDR/AXL	10
GO:0006901	GO:0006901	vesicle coating	10/1491	63/15852	0.0684837	0.539085	0.508348	SEC24A/CNIH1/CTSC/AREG/TMED10/F8/TBC1D20/KLHL12/CUL3/LMAN1	10
GO:0010043	GO:0010043	response to zinc ion	10/1491	63/15852	0.0684837	0.539085	0.508348	SLC30A4/S100A9/ARG1/GGH/SLC30A6/VCAM1/SOD2/LCK/CA2/SLC30A7	10
GO:0055006	GO:0055006	cardiac cell development	10/1491	63/15852	0.0684837	0.539085	0.508348	CXADR/BMP10/PDGFRA/MET/TCAP/TGFBR3/MEF2A/PDCD4/SGCB/ATG5	10
GO:0071479	GO:0071479	cellular response to ionizing radiation	10/1491	63/15852	0.0684837	0.539085	0.508348	NET1/MAP3K20/YAP1/BCL2L1/FBXO4/GADD45A/TMEM109/WRN/CDKN1A/SIRT1	10
GO:0043123	GO:0043123	positive regulation of I-kappaB kinase/NF-kappaB signaling	17/1491	123/15852	0.0687242	0.539085	0.508348	GPRC5B/CHUK/LOC100478655/S100A12/WLS/F2R/CFLAR/NDFIP2/TRIM25/TGM2/LURAP1/BCL10/TNFSF10/TRIM38/LOC105235184/PPM1A/TNFRSF1A	17
GO:0051153	GO:0051153	regulation of striated muscle cell differentiation	17/1491	123/15852	0.0687242	0.539085	0.508348	MMP14/BMP10/CFLAR/CD53/GDF15/IL4R/TNFSF14/LOC100479222/COL14A1/SIK1/DLL1/RGS2/FBXO22/GREM1/CCN3/BHLHE41/SIRT1	17
GO:0004715	GO:0004715	non-membrane spanning protein tyrosine kinase activity	7/1491	39/15852	0.0688201	0.539085	0.508348	JAK1/BMX/JAK2/SLA/PTK2B/GRAP/LCK	7
GO:0008287	GO:0008287	protein serine/threonine phosphatase complex	7/1491	39/15852	0.0688201	0.539085	0.508348	PPP1R9B/WDR82/NCK1/TOX4/PPP1R15B/PPP1R2/PPP1R3B	7
GO:0050654	GO:0050654	chondroitin sulfate proteoglycan metabolic process	7/1491	39/15852	0.0688201	0.539085	0.508348	IDS/MAMDC2/CHST15/HYAL2/BPNT2/SPOCK2/CSGALNACT2	7
GO:0051150	GO:0051150	regulation of smooth muscle cell differentiation	7/1491	39/15852	0.0688201	0.539085	0.508348	KIT/MED28/RCAN1/SOD2/PDCD4/SIRT1/FOXO4	7
GO:0060416	GO:0060416	response to growth hormone	7/1491	39/15852	0.0688201	0.539085	0.508348	IGFBP5/LOC100482523/IGFBP3/MYC/FGA/JAK2/STAT3	7
GO:0001573	GO:0001573	ganglioside metabolic process	4/1491	17/15852	0.0688275	0.539085	0.508348	ST8SIA4/NEU1/ST6GALNAC6/ST3GAL5	4
GO:0005537	GO:0005537	mannose binding	4/1491	17/15852	0.0688275	0.539085	0.508348	COLEC10/MANBA/LMAN1/CLN5	4
GO:0006586	GO:0006586	indolalkylamine metabolic process	4/1491	17/15852	0.0688275	0.539085	0.508348	TDO2/KYNU/ACMSD/IDO1	4
GO:0017000	GO:0017000	antibiotic biosynthetic process	4/1491	17/15852	0.0688275	0.539085	0.508348	LOC100467462/LOC100468223/SOD2/ACSS1	4
GO:0030894	GO:0030894	replisome	4/1491	17/15852	0.0688275	0.539085	0.508348	RPA2/RPA3/POLA1/MCM3	4
GO:0031231	GO:0031231	intrinsic component of peroxisomal membrane	4/1491	17/15852	0.0688275	0.539085	0.508348	SLC27A2/PEX3/PEX13/PEX12	4
GO:0032693	GO:0032693	negative regulation of interleukin-10 production	4/1491	17/15852	0.0688275	0.539085	0.508348	PRG2/CD274/DLL1/IDO1	4
GO:0034643	GO:0034643	establishment of mitochondrion localization, microtubule-mediated	4/1491	17/15852	0.0688275	0.539085	0.508348	TRAK2/HIF1A/OPA1/MGARP	4
GO:0047497	GO:0047497	mitochondrion transport along microtubule	4/1491	17/15852	0.0688275	0.539085	0.508348	TRAK2/HIF1A/OPA1/MGARP	4
GO:0051151	GO:0051151	negative regulation of smooth muscle cell differentiation	4/1491	17/15852	0.0688275	0.539085	0.508348	MED28/RCAN1/PDCD4/FOXO4	4
GO:0060602	GO:0060602	branch elongation of an epithelium	4/1491	17/15852	0.0688275	0.539085	0.508348	YAP1/AREG/TMTC3/TNC	4
GO:0071850	GO:0071850	mitotic cell cycle arrest	4/1491	17/15852	0.0688275	0.539085	0.508348	RGCC/CDKN1B/GADD45A/CDKN1A	4
GO:1902547	GO:1902547	regulation of cellular response to vascular endothelial growth factor stimulus	4/1491	17/15852	0.0688275	0.539085	0.508348	SPRY2/XDH/DLL1/ADGRA2	4
GO:0006298	GO:0006298	mismatch repair	5/1491	24/15852	0.0688302	0.539085	0.508348	RPA2/RPA3/PCNA/RNASEH2A/TP73	5
GO:0016405	GO:0016405	CoA-ligase activity	5/1491	24/15852	0.0688302	0.539085	0.508348	SLC27A6/SLC27A2/ACSBG1/LOC100475101/ACSS1	5
GO:0036452	GO:0036452	ESCRT complex	5/1491	24/15852	0.0688302	0.539085	0.508348	CHMP6/STAM/STAM2/VPS36/VPS37A	5
GO:0051788	GO:0051788	response to misfolded protein	5/1491	24/15852	0.0688302	0.539085	0.508348	KLHL15/RNF185/SDF2/SDF2L1/CUL3	5
GO:0060343	GO:0060343	trabecula formation	5/1491	24/15852	0.0688302	0.539085	0.508348	BMP10/ADAMTS1/TGFBR3/EGLN1/HEY1	5
GO:0071577	GO:0071577	zinc ion transmembrane transport	5/1491	24/15852	0.0688302	0.539085	0.508348	SLC30A4/SLC39A14/SLC30A6/SLC39A10/SLC30A7	5
GO:0004842	GO:0004842	ubiquitin-protein transferase activity	40/1491	335/15852	0.0688472	0.539085	0.508348	XIAP/RNF152/RNF19A/AMFR/RNF114/RNF141/UHRF2/UBR3/RNF34/FBXL7/PJA1/RNF185/RNF6/FBXL3/MGRN1/RNF125/TNFAIP3/TRIM25/CCNB1IP1/PJA2/UBE2K/FBXO4/C14H18orf25/RNF128/SPSB1/RNF19B/TRIM56/ZYG11B/RNF146/VHL/MYLIP/RNF145/HECTD1/FBXO22/PRPF19/COP1/MKRN1/BFAR/RCHY1/PEX12	40
GO:0043280	GO:0043280	positive regulation of cysteine-type endopeptidase activity involved in apoptotic process	18/1491	132/15852	0.0693599	0.539518	0.508756	S100A9/F2R/IFT57/EGLN3/PDCD2/MYC/BID/XDH/EIF2AK3/BAK1/JAK2/ARRB1/BCL2L11/BCL10/BCL2L13/TNFSF10/LCK/SIRT1	18
GO:0004860	GO:0004860	protein kinase inhibitor activity	14/1491	97/15852	0.0695444	0.539518	0.508756	SOCS2/SPRY2/LOC100473431/SOCS5/SPRED1/SOCS3/HYAL2/CDKN1B/NCK1/CIB1/SOCS4/SOCS6/CDKN1A/SH3BP5	14
GO:0043502	GO:0043502	regulation of muscle adaptation	14/1491	97/15852	0.0695444	0.539518	0.508756	IGFBP5/BMP10/PPARGC1A/ECE1/TEAD1/COL14A1/ERRFI1/MEF2A/KLF4/RGS2/SIRT1/BECN1/NOS3/TNFRSF1A	14
GO:0046889	GO:0046889	positive regulation of lipid biosynthetic process	14/1491	97/15852	0.0695444	0.539518	0.508756	PPARGC1A/AVPR1A/LOC100483184/ABHD6/HSD17B13/PLA2G4A/STARD4/HNF4A/ENHO/ADGRF5/ADORA2B/DGAT2/TNFRSF1A/APOC2	14
GO:1900542	GO:1900542	regulation of purine nucleotide metabolic process	14/1491	97/15852	0.0695444	0.539518	0.508756	HIF1A/DDIT4/PPARGC1A/DNAJC15/GUCA1B/PDP1/MYC/LOC100467558/BCL2L1/PDE12/IER3/STAT3/NOS3/ADORA2B	14
GO:0050660	GO:0050660	flavin adenine dinucleotide binding	9/1491	55/15852	0.0695952	0.539518	0.508756	ACADM/DMGDH/KDM1B/XDH/LOC100468223/FOXRED2/ACADL/GSR/NOS3	9
GO:0071549	GO:0071549	cellular response to dexamethasone stimulus	9/1491	55/15852	0.0695952	0.539518	0.508756	ARG1/DDIT4/RELN/BCL2L1/JAK2/ERRFI1/SERPINE1/PLAT/MFN1	9
GO:0090183	GO:0090183	regulation of kidney development	9/1491	55/15852	0.0695952	0.539518	0.508756	WWTR1/CFLAR/YAP1/MYC/LOC100468419/PRKX/EDNRA/GREM1/LIF	9
GO:0044772	GO:0044772	mitotic cell cycle phase transition	32/1491	260/15852	0.0695953	0.539518	0.508756	PPAT/LATS1/BACH1/RPA2/LOC100473431/RGCC/FBXL7/RPA3/EPS8/MYC/POLA1/MNAT1/CDKN1B/LOC100484820/WEE1/HAUS7/USH1C/GADD45A/CDC5L/USP37/FBXO5/CEP135/MCM3/NEDD1/TAF2/CDKN1A/ACVR1B/PLK4/CEP57/MCM2/CCP110/CDC6	32
GO:0034637	GO:0034637	cellular carbohydrate biosynthetic process	8/1491	47/15852	0.0698698	0.540336	0.509527	B4GALT5/GOT1/ACADM/EXT2/PTGES3/AKR1B1/PGM2/CSGALNACT2	8
GO:2001056	GO:2001056	positive regulation of cysteine-type endopeptidase activity	20/1491	150/15852	0.0699452	0.540336	0.509527	S100A9/F2R/IFT57/EGLN3/PDCD2/MYC/BID/PERP/XDH/EIF2AK3/BAK1/PAWR/JAK2/ARRB1/BCL2L11/BCL10/BCL2L13/TNFSF10/LCK/SIRT1	20
GO:0005759	GO:0005759	mitochondrial matrix	50/1491	431/15852	0.070006	0.540336	0.509527	ABAT/ACADSB/AASS/MRPL15/ACADM/PDP1/GFM1/GLRX2/CLPX/DMGDH/MCL1/MMUT/SMDT1/LRRK2/ETNPPL/LOC100475101/MCCC2/ME2/MRPL50/MRPS31/PPM1K/SOD2/TMLHE/PDE12/NSUN3/NDUFS1/NUBPL/MTHFD2L/PDSS2/ALDH7A1/DHTKD1/MRPL45/DECR1/GRSF1/MRPL30/ACADL/ACSS1/MRPL44/GSR/TXNRD2/FAHD1/TFAM/PDHX/PDHB/DLAT/PRORP/MCEE/PMPCA/MRPL41/NUDT9	50
GO:0032944	GO:0032944	regulation of mononuclear cell proliferation	28/1491	223/15852	0.070083	0.540336	0.509527	LOC100478655/CD274/BMI1/PTPRC/AHR/TFRC/ARG1/PRNP/SELENOK/CSF1/TGFBR2/IGFBP2/EBI3/EFNB1/VCAM1/LOC100483184/NCK1/PAWR/ICOSLG/BST1/SLC39A10/PRDM1/GPNMB/TNFSF13B/CDKN1A/IDO1/FCRL3/CD38	28
GO:0002526	GO:0002526	acute inflammatory response	12/1491	80/15852	0.0700864	0.540336	0.509527	CRP/LOC100482523/LOC100472839/HIF1A/ITIH4/TFRC/VCAM1/FGA/ANO6/IL1RN/PRCP/STAT3	12
GO:0033673	GO:0033673	negative regulation of kinase activity	34/1491	279/15852	0.0703863	0.542052	0.511145	WWTR1/HMGCR/LATS1/PTPRC/SOCS2/SPRY2/LOC100473431/SOCS5/SPRED1/CHMP6/CHP1/SOCS3/DEPTOR/TNFAIP3/CHORDC1/HYAL2/SPRY4/CDKN1B/NCK1/GADD45B/CIB1/GADD45A/TP73/ERRFI1/SOCS4/RGS2/SOCS6/ADARB1/PAQR3/PDCD4/FABP4/CDKN1A/SIRT1/SH3BP5	34
GO:0003073	GO:0003073	regulation of systemic arterial blood pressure	15/1491	106/15852	0.0710817	0.546206	0.515063	DDAH1/GAS6/F2R/AHR/ATP6AP2/AVPR1A/BMPR2/LOC117799949/ECE1/SOD2/ADM/ARHGAP42/IER3/PRCP/NOS3	15
GO:2000106	GO:2000106	regulation of leukocyte apoptotic process	15/1491	106/15852	0.0710817	0.546206	0.515063	CD274/GAS6/HIF1A/FNIP1/MYC/VHL/BCL10/SLC39A10/PDCD1/CD3G/AXL/GIMAP8/SIRT1/IDO1/IL7R	15
GO:0042476	GO:0042476	odontogenesis	16/1491	115/15852	0.0722079	0.548046	0.516798	ALPL/CHUK/PAM/CSF1/PDGFRA/PERP/SDC1/ADAMTS1/BMPR1A/LOC100469560/BCL2L11/SERPINE1/ADM/DLL1/CA2/EDA	16
GO:2000278	GO:2000278	regulation of DNA biosynthetic process	16/1491	115/15852	0.0722079	0.548046	0.516798	GDF2/TERF1/RGCC/HGF/HNRNPA2B1/MYC/BMPR2/PTGES3/PARN/FBXO4/RFC4/RFC3/KLF4/PTK2B/GREM1/CDKN1A	16
GO:0051260	GO:0051260	protein homooligomerization	37/1491	308/15852	0.0724327	0.548046	0.516798	ACP3/PPAT/TERF1/TDO2/ARG1/ACADM/C9/ATL2/LOC100483528/P2RX5/PRNP/PAM/GOPC/GNMT/CRYZ/BID/LNX2/EIF2AK3/SIGMAR1/GCH1/SHMT1/TGM2/SOD2/BCL10/CD3D/APIP/SLC1A2/DECR1/ACADL/CD3G/HMOX1/ARC/CD79B/VWF/KCNJ2/CEP57/ELAVL1	37
GO:0035004	GO:0035004	phosphatidylinositol 3-kinase activity	11/1491	72/15852	0.0725093	0.548046	0.516798	LOC100478655/KLB/KIT/HGF/PTPN11/PDGFRA/HBEGF/MET/FGF23/LCK/PIK3C2A	11
GO:0036503	GO:0036503	ERAD pathway	13/1491	89/15852	0.0725742	0.548046	0.516798	AMFR/STT3B/UBQLN2/RNF185/CCDC47/DNAJB9/SDF2/OS9/TRIM25/JKAMP/ERLIN1/SDF2L1/FOXRED2	13
GO:0050871	GO:0050871	positive regulation of B cell activation	13/1491	89/15852	0.0725742	0.548046	0.516798	LOC100478655/MMP14/BMI1/PTPRC/TFRC/BST1/SLC39A10/PRDM1/TNFSF13B/CDKN1A/FCRL3/LOC100466355/CD38	13
GO:1902903	GO:1902903	regulation of supramolecular fiber organization	39/1491	327/15852	0.0726093	0.548046	0.516798	SGK1/LOC100478655/SWAP70/BMP10/TERF1/LATS1/SYNPO2/MYADM/RGCC/ARHGEF10/ACTR2/HSPG2/TTBK2/EPS8/LIMA1/CDC42EP4/PLEK/GDA/CKAP2/ARPC4/DSTN/CDKN1B/NRP1/NCK1/ARPC5/PECAM1/C9orf72/SYNPO/CIB1/JMY/MET/ARHGAP35/RGS2/BAG4/VASP/PTK2B/FCHSD1/PDE4DIP/MKKS	39
GO:0048638	GO:0048638	regulation of developmental growth	41/1491	346/15852	0.0726146	0.548046	0.516798	CXADR/LOC100478655/BMP10/LATS1/AHR/RAB21/PICALM/TNFRSF12A/C3/YAP1/P2RX5/CSF1/SEMA7A/TGFBR2/SEMA6C/PTPN11/RNF6/SAV1/APP/BMPR2/SPART/DIO3/LOC100483184/AZGP1/BMPR1A/NRP1/GDF15/AATK/SPP1/COL14A1/TP73/BCL2L11/SH3GLB1/DLL1/TGFBR3/RGS2/SLC6A3/SIRT1/STAT3/MKKS/RYK	41
GO:0060326	GO:0060326	cell chemotaxis	24/1491	187/15852	0.0726634	0.548046	0.516798	CXADR/S100A9/S100A12/EDNRB/LOC100472839/GAS6/KIT/LOC100464796/HGF/C5/CSF3R/PDGFRA/VCAM1/CCL25/CCL28/NRP1/ANO6/SPP1/CCL16/LOC100483811/HBEGF/PIP5K1A/CCN3/SBDS	24
GO:0045732	GO:0045732	positive regulation of protein catabolic process	28/1491	224/15852	0.073229	0.548046	0.516798	LPCAT1/RNF19A/PTTG1IP/RNF114/SOCS5/C4BPB/CTSC/UBQLN2/LRRK2/RNF125/TNFAIP3/CDKN1B/ADAM9/RNF128/RNF19B/TMTC3/MYLIP/SOCS4/CUL3/ECSCR/PSMD10/FBXO22/PTK2B/COP1/IER3/SGSM3/TIPARP/RCHY1	28
GO:2001233	GO:2001233	regulation of apoptotic signaling pathway	49/1491	423/15852	0.0736608	0.548046	0.516798	S100A9/BMI1/ERP29/PTPRC/PTTG1IP/FGG/HIF1A/OPA1/OSM/CFLAR/HGF/RNF34/SGMS1/FGB/CTSC/TNFRSF12A/YAP1/MCL1/MYC/LRRK2/BID/MLLT11/DEPTOR/BCL2L1/EIF2AK3/TNFAIP3/HMGB2/HYAL2/FGA/NRP1/BAK1/NCK1/JAK2/SOD2/TP73/VHL/BCL2L11/SERPINE1/BCL10/SH3GLB1/PSMD10/HMOX1/IER3/TNFSF10/LCK/SIRT1/NOS3/BCLAF1/GCLM	49
GO:0044798	GO:0044798	NA	20/1491	151/15852	0.0738291	0.548046	0.516798	HIF1A/AHR/YAP1/CBFB/GTF2E1/TBPL1/HYAL2/MNAT1/ATF1/TEAD1/NCOA3/TAF13/KLF4/TAF2/E2F3/GTF2E2/SNAPC1/GTF2H3/STAT3/MED10	20
GO:0001892	GO:0001892	embryonic placenta development	14/1491	98/15852	0.0744503	0.548046	0.516798	HIF1A/SOCS3/VCAM1/LOC100483184/SP3/NCOA3/PRDM1/ADM/HECTD1/EGLN1/LIF/SP1/PLK4/HEY1	14
GO:0030099	GO:0030099	myeloid cell differentiation	30/1491	243/15852	0.0745221	0.548046	0.516798	CHUK/OSTM1/CLEC1B/KIT/TFRC/LOC100473431/DNASE2/CSF1/TGFBR2/PTPN11/CBFB/PIR/SP3/SH3PXD2A/GAB2/PIP4K2A/JAK2/LOC100483811/CIB1/ADGRF5/PRKX/TGFBR3/OSCAR/RCOR1/SP1/CA2/LOC105235184/SIRT1/FLI1/VPS33A	30
GO:0008378	GO:0008378	galactosyltransferase activity	6/1491	32/15852	0.0746383	0.548046	0.516798	B4GALT5/C1GALT1/A4GALT/B3GNT5/B4GALT4/C1GALT1C1	6
GO:0030291	GO:0030291	protein serine/threonine kinase inhibitor activity	6/1491	32/15852	0.0746383	0.548046	0.516798	SPRY2/LOC100473431/SPRED1/CDKN1B/CIB1/CDKN1A	6
GO:0070279	GO:0070279	vitamin B6 binding	6/1491	32/15852	0.0746383	0.548046	0.516798	ABAT/KYNU/PDXK/ETNPPL/SHMT1/SCLY	6
GO:0010633	GO:0010633	negative regulation of epithelial cell migration	10/1491	64/15852	0.0746549	0.548046	0.516798	GDF2/BMP10/RGCC/SPRED1/STC1/TGFBR3/KLF4/SVBP/STRAP/DLL4	10
GO:0042531	GO:0042531	positive regulation of tyrosine phosphorylation of STAT protein	10/1491	64/15852	0.0746549	0.548046	0.516798	KIT/OSM/SOCS3/JAK2/PECAM1/LIF/LCK/HPX/STAT3/TNFRSF1A	10
GO:0071356	GO:0071356	cellular response to tumor necrosis factor	25/1491	197/15852	0.0755573	0.548046	0.516798	TNFRSF6B/CHUK/OCLN/PPARGC1A/SGMS1/TNFRSF12A/TXNDC17/RORA/XDH/BCL2L1/VCAM1/CCL25/HYAL2/JAK2/CCL16/TNFSF14/CIB1/BAG4/TNFSF13B/PTK2B/FABP4/SIRT1/NOS3/LOC100466355/TNFRSF1A	25
GO:0007589	GO:0007589	body fluid secretion	12/1491	81/15852	0.0755756	0.548046	0.516798	SLC30A4/CHUK/PPAT/HIF1A/GUCA1B/PAM/JHY/XDH/EIF2AK3/TP73/MET/SLC6A3	12
GO:0033559	GO:0033559	unsaturated fatty acid metabolic process	12/1491	81/15852	0.0755756	0.548046	0.516798	HPGD/SCD/DEGS1/PTGES3/PLA2G4A/PTGDS/FADS1/LOC100467730/LOC100470998/PNPLA8/FADS2/TNFRSF1A	12
GO:0055072	GO:0055072	iron ion homeostasis	12/1491	81/15852	0.0755756	0.548046	0.516798	GDF2/LOC100472453/HIF1A/LOC100483773/TFRC/PICALM/MYC/HYAL2/SOD2/EGLN1/HMOX1/HPX	12
GO:0006261	GO:0006261	DNA-dependent DNA replication	15/1491	107/15852	0.075829	0.548046	0.516798	RPA2/RPA3/TIPIN/PCNA/POLA1/RNASEH2A/RFC4/RFC3/WRN/MCM3/ALYREF/TFAM/SLBP/MCM2/MGME1	15
GO:0009311	GO:0009311	oligosaccharide metabolic process	9/1491	56/15852	0.0763369	0.548046	0.516798	ST3GAL2/ST8SIA4/NEU1/ST6GALNAC6/ST3GAL4/MANBA/ST3GAL5/ST6GALNAC2/GLA	9
GO:0046426	GO:0046426	negative regulation of receptor signaling pathway via JAK-STAT	9/1491	56/15852	0.0763369	0.548046	0.516798	SOCS2/SOCS5/LEPROT/SOCS3/VHL/SOCS4/HNF4A/SOCS6/SUZ12	9
GO:0050771	GO:0050771	negative regulation of axonogenesis	9/1491	56/15852	0.0763369	0.548046	0.516798	TRAK2/SEMA6C/RNF6/SPART/NRP1/AATK/SPP1/MBP/RYK	9
GO:1903307	GO:1903307	positive regulation of regulated secretory pathway	9/1491	56/15852	0.0763369	0.548046	0.516798	VAMP7/CLTRN/RAB27A/BCL2L1/UNC13D/GAB2/IL4R/SNX4/ADORA2B	9
GO:1904893	GO:1904893	negative regulation of receptor signaling pathway via STAT	9/1491	56/15852	0.0763369	0.548046	0.516798	SOCS2/SOCS5/LEPROT/SOCS3/VHL/SOCS4/HNF4A/SOCS6/SUZ12	9
GO:0097190	GO:0097190	apoptotic signaling pathway	36/1491	300/15852	0.0764394	0.548046	0.516798	TM2D1/TNFRSF6B/STK24/SRGN/DDIT4/TNFRSF12A/SELENOK/MCL1/MYC/GGCT/BID/PERP/MLLT11/BCL2L1/EIF2AK3/ITM2B/UBE2K/BAK1/PAWR/JAK2/ZNF385B/SOD2/EAF2/CIB1/JMY/TP73/BCL2L11/TMEM109/HMOX1/IER3/CDKN1A/ACVR1B/SIRT1/ZMAT3/TNFRSF1A/CD38	36
GO:0009069	GO:0009069	serine family amino acid metabolic process	7/1491	40/15852	0.0769657	0.548046	0.516798	AHCY/SEPSECS/GNMT/SHMT1/SLC25A32/GCLM/SCLY	7
GO:0033628	GO:0033628	regulation of cell adhesion mediated by integrin	7/1491	40/15852	0.0769657	0.548046	0.516798	SWAP70/PLAU/PODXL/PTPN11/ADAM9/CIB1/SERPINE1	7
GO:0042059	GO:0042059	negative regulation of epidermal growth factor receptor signaling pathway	7/1491	40/15852	0.0769657	0.548046	0.516798	SPRY2/SOCS5/CHMP6/STAM/ERRFI1/SOCS4/STAM2	7
GO:0046006	GO:0046006	regulation of activated T cell proliferation	7/1491	40/15852	0.0769657	0.548046	0.516798	CD274/ARG1/PRNP/IGFBP2/LOC100483184/ICOSLG/IDO1	7
GO:1903293	GO:1903293	phosphatase complex	7/1491	40/15852	0.0769657	0.548046	0.516798	PPP1R9B/WDR82/NCK1/TOX4/PPP1R15B/PPP1R2/PPP1R3B	7
GO:0001886	GO:0001886	endothelial cell morphogenesis	3/1491	11/15852	0.0772574	0.548046	0.516798	PECAM1/STC1/MET	3
GO:0004861	GO:0004861	cyclin-dependent protein serine/threonine kinase inhibitor activity	3/1491	11/15852	0.0772574	0.548046	0.516798	LOC100473431/CDKN1B/CDKN1A	3
GO:0005172	GO:0005172	vascular endothelial growth factor receptor binding	3/1491	11/15852	0.0772574	0.548046	0.516798	CD2AP/PDCL3/GREM1	3
GO:0006107	GO:0006107	oxaloacetate metabolic process	3/1491	11/15852	0.0772574	0.548046	0.516798	GOT1/ACLY/MDH1	3
GO:0008354	GO:0008354	germ cell migration	3/1491	11/15852	0.0772574	0.548046	0.516798	CXADR/KIT/PLPP3	3
GO:0008970	GO:0008970	phospholipase A1 activity	3/1491	11/15852	0.0772574	0.548046	0.516798	ABHD3/PLA2G4A/LOC100470998	3
GO:0010040	GO:0010040	response to iron(II) ion	3/1491	11/15852	0.0772574	0.548046	0.516798	PAWR/BECN1/ATG5	3
GO:0010761	GO:0010761	fibroblast migration	3/1491	11/15852	0.0772574	0.548046	0.516798	PIP5K1A/CCN3/ZFAND5	3
GO:0015095	GO:0015095	magnesium ion transmembrane transporter activity	3/1491	11/15852	0.0772574	0.548046	0.516798	ZDHHC17/MRS2/ZDHHC13	3
GO:0016755	GO:0016755	transferase activity, transferring amino-acyl groups	3/1491	11/15852	0.0772574	0.548046	0.516798	QPCT/TGM2/F13A1	3
GO:0019430	GO:0019430	removal of superoxide radicals	3/1491	11/15852	0.0772574	0.548046	0.516798	NQO1/SOD2/NOS3	3
GO:0030259	GO:0030259	lipid glycosylation	3/1491	11/15852	0.0772574	0.548046	0.516798	ST3GAL2/ST3GAL4/LOC100482234	3
GO:0031392	GO:0031392	regulation of prostaglandin biosynthetic process	3/1491	11/15852	0.0772574	0.548046	0.516798	AVPR1A/PLA2G4A/SIRT1	3
GO:0031543	GO:0031543	peptidyl-proline dioxygenase activity	3/1491	11/15852	0.0772574	0.548046	0.516798	EGLN3/P3H2/EGLN1	3
GO:0034116	GO:0034116	positive regulation of heterotypic cell-cell adhesion	3/1491	11/15852	0.0772574	0.548046	0.516798	FGG/FGB/FGA	3
GO:0036444	GO:0036444	calcium import into the mitochondrion	3/1491	11/15852	0.0772574	0.548046	0.516798	OPA1/SMDT1/MICU2	3
GO:0040034	GO:0040034	regulation of development, heterochronic	3/1491	11/15852	0.0772574	0.548046	0.516798	NR2E1/SERPINE2/DLL1	3
GO:0044342	GO:0044342	type B pancreatic cell proliferation	3/1491	11/15852	0.0772574	0.548046	0.516798	IGFBP5/IGFBP3/CCN3	3
GO:0046607	GO:0046607	positive regulation of centrosome cycle	3/1491	11/15852	0.0772574	0.548046	0.516798	UBXN2B/LOC100484820/PLK4	3
GO:0046855	GO:0046855	inositol phosphate dephosphorylation	3/1491	11/15852	0.0772574	0.548046	0.516798	IMPA2/SYNJ2/SYNJ1	3
GO:0048505	GO:0048505	regulation of timing of cell differentiation	3/1491	11/15852	0.0772574	0.548046	0.516798	NR2E1/SERPINE2/DLL1	3
GO:0051918	GO:0051918	negative regulation of fibrinolysis	3/1491	11/15852	0.0772574	0.548046	0.516798	THBD/SERPINE1/F2	3
GO:0052629	GO:0052629	phosphatidylinositol-3,5-bisphosphate 3-phosphatase activity	3/1491	11/15852	0.0772574	0.548046	0.516798	MTMR9/SYNJ2/SYNJ1	3
GO:0055089	GO:0055089	fatty acid homeostasis	3/1491	11/15852	0.0772574	0.548046	0.516798	GOT1/SIRT1/DGAT2	3
GO:0061088	GO:0061088	regulation of sequestering of zinc ion	3/1491	11/15852	0.0772574	0.548046	0.516798	SLC30A4/SLC30A6/SLC30A7	3
GO:0071352	GO:0071352	cellular response to interleukin-2	3/1491	11/15852	0.0772574	0.548046	0.516798	JAK1/CDC5L/PTK2B	3
GO:0090239	GO:0090239	regulation of histone H4 acetylation	3/1491	11/15852	0.0772574	0.548046	0.516798	ARRB1/SIRT1/ATG5	3
GO:0098505	GO:0098505	G-rich strand telomeric DNA binding	3/1491	11/15852	0.0772574	0.548046	0.516798	TERF1/RPA2/HNRNPA2B1	3
GO:1900103	GO:1900103	positive regulation of endoplasmic reticulum unfolded protein response	3/1491	11/15852	0.0772574	0.548046	0.516798	BAK1/BCL2L11/TMEM33	3
GO:1900244	GO:1900244	positive regulation of synaptic vesicle endocytosis	3/1491	11/15852	0.0772574	0.548046	0.516798	PICALM/LRRK2/BCL2L1	3
GO:1903830	GO:1903830	magnesium ion transmembrane transport	3/1491	11/15852	0.0772574	0.548046	0.516798	ZDHHC17/MRS2/ZDHHC13	3
GO:2000009	GO:2000009	negative regulation of protein localization to cell surface	3/1491	11/15852	0.0772574	0.548046	0.516798	PICALM/GOPC/LEPROT	3
GO:2001279	GO:2001279	regulation of unsaturated fatty acid biosynthetic process	3/1491	11/15852	0.0772574	0.548046	0.516798	AVPR1A/PLA2G4A/SIRT1	3
GO:0010596	GO:0010596	negative regulation of endothelial cell migration	8/1491	48/15852	0.0772645	0.548046	0.516798	GDF2/BMP10/RGCC/SPRED1/STC1/KLF4/SVBP/DLL4	8
GO:0030316	GO:0030316	osteoclast differentiation	8/1491	48/15852	0.0772645	0.548046	0.516798	CHUK/OSTM1/TFRC/CSF1/SH3PXD2A/GAB2/OSCAR/CA2	8
GO:0031294	GO:0031294	lymphocyte costimulation	8/1491	48/15852	0.0772645	0.548046	0.516798	CD274/PTPN11/EFNB1/TNFSF14/ICOSLG/PDCD1/TNFSF13B/LCK	8
GO:0034198	GO:0034198	cellular response to amino acid starvation	8/1491	48/15852	0.0772645	0.548046	0.516798	RNF152/MIOS/EIF2AK3/SH3GLB1/CDKN1A/BECN1/IMPACT/SLC38A2	8
GO:0048066	GO:0048066	developmental pigmentation	8/1491	48/15852	0.0772645	0.548046	0.516798	EDNRB/ATP6AP2/KIT/RAB27A/SOD2/VHL/BCL2L11/BLOC1S6	8
GO:0051646	GO:0051646	mitochondrion localization	8/1491	48/15852	0.0772645	0.548046	0.516798	TRAK2/HIF1A/OPA1/LRRK2/MEF2A/MGARP/SYNJ2/MFN1	8
GO:0060350	GO:0060350	endochondral bone morphogenesis	8/1491	48/15852	0.0772645	0.548046	0.516798	ALPL/MMP14/TGFBR2/BMPR2/NAB1/STC1/BPNT2/SERPINH1	8
GO:2001024	GO:2001024	negative regulation of response to drug	8/1491	48/15852	0.0772645	0.548046	0.516798	HGF/C5/PTPN11/LRRK2/GABBR1/RNF146/MET/RGS2	8
GO:0090575	GO:0090575	RNA polymerase II transcription regulator complex	17/1491	125/15852	0.0774367	0.548712	0.517426	HIF1A/YAP1/CBFB/GTF2E1/TBPL1/HYAL2/MNAT1/ATF1/TEAD1/NCOA3/TAF13/TAF2/E2F3/GTF2E2/GTF2H3/STAT3/MED10	17
GO:0000989	GO:0000989	obsolete transcription factor activity, transcription factor binding	11/1491	73/15852	0.0784754	0.555135	0.523482	HIF1A/CNOT7/YAP1/TEAD1/NCOA3/CDC5L/KLF4/TAF2/BHLHE41/HEY1/CDC73	11
GO:2000116	GO:2000116	regulation of cysteine-type endopeptidase activity	32/1491	263/15852	0.0785015	0.555135	0.523482	XIAP/TNFRSF6B/S100A9/GAS6/F2R/IFT57/EGLN3/CFLAR/HGF/RNF34/FNIP1/PDCD2/MYC/BID/PERP/XDH/BCL2L1/EIF2AK3/BAK1/PAWR/JAK2/ARRB1/TNFSF14/SERPINB9/BCL2L11/BCL10/DHCR24/KLF4/BCL2L13/TNFSF10/LCK/SIRT1	32
GO:0000175	GO:0000175	3'-5'-exoribonuclease activity	5/1491	25/15852	0.0796672	0.55775	0.525948	NOCT/CNOT7/PARN/PDE12/CNOT8	5
GO:0010738	GO:0010738	regulation of protein kinase A signaling	5/1491	25/15852	0.0796672	0.55775	0.525948	RAMP3/AKAP11/LRRK2/PJA2/AKAP12	5
GO:0022616	GO:0022616	DNA strand elongation	5/1491	25/15852	0.0796672	0.55775	0.525948	PCNA/POLA1/RNASEH2A/RFC4/RFC3	5
GO:0031365	GO:0031365	N-terminal protein amino acid modification	5/1491	25/15852	0.0796672	0.55775	0.525948	PPM1B/NAA20/METAP1/PPM1A/NAA25	5
GO:0032994	GO:0032994	protein-lipid complex	5/1491	25/15852	0.0796672	0.55775	0.525948	LOC100482523/PLA2G7/PEX3/APOM/APOC2	5
GO:0035634	GO:0035634	response to stilbenoid	5/1491	25/15852	0.0796672	0.55775	0.525948	FGL1/IDI1/PPARGC1A/SERPINE1/SIRT1	5
GO:0051195	GO:0051195	obsolete negative regulation of cofactor metabolic process	5/1491	25/15852	0.0796672	0.55775	0.525948	LOC100482523/DDIT4/PPARGC1A/IER3/STAT3	5
GO:0051900	GO:0051900	regulation of mitochondrial depolarization	5/1491	25/15852	0.0796672	0.55775	0.525948	GOT1/LRRK2/MLLT11/KDR/GCLM	5
GO:0060143	GO:0060143	positive regulation of syncytium formation by plasma membrane fusion	5/1491	25/15852	0.0796672	0.55775	0.525948	CD53/ADAM9/GDF15/IL4R/TNFSF14	5
GO:0060384	GO:0060384	innervation	5/1491	25/15852	0.0796672	0.55775	0.525948	SERPINE2/VCAM1/NRP1/FBXO45/ADARB1	5
GO:0051149	GO:0051149	positive regulation of muscle cell differentiation	15/1491	108/15852	0.080779	0.563992	0.531834	MMP14/BMP10/KIT/BNIP2/CD53/GDF15/SOD2/IL4R/TNFSF14/LOC100479222/MEF2A/GREM1/SETD3/SIRT1/SPAG9	15
GO:0051701	GO:0051701	biological process involved in interaction with host	15/1491	108/15852	0.080779	0.563992	0.531834	GAS6/C9/MYC/CTSB/BCL2L1/HYAL2/SDC1/LOC100469560/SERPINB9/MET/XPR1/BCL2L11/THOC3/ALYREF/AXL	15
GO:0031623	GO:0031623	receptor internalization	10/1491	65/15852	0.0811623	0.563992	0.531834	CALCRL/RAMP3/LMBRD1/CD9/TFRC/PICALM/ARRB1/ADM/ACHE/SYNJ1	10
GO:1902883	GO:1902883	negative regulation of response to oxidative stress	10/1491	65/15852	0.0811623	0.563992	0.531834	HIF1A/HGF/OXR1/LRRK2/SOD2/RNF146/MET/GGT7/SIRT1/SCLY	10
GO:0006766	GO:0006766	vitamin metabolic process	17/1491	126/15852	0.0820541	0.563992	0.531834	ACP3/THTPA/LMBRD1/KYNU/SLC2A3/PDXK/ACMSD/MMUT/GNMT/MCCC2/HLCS/SHMT1/TCN2/SLC25A32/LOC100479222/MTHFD2L/FGF23	17
GO:0000062	GO:0000062	fatty-acyl-CoA binding	4/1491	18/15852	0.0821683	0.563992	0.531834	ACADM/SOAT1/HNF4A/ACADL	4
GO:0001223	GO:0001223	transcription coactivator binding	4/1491	18/15852	0.0821683	0.563992	0.531834	AHR/RORA/TEAD1/TFAM	4
GO:0006878	GO:0006878	cellular copper ion homeostasis	4/1491	18/15852	0.0821683	0.563992	0.531834	SLC31A1/SLC31A2/PRNP/APP	4
GO:0007597	GO:0007597	blood coagulation, intrinsic pathway	4/1491	18/15852	0.0821683	0.563992	0.531834	F9/F8/PRCP/F2	4
GO:0035584	GO:0035584	calcium-mediated signaling using intracellular calcium source	4/1491	18/15852	0.0821683	0.563992	0.531834	PRNP/VCAM1/KDR/SELP	4
GO:0035729	GO:0035729	cellular response to hepatocyte growth factor stimulus	4/1491	18/15852	0.0821683	0.563992	0.531834	PLAU/HGF/NRP1/GCLM	4
GO:0045986	GO:0045986	negative regulation of smooth muscle contraction	4/1491	18/15852	0.0821683	0.563992	0.531834	CALCRL/RGS2/ARHGAP42/ADORA2B	4
GO:0046174	GO:0046174	polyol catabolic process	4/1491	18/15852	0.0821683	0.563992	0.531834	LOC117799949/IMPA2/SYNJ2/SYNJ1	4
GO:0046655	GO:0046655	folic acid metabolic process	4/1491	18/15852	0.0821683	0.563992	0.531834	GNMT/SHMT1/SLC25A32/MTHFD2L	4
GO:0050884	GO:0050884	neuromuscular process controlling posture	4/1491	18/15852	0.0821683	0.563992	0.531834	CLN8/TMEM150C/GCH1/ADARB1	4
GO:0060216	GO:0060216	definitive hemopoiesis	4/1491	18/15852	0.0821683	0.563992	0.531834	CBFB/SP3/TGFBR3/SP1	4
GO:0061437	GO:0061437	renal system vasculature development	4/1491	18/15852	0.0821683	0.563992	0.531834	GPR4/PDGFRA/NRP1/PECAM1	4
GO:0061440	GO:0061440	kidney vasculature development	4/1491	18/15852	0.0821683	0.563992	0.531834	GPR4/PDGFRA/NRP1/PECAM1	4
GO:2000696	GO:2000696	regulation of epithelial cell differentiation involved in kidney development	4/1491	18/15852	0.0821683	0.563992	0.531834	WWTR1/YAP1/PRKX/LIF	4
GO:2001212	GO:2001212	regulation of vasculogenesis	4/1491	18/15852	0.0821683	0.563992	0.531834	XDH/ADM/KDR/HEY1	4
GO:0051249	GO:0051249	regulation of lymphocyte activation	49/1491	427/15852	0.0833239	0.571209	0.53864	LOC100478655/MMP14/CD274/BMI1/PTPRC/GAS6/AHR/TFRC/ARG1/SOCS5/PRNP/SELENOK/TGFBR2/PTPN11/IGFBP2/EBI3/EFNB1/CBFB/CD83/TNFAIP3/VCAM1/LOC100483184/EPHB4/SAMSN1/PGLYRP1/NCK1/PAWR/IL4R/TNFSF14/LOC100479222/ICOSLG/BST1/BLOC1S6/BCL10/SLC39A10/PRDM1/PDCD1/TIGIT/GPNMB/TNFSF13B/AXL/LCK/CDKN1A/IDO1/FCRL3/LOC100466355/NFKBIZ/CD38/IL7R	49
GO:0006968	GO:0006968	cellular defense response	9/1491	57/15852	0.0834644	0.571209	0.53864	LOC100472839/LOC100464796/CD5L/BCL10/RAB23/PTK2B/BECN1/LSP1/ADORA2B	9
GO:0016064	GO:0016064	immunoglobulin mediated immune response	9/1491	57/15852	0.0834644	0.571209	0.53864	CRP/SWAP70/C1S/C3/C1R/IL4R/ICOSLG/BCL10/LOC100466355	9
GO:0010976	GO:0010976	positive regulation of neuron projection development	39/1491	331/15852	0.0835783	0.571431	0.538849	VAMP7/GPRC5B/SGK1/CRP/LOC100478655/S100A9/STK24/TMEM30A/OPA1/CFLAR/HGF/SCARF1/RAB21/ACTR2/PICALM/TNFRSF12A/SERPINE2/SEMA7A/IL1RAP/RELN/BMPR2/ADAMTS1/TMEM106B/NRP1/NCK1/NEU1/BHLHB9/MET/ARHGAP35/SH3GLB1/RGS2/CUX1/MOB2/PTK2B/LIF/SIRT1/MFN1/ACHE/CASK	39
GO:0006656	GO:0006656	phosphatidylcholine biosynthetic process	6/1491	33/15852	0.0843114	0.574203	0.541463	SLC44A1/LPCAT1/SLC44A2/ABHD3/CHPT1/ACHE	6
GO:0008209	GO:0008209	androgen metabolic process	6/1491	33/15852	0.0843114	0.574203	0.541463	HSD3B1/PPARGC1A/LOC100474694/SPP1/ADM/TIPARP	6
GO:0043548	GO:0043548	phosphatidylinositol 3-kinase binding	6/1491	33/15852	0.0843114	0.574203	0.541463	PDGFRA/JAK2/MET/AXL/LCK/BECN1	6
GO:0055026	GO:0055026	negative regulation of cardiac muscle tissue development	6/1491	33/15852	0.0843114	0.574203	0.541463	CXADR/TGFBR2/SAV1/TP73/DLL1/RGS2	6
GO:0005811	GO:0005811	lipid droplet	11/1491	74/15852	0.08474	0.575444	0.542634	LPCAT1/METTL7A/TMEM135/SPART/LSS/HSD17B13/PLA2G4A/LMLN/CKAP4/PRPF19/FABP4	11
GO:0042306	GO:0042306	regulation of protein import into nucleus	11/1491	74/15852	0.08474	0.575444	0.542634	GAS6/CHP1/LRRK2/HYAL2/EFCAB7/JAK2/HNF4A/RAB23/CDKN1A/SIRT1/TNFRSF1A	11
GO:0046906	GO:0046906	tetrapyrrole binding	11/1491	74/15852	0.08474	0.575444	0.542634	LOC100477744/BACH1/TDO2/MMUT/LOC100468223/JAK2/TCN2/LOC100479222/HMOX1/HPX/NOS3	11
GO:0019210	GO:0019210	kinase inhibitor activity	14/1491	100/15852	0.0849235	0.575575	0.542757	SOCS2/SPRY2/LOC100473431/SOCS5/SPRED1/SOCS3/HYAL2/CDKN1B/NCK1/CIB1/SOCS4/SOCS6/CDKN1A/SH3BP5	14
GO:0042157	GO:0042157	lipoprotein metabolic process	14/1491	100/15852	0.0849235	0.575575	0.542757	ZDHHC2/ZDHHC17/PIGW/SELENOK/ZDHHC23/GOLGA7/PPM1B/ZDHHC20/APOM/ATG12/ZDHHC21/PPM1A/ABHD13/ATG5	14
GO:0032934	GO:0032934	sterol binding	8/1491	49/15852	0.0851093	0.57625	0.543393	CRP/RORA/NPC2/SOAT1/ERLIN1/STARD4/STARD3/PROM2	8
GO:0031012	GO:0031012	extracellular matrix	34/1491	284/15852	0.0851876	0.57625	0.543393	MEGF9/ALPL/COL5A3/LOX/VWA1/DPT/MAMDC2/ADAMTSL2/HSPG2/SPARC/SERPINE2/RELN/LAMC1/MMRN1/LOXL2/ADAMTS1/TGM2/COL14A1/FBLN1/SERPINE1/TNC/SPOCK2/TGFBR3/COL6A2/MGP/COL28A1/P3H2/ADAMTSL4/F2/CCN3/VWF/MMP19/ACHE/CASK	34
GO:2001234	GO:2001234	negative regulation of apoptotic signaling pathway	29/1491	237/15852	0.0855161	0.576609	0.543732	BMI1/PTTG1IP/FGG/HIF1A/OPA1/CFLAR/HGF/RNF34/SGMS1/FGB/YAP1/MCL1/LRRK2/BID/BCL2L1/TNFAIP3/HMGB2/FGA/NRP1/SOD2/SERPINE1/SH3GLB1/PSMD10/HMOX1/IER3/TNFSF10/SIRT1/NOS3/GCLM	29
GO:0051879	GO:0051879	Hsp90 protein binding	7/1491	41/15852	0.0856494	0.576609	0.543732	HIF1A/AHR/PTGES3/EIF2AK3/CHORDC1/KDR/NOS3	7
GO:0097756	GO:0097756	negative regulation of blood vessel diameter	7/1491	41/15852	0.0856494	0.576609	0.543732	CRP/HMGCR/EDNRB/EDNRA/PIK3C2A/MKKS/CD38	7
GO:1904031	GO:1904031	positive regulation of cyclin-dependent protein kinase activity	7/1491	41/15852	0.0856494	0.576609	0.543732	CCNT1/RGCC/CCNC/CDKN1B/PSMD10/CDKN1A/CDC6	7
GO:0010469	GO:0010469	regulation of signaling receptor activity	52/1491	457/15852	0.0856521	0.576609	0.543732	GDF2/COLEC10/NENF/RAMP3/NBL1/BMP10/PLAU/NAMPT/GAS6/OSGIN2/SOCS5/PPARGC1A/OSM/HGF/CHMP6/CSF1/C5/APP/RELN/CNRIP1/AREG/LOC100483184/CCL25/CCL28/NRP1/GDF15/STC1/SPP1/CCL16/NCOA3/CLEC11A/FAM3C/HBEGF/CCN5/ERRFI1/SERPINE1/SOCS4/ENHO/GREM2/IL1RN/GPNMB/PENK/PTK2B/GREM1/LIF/ANGPTL8/F2/ARC/CCN3/PROM2/EDA/SECTM1	52
GO:0071322	GO:0071322	cellular response to carbohydrate stimulus	15/1491	109/15852	0.085933	0.577945	0.544992	CALCRL/PLAU/GAS6/HIF1A/OPA1/PPARGC1A/MAPK13/MYC/VCAM1/RNF146/MET/SERPINE1/MEF2A/MFN1/GCLM	15
GO:0031589	GO:0031589	cell-substrate adhesion	20/1491	154/15852	0.0863425	0.579587	0.54654	JAM3/FGG/FGB/TNFRSF12A/FNDC3B/SGCE/ANTXR1/LAMC1/VCAM1/FGA/NRP1/ADAM9/PECAM1/BCL2L11/LYVE1/PIP5K1A/PRKX/PTK2B/AXL/VWF	20
GO:1903364	GO:1903364	positive regulation of cellular protein catabolic process	20/1491	154/15852	0.0863425	0.579587	0.54654	RNF19A/PTTG1IP/RNF114/SOCS5/CTSC/UBQLN2/LRRK2/RNF125/TNFAIP3/RNF128/RNF19B/TMTC3/SOCS4/CUL3/ECSCR/PSMD10/FBXO22/PTK2B/COP1/RCHY1	20
GO:0046467	GO:0046467	membrane lipid biosynthetic process	16/1491	118/15852	0.0865501	0.580331	0.547242	CLN8/PIGW/A4GALT/SGMS1/PLPP3/ST3GAL2/ST8SIA4/DEGS1/B3GNT5/SAMD8/ST6GALNAC6/UGCG/ST3GAL4/LOC100482234/ST3GAL5/SPTLC1	16
GO:0002687	GO:0002687	positive regulation of leukocyte migration	19/1491	145/15852	0.0867018	0.580331	0.547242	SWAP70/MMP14/LOC100472839/GAS6/MOSPD2/PLA2G7/SELL/SELENOK/CSF1/PAWR/ANO6/PECAM1/TNFSF14/LOC100483811/SERPINE1/EDNRA/SELP/PTK2B/MED23	19
GO:0006733	GO:0006733	obsolete oxidoreduction coenzyme metabolic process	19/1491	145/15852	0.0867018	0.580331	0.547242	NUDT12/RPIA/HMGCR/QPRT/NAMPT/KYNU/H6PD/NNMT/PGM2/PDSS2/BST1/IDH1/GPD2/PDHX/PDHB/DLAT/TALDO1/MDH1/CD38	19
GO:0030246	GO:0030246	carbohydrate binding	17/1491	127/15852	0.0868474	0.580751	0.547638	PRG2/LGALS4/COLEC10/RPIA/H6PD/SLC2A3/LOC100480687/SELL/LOXL2/CDIPT/LOC100469560/CLEC11A/MANBA/SELP/LMAN1/CLN5/TALDO1	17
GO:1904589	GO:1904589	regulation of protein import	12/1491	83/15852	0.0873563	0.583597	0.550321	GAS6/CHP1/LRRK2/HYAL2/EFCAB7/JAK2/HNF4A/RAB23/HNRNPM/CDKN1A/SIRT1/TNFRSF1A	12
GO:0030307	GO:0030307	positive regulation of cell growth	24/1491	191/15852	0.0875579	0.584386	0.551066	IGFBP1/SGK1/LOC100478655/S100A9/MMP14/FLT4/AVPR1A/PICALM/TNFRSF12A/SEMA7A/BMPR2/HYAL2/NRP1/NCOA3/ADNP2/CIB1/HBEGF/SH3GLB1/PSMD10/PTK2B/F2/SIRT1/COMMD5/CD38	24
GO:0021885	GO:0021885	forebrain cell migration	10/1491	66/15852	0.0880069	0.586824	0.553365	ADGRG1/NR2E1/PEX13/LRRK2/RELN/NRP1/EFHC1/FBXO45/AXL/LHX6	10
GO:0030139	GO:0030139	endocytic vesicle	32/1491	266/15852	0.0881632	0.587308	0.553821	VAMP7/LOC100478655/LOC100482523/CD2AP/LMBRD1/CD9/WLS/OCLN/SCARF1/PICALM/SPARC/RAB12/RAB11FIP1/CDC42EP4/LAMP2/HYAL2/LOC100468223/GOLIM4/ATG12/HBEGF/CD163/RAB23/NOSTRIN/RAB35/FFAR4/LCK/RAB43/HPX/BECN1/NOS3/STX11/ATG5	32
GO:0009743	GO:0009743	response to carbohydrate	29/1491	238/15852	0.0890409	0.592591	0.558803	CALCRL/LOC100482523/PLAU/GAS6/HIF1A/OPA1/GOT1/PPARGC1A/MAPK13/SLC2A3/SPARC/TGFBR2/MYC/CTSB/VCAM1/SLC2A2/ILDR2/APOM/SOD2/RNF146/MET/SERPINE1/HNF4A/FADS1/MEF2A/PTK2B/NOS3/MFN1/GCLM	29
GO:0005795	GO:0005795	Golgi stack	13/1491	92/15852	0.0892217	0.592876	0.559072	YIPF6/ACP3/B4GALT5/GORASP2/SGMS1/RAB21/ST3GAL2/GOLGA7/STX16/HID1/B4GALT4/ST3GAL4/LOC100482234	13
GO:0050870	GO:0050870	positive regulation of T cell activation	26/1491	210/15852	0.0892529	0.592876	0.559072	CD274/BMI1/PTPRC/TFRC/SOCS5/SELENOK/TGFBR2/PTPN11/IGFBP2/EBI3/EFNB1/CBFB/CD83/VCAM1/LOC100483184/EPHB4/NCK1/IL4R/TNFSF14/ICOSLG/BCL10/PDCD1/TNFSF13B/LCK/NFKBIZ/IL7R	26
GO:0110053	GO:0110053	regulation of actin filament organization	28/1491	229/15852	0.0904207	0.59723	0.563177	LOC100478655/SWAP70/LATS1/SYNPO2/MYADM/RGCC/ARHGEF10/ACTR2/EPS8/LIMA1/CDC42EP4/PLEK/ARPC4/DSTN/NRP1/NCK1/ARPC5/PECAM1/C9orf72/SYNPO/JMY/MET/ARHGAP35/BAG4/VASP/PTK2B/FCHSD1/MKKS	28
GO:0007219	GO:0007219	Notch signaling pathway	14/1491	101/15852	0.0904937	0.59723	0.563177	POFUT1/LOC100482523/GOT1/TGFBR2/WDR12/MYC/PERP/CDKN1B/APH1B/DLL1/DLL4/HES7/GALNT11/HEY1	14
GO:0071384	GO:0071384	cellular response to corticosteroid stimulus	14/1491	101/15852	0.0904937	0.59723	0.563177	SGK1/AHR/ARG1/DDIT4/KLF9/RELN/BCL2L1/JAK2/STC1/ERRFI1/BCL2L11/SERPINE1/PLAT/MFN1	14
GO:0000045	GO:0000045	autophagosome assembly	9/1491	58/15852	0.0909775	0.59723	0.563177	UBXN2B/SYNPO2/RAB33B/TRAPPC8/ATG12/ATG2B/RAB23/BECN1/ATG5	9
GO:0006026	GO:0006026	aminoglycan catabolic process	9/1491	58/15852	0.0909775	0.59723	0.563177	IDS/HSPG2/HYAL2/SDC1/GLB1/GNS/LYVE1/CEMIP2/SDC3	9
GO:0019724	GO:0019724	B cell mediated immunity	9/1491	58/15852	0.0909775	0.59723	0.563177	CRP/SWAP70/C1S/C3/C1R/IL4R/ICOSLG/BCL10/LOC100466355	9
GO:0032922	GO:0032922	circadian regulation of gene expression	9/1491	58/15852	0.0909775	0.59723	0.563177	NAMPT/NOCT/AHR/PPARGC1A/CREM/LOC100468419/RORA/BHLHE41/SIRT1	9
GO:1901616	GO:1901616	organic hydroxy compound catabolic process	9/1491	58/15852	0.0909775	0.59723	0.563177	SCARF1/LOC117799949/DIO3/IMPA2/FGF23/SLC6A3/HAO1/SYNJ2/SYNJ1	9
GO:0016209	GO:0016209	antioxidant activity	11/1491	75/15852	0.0913041	0.59723	0.563177	NQO1/CLIC2/LPO/MGST3/TXNDC17/APOM/SOD2/GSR/TXNRD2/GPX8/IYD	11
GO:0006099	GO:0006099	tricarboxylic acid cycle	5/1491	26/15852	0.0913571	0.59723	0.563177	ME2/DHTKD1/FAHD1/PDHB/MDH1	5
GO:0006515	GO:0006515	protein quality control for misfolded or incompletely synthesized proteins	5/1491	26/15852	0.0913571	0.59723	0.563177	KLHL15/RNF185/SDF2/SDF2L1/CUL3	5
GO:0010447	GO:0010447	response to acidic pH	5/1491	26/15852	0.0913571	0.59723	0.563177	CHP1/GPR4/CTSS/MET/IMPACT	5
GO:0016538	GO:0016538	cyclin-dependent protein serine/threonine kinase regulator activity	5/1491	26/15852	0.0913571	0.59723	0.563177	CCNT1/LOC100473431/CCNC/CDKN1B/CDKN1A	5
GO:0032400	GO:0032400	melanosome localization	5/1491	26/15852	0.0913571	0.59723	0.563177	RAB27A/BLOC1S6/ASIP/VPS33A/MKKS	5
GO:0034113	GO:0034113	heterotypic cell-cell adhesion	5/1491	26/15852	0.0913571	0.59723	0.563177	CXADR/PTPRC/PERP/DSG2/PKP2	5
GO:0070230	GO:0070230	positive regulation of lymphocyte apoptotic process	5/1491	26/15852	0.0913571	0.59723	0.563177	CD274/FNIP1/MYC/PDCD1/IDO1	5
GO:2000778	GO:2000778	NA	5/1491	26/15852	0.0913571	0.59723	0.563177	F2R/SELENOK/IL1RAP/HYAL2/MBP	5
GO:0016705	GO:0016705	oxidoreductase activity, acting on paired donors, with incorporation or reduction of molecular oxygen	18/1491	137/15852	0.0916739	0.597434	0.56337	LOC100477744/SCD/EGLN3/AGMO/SC5D/PAM/KDM1B/DEGS1/KDM7A/TMLHE/SQLE/LOC100479222/FADS1/P3H2/EGLN1/HMOX1/NOS3/FADS2	18
GO:0030833	GO:0030833	regulation of actin filament polymerization	16/1491	119/15852	0.0917094	0.597434	0.56337	LOC100478655/LATS1/MYADM/ACTR2/EPS8/CDC42EP4/ARPC4/NCK1/ARPC5/PECAM1/JMY/BAG4/VASP/PTK2B/FCHSD1/MKKS	16
GO:0050864	GO:0050864	regulation of B cell activation	17/1491	128/15852	0.0918176	0.597434	0.56337	LOC100478655/MMP14/BMI1/PTPRC/AHR/TFRC/TNFAIP3/SAMSN1/PAWR/BST1/SLC39A10/PRDM1/TNFSF13B/CDKN1A/FCRL3/LOC100466355/CD38	17
GO:1904813	GO:1904813	ficolin-1-rich granule lumen	17/1491	128/15852	0.0918176	0.597434	0.56337	PRG2/AMPD3/FGL2/ACTR2/CTSB/CTSS/ACLY/QPCT/ARPC5/PGM2/GLB1/PSMD14/GNS/IDH1/OSTF1/A1BG/ACTR10	17
GO:0045912	GO:0045912	negative regulation of carbohydrate metabolic process	8/1491	50/15852	0.0934027	0.597434	0.56337	DDIT4/PPARGC1A/PLEK/SIK1/MST1/IER3/STAT3/C1QTNF3	8
GO:0048806	GO:0048806	genitalia development	8/1491	50/15852	0.0934027	0.597434	0.56337	PTPN11/LOC100468419/PDGFRA/SYCP2/BAK1/NCOA3/DHCR24/AXL	8
GO:0005796	GO:0005796	Golgi lumen	12/1491	84/15852	0.0936498	0.597434	0.56337	F9/MMP14/GAS6/RAB33B/HSPG2/PROS1/SDC1/GOLIM4/BPNT2/FGF23/F2/SDC3	12
GO:0042158	GO:0042158	lipoprotein biosynthetic process	12/1491	84/15852	0.0936498	0.597434	0.56337	ZDHHC2/ZDHHC17/PIGW/SELENOK/ZDHHC23/GOLGA7/PPM1B/ZDHHC20/ATG12/ZDHHC21/PPM1A/ATG5	12
GO:0051258	GO:0051258	protein polymerization	12/1491	84/15852	0.0936498	0.597434	0.56337	CRP/WASF3/FGG/OPA1/FGB/SEPTIN2/UBE2K/FGA/JAK2/FBXO5/MZT1/F2	12
GO:0008361	GO:0008361	regulation of cell size	22/1491	174/15852	0.0936696	0.597434	0.56337	CLN8/LOC100478655/LRRC8A/HIF1A/AHR/RAB21/TNFRSF12A/SEMA7A/SEMA6C/RNF6/BMPR2/SPART/DEPTOR/PLEK/NRP1/ANO6/AATK/SPP1/TP73/CLCN6/IL7R/RYK	22
GO:0006909	GO:0006909	phagocytosis	21/1491	165/15852	0.0945946	0.597434	0.56337	VAMP7/CRP/ABI1/LOC100472839/CD93/GAS6/PDIA6/ACTR2/C3/UNC13D/GULP1/WIPF1/NCK1/ARPC5/PECAM1/TGM2/PIP5K1A/MESD/CD3G/AXL/BECN1	21
GO:0000791	GO:0000791	euchromatin	6/1491	34/15852	0.0946417	0.597434	0.56337	PPARGC1A/MYC/LOC100471579/H1-2/KLF4/SIRT1	6
GO:0017085	GO:0017085	response to insecticide	6/1491	34/15852	0.0946417	0.597434	0.56337	MAPK13/PDXK/RELN/CPOX/SIRT1/NOS3	6
GO:0030834	GO:0030834	regulation of actin filament depolymerization	6/1491	34/15852	0.0946417	0.597434	0.56337	LOC100478655/SWAP70/EPS8/LIMA1/PLEK/DSTN	6
GO:0048265	GO:0048265	response to pain	6/1491	34/15852	0.0946417	0.597434	0.56337	EDNRB/GJA4/VWA1/OSM/RELN/GCH1	6
GO:2001171	GO:2001171	positive regulation of ATP biosynthetic process	6/1491	34/15852	0.0946417	0.597434	0.56337	HIF1A/PPARGC1A/MYC/LOC100467558/BCL2L1/STAT3	6
GO:0006690	GO:0006690	icosanoid metabolic process	13/1491	93/15852	0.095258	0.597434	0.56337	HPGD/MGST3/PTGES3/LOC100467660/PLA2G4A/GGT7/PTGDS/FADS1/LOC100467730/LOC100470998/PNPLA8/PTGR1/TNFRSF1A	13
GO:0032436	GO:0032436	positive regulation of proteasomal ubiquitin-dependent protein catabolic process	13/1491	93/15852	0.095258	0.597434	0.56337	RNF19A/RNF114/SOCS5/UBQLN2/LRRK2/RNF125/RNF19B/SOCS4/CUL3/PSMD10/FBXO22/COP1/RCHY1	13
GO:0016042	GO:0016042	lipid catabolic process	27/1491	221/15852	0.0956413	0.597434	0.56337	ECHDC1/SLC27A2/ACADSB/GPCPD1/ACADM/SCARF1/SMPDL3B/ACBD5/PEX13/DDHD2/LOC100474694/GALC/NEU1/SPP1/ABHD6/LOC100479222/FGF23/DECR1/ACADL/EHHADH/STS/LOC100470998/FABP4/HAO1/PNPLA8/MCEE/GLA	27
GO:0050670	GO:0050670	regulation of lymphocyte proliferation	27/1491	221/15852	0.0956413	0.597434	0.56337	LOC100478655/CD274/BMI1/PTPRC/AHR/TFRC/ARG1/PRNP/SELENOK/TGFBR2/IGFBP2/EBI3/EFNB1/VCAM1/LOC100483184/NCK1/PAWR/ICOSLG/BST1/SLC39A10/PRDM1/GPNMB/TNFSF13B/CDKN1A/IDO1/FCRL3/CD38	27
GO:0006544	GO:0006544	glycine metabolic process	3/1491	12/15852	0.0960633	0.597434	0.56337	GNMT/SHMT1/SLC25A32	3
GO:0009263	GO:0009263	deoxyribonucleotide biosynthetic process	3/1491	12/15852	0.0960633	0.597434	0.56337	RRM1/TBPL1/SHMT1	3
GO:0009982	GO:0009982	pseudouridine synthase activity	3/1491	12/15852	0.0960633	0.597434	0.56337	PUS7/PUS7L/RPUSD3	3
GO:0010181	GO:0010181	FMN binding	3/1491	12/15852	0.0960633	0.597434	0.56337	HAO1/NOS3/IYD	3
GO:0010988	GO:0010988	regulation of low-density lipoprotein particle clearance	3/1491	12/15852	0.0960633	0.597434	0.56337	CRP/MYLIP/KHSRP	3
GO:0016641	GO:0016641	oxidoreductase activity, acting on the CH-NH2 group of donors, oxygen as acceptor	3/1491	12/15852	0.0960633	0.597434	0.56337	LOX/VCAM1/LOXL2	3
GO:0018206	GO:0018206	peptidyl-methionine modification	3/1491	12/15852	0.0960633	0.597434	0.56337	NAA20/METAP1/NAA25	3
GO:0018995	GO:0018995	host cellular component	3/1491	12/15852	0.0960633	0.597434	0.56337	CNOT7/AXL/LMAN1	3
GO:0031282	GO:0031282	regulation of guanylate cyclase activity	3/1491	12/15852	0.0960633	0.597434	0.56337	GUCA1B/NOS3/ADORA2B	3
GO:0032623	GO:0032623	interleukin-2 production	3/1491	12/15852	0.0960633	0.597434	0.56337	IL1RAP/PAWR/OSCAR	3
GO:0033483	GO:0033483	gas homeostasis	3/1491	12/15852	0.0960633	0.597434	0.56337	HIF1A/SOD2/EGLN1	3
GO:0033643	GO:0033643	host cell part	3/1491	12/15852	0.0960633	0.597434	0.56337	CNOT7/AXL/LMAN1	3
GO:0034450	GO:0034450	ubiquitin-ubiquitin ligase activity	3/1491	12/15852	0.0960633	0.597434	0.56337	AMFR/UBE2K/PRPF19	3
GO:0043657	GO:0043657	host cell	3/1491	12/15852	0.0960633	0.597434	0.56337	CNOT7/AXL/LMAN1	3
GO:0046479	GO:0046479	glycosphingolipid catabolic process	3/1491	12/15852	0.0960633	0.597434	0.56337	GALC/NEU1/GLA	3
GO:0048368	GO:0048368	lateral mesoderm development	3/1491	12/15852	0.0960633	0.597434	0.56337	YAP1/BMPR1A/TEAD1	3
GO:0048563	GO:0048563	post-embryonic animal organ morphogenesis	3/1491	12/15852	0.0960633	0.597434	0.56337	BAK1/BCL2L11/KDR	3
GO:0050910	GO:0050910	detection of mechanical stimulus involved in sensory perception of sound	3/1491	12/15852	0.0960633	0.597434	0.56337	KIT/MYC/MKKS	3
GO:0055015	GO:0055015	ventricular cardiac muscle cell development	3/1491	12/15852	0.0960633	0.597434	0.56337	BMP10/MEF2A/ATG5	3
GO:0060394	GO:0060394	negative regulation of pathway-restricted SMAD protein phosphorylation	3/1491	12/15852	0.0960633	0.597434	0.56337	GREM1/STRAP/SNX25	3
GO:0070525	GO:0070525	tRNA threonylcarbamoyladenosine metabolic process	3/1491	12/15852	0.0960633	0.597434	0.56337	TPRKB/YRDC/OSGEP	3
GO:0070572	GO:0070572	positive regulation of neuron projection regeneration	3/1491	12/15852	0.0960633	0.597434	0.56337	STK24/HGF/SCARF1	3
GO:0070669	GO:0070669	response to interleukin-2	3/1491	12/15852	0.0960633	0.597434	0.56337	JAK1/CDC5L/PTK2B	3
GO:0090148	GO:0090148	membrane fission	3/1491	12/15852	0.0960633	0.597434	0.56337	OPA1/SH3GLB1/SLC25A46	3
GO:1901298	GO:1901298	regulation of hydrogen peroxide-mediated programmed cell death	3/1491	12/15852	0.0960633	0.597434	0.56337	HGF/PAWR/MET	3
GO:1904251	GO:1904251	regulation of bile acid metabolic process	3/1491	12/15852	0.0960633	0.597434	0.56337	KIT/STARD4/SIRT1	3
GO:0090288	GO:0090288	negative regulation of cellular response to growth factor stimulus	19/1491	147/15852	0.096102	0.597434	0.56337	NBL1/SPRY2/CFLAR/ADAMTSL2/LOC100483528/TGFBR2/XDH/SPART/TOB1/GREM2/LEMD3/TGFBR3/GREM1/STRAP/SIRT1/ADGRA2/PPM1A/SNX25/CASK	19
GO:0010508	GO:0010508	positive regulation of autophagy	14/1491	102/15852	0.0962872	0.597434	0.56337	LOC100478655/RNF152/HIF1A/RAB12/PIP4K2B/LRRK2/PIP4K2A/C9orf72/SH3GLB1/KDR/HMOX1/SIRT1/BECN1/SPTLC1	14
GO:0033108	GO:0033108	mitochondrial respiratory chain complex assembly	14/1491	102/15852	0.0962872	0.597434	0.56337	NDUFB6/TIMM21/TMEM126B/LOC100467558/DMAC1/LOC100481922/NDUFAF2/LOC100479471/NDUFS1/NUBPL/TIMMDC1/NDUFA6/TFAM/NDUFB3	14
GO:0005178	GO:0005178	integrin binding	18/1491	138/15852	0.0966313	0.597434	0.56337	JAM3/CXADR/MMP14/CD9/PLPP3/HSPG2/SEMA7A/VCAM1/LOC100483184/ADAM9/CCN5/FBLN1/GPNMB/KDR/S1PR2/ICAM3/CCN3/VWF	18
GO:0002523	GO:0002523	leukocyte migration involved in inflammatory response	4/1491	19/15852	0.0966739	0.597434	0.56337	JAM3/S100A9/LOC100472839/C5	4
GO:0002544	GO:0002544	chronic inflammatory response	4/1491	19/15852	0.0966739	0.597434	0.56337	S100A9/VCAM1/UNC13D/IL1RN	4
GO:0015645	GO:0015645	fatty acid ligase activity	4/1491	19/15852	0.0966739	0.597434	0.56337	SLC27A6/SLC27A2/ACSBG1/LOC100475101	4
GO:0035728	GO:0035728	response to hepatocyte growth factor	4/1491	19/15852	0.0966739	0.597434	0.56337	PLAU/HGF/NRP1/GCLM	4
GO:0044215	GO:0044215	obsolete other organism	4/1491	19/15852	0.0966739	0.597434	0.56337	C4BPB/CNOT7/AXL/LMAN1	4
GO:0044216	GO:0044216	other organism cell	4/1491	19/15852	0.0966739	0.597434	0.56337	C4BPB/CNOT7/AXL/LMAN1	4
GO:0044217	GO:0044217	other organism part	4/1491	19/15852	0.0966739	0.597434	0.56337	C4BPB/CNOT7/AXL/LMAN1	4
GO:0048268	GO:0048268	clathrin coat assembly	4/1491	19/15852	0.0966739	0.597434	0.56337	FCHO2/PICALM/CLINT1/PIK3C2A	4
GO:0048339	GO:0048339	paraxial mesoderm development	4/1491	19/15852	0.0966739	0.597434	0.56337	YAP1/BMPR1A/TEAD1/NUP133	4
GO:0140103	GO:0140103	catalytic activity, acting on a glycoprotein	4/1491	19/15852	0.0966739	0.597434	0.56337	C1GALT1/MGAT4A/C1GALT1C1/FUT8	4
GO:1901741	GO:1901741	positive regulation of myoblast fusion	4/1491	19/15852	0.0966739	0.597434	0.56337	CD53/GDF15/IL4R/TNFSF14	4
GO:2001170	GO:2001170	negative regulation of ATP biosynthetic process	4/1491	19/15852	0.0966739	0.597434	0.56337	DDIT4/PPARGC1A/IER3/STAT3	4
GO:0001505	GO:0001505	regulation of neurotransmitter levels	38/1491	326/15852	0.0975548	0.602347	0.568003	NAAA/SLC44A1/CLN8/CRP/SLC7A2/NQO1/DDAH1/ABAT/DMGDH/SEPTIN2/GNMT/LRRK2/RORA/LOC117799949/SLC22A3/BCL2L1/GCH1/SNAP29/SHMT1/JAK2/SOD2/SLC25A32/BLOC1S6/ALDH7A1/SLC1A2/KLF4/RGS2/PREPL/DNAJC5/SLC6A3/PTK2B/KHSRP/NOS3/ACHE/SYNJ1/STX11/GLA/CASK	38
GO:0006487	GO:0006487	protein N-linked glycosylation	11/1491	76/15852	0.0981675	0.605596	0.571067	SLC66A3/STT3B/ST3GAL2/STT3A/ST6GALNAC6/ST3GAL4/MGAT4A/ST3GAL5/FUT8/ST6GALNAC2/TMEM165	11
GO:0051196	GO:0051196	obsolete regulation of coenzyme metabolic process	9/1491	59/15852	0.098875	0.609425	0.574677	HIF1A/DDIT4/PPARGC1A/PDP1/ACMSD/MYC/ME2/IER3/STAT3	9
GO:0031965	GO:0031965	nuclear membrane	29/1491	241/15852	0.100193	0.617005	0.581825	EDNRB/DPY19L2/DPY19L4/DPY19L3/TMPO/LBR/P2RX5/PRNP/WDR3/TMEM38B/RNF6/NUP155/GCH1/SCRN1/LOC100484820/MINDY3/TBC1D20/C9orf72/NUP133/TMEM109/PTGDS/LEMD3/EDNRA/PHLPP1/NUP35/DHCR7/PRPF38A/SIRT1/NUP50	29
GO:0016651	GO:0016651	oxidoreductase activity, acting on NAD(P)H	13/1491	94/15852	0.101539	0.624744	0.589122	LOC100481522/NQO1/NDUFB6/TXNDC17/CRYZ/LOC100467558/LOC100468223/NDUFS1/DECR1/NDUFA6/GSR/TXNRD2/NOS3	13
GO:0000186	GO:0000186	activation of MAPKK activity	8/1491	51/15852	0.102141	0.626469	0.59075	F2R/MAP3K7CL/MAP3K20/LRRK2/ADAM9/JAK2/GADD45B/MAP3K2	8
GO:0021795	GO:0021795	cerebral cortex cell migration	8/1491	51/15852	0.102141	0.626469	0.59075	ADGRG1/NR2E1/PEX13/RELN/NRP1/EFHC1/FBXO45/LHX6	8
GO:0051402	GO:0051402	neuron apoptotic process	8/1491	51/15852	0.102141	0.626469	0.59075	CASP7/XIAP/OXR1/BID/BCL2L1/DIO3/AATK/ADARB1	8
GO:0071901	GO:0071901	negative regulation of protein serine/threonine kinase activity	17/1491	130/15852	0.102291	0.626469	0.59075	HMGCR/LATS1/SPRY2/LOC100473431/SPRED1/TNFAIP3/CHORDC1/HYAL2/SPRY4/CDKN1B/CIB1/TP73/RGS2/PAQR3/PDCD4/CDKN1A/SIRT1	17
GO:1903052	GO:1903052	positive regulation of proteolysis involved in cellular protein catabolic process	17/1491	130/15852	0.102291	0.626469	0.59075	RNF19A/RNF114/SOCS5/CTSC/UBQLN2/LRRK2/RNF125/RNF19B/TMTC3/SOCS4/CUL3/ECSCR/PSMD10/FBXO22/PTK2B/COP1/RCHY1	17
GO:0044242	GO:0044242	cellular lipid catabolic process	22/1491	176/15852	0.102661	0.626469	0.59075	ECHDC1/SLC27A2/ACADSB/GPCPD1/ACADM/SMPDL3B/ACBD5/PEX13/DDHD2/GALC/NEU1/ABHD6/LOC100479222/DECR1/ACADL/EHHADH/LOC100470998/FABP4/HAO1/PNPLA8/MCEE/GLA	22
GO:0051346	GO:0051346	negative regulation of hydrolase activity	46/1491	405/15852	0.102899	0.626469	0.59075	XIAP/TFPI/TNFRSF6B/LOC100478655/PPP1R9B/SERPINC1/TERF1/GAS6/SERPINA14/ITIH4/CFLAR/HGF/RNF34/PICALM/FNIP1/SPRED1/SERPINE2/CHP1/LRRK2/LXN/BCL2L1/PROS1/ITIH3/FZD10/PECAM1/ARRB1/TNFSF14/RECK/SERPINB9/SERPINE1/SERPINB1/SPOCK2/DHCR24/KLF4/RGS2/SERPINA5/BAG4/BCAS3/EGLN1/CCDC8/ANGPTL8/SIRT1/SERPINH1/NOS3/PPP1R2/MKKS	46
GO:0006829	GO:0006829	zinc ion transport	5/1491	27/15852	0.103875	0.626469	0.59075	SLC30A4/SLC39A14/SLC30A6/SLC39A10/SLC30A7	5
GO:0007176	GO:0007176	regulation of epidermal growth factor-activated receptor activity	5/1491	27/15852	0.103875	0.626469	0.59075	SOCS5/CHMP6/APP/ERRFI1/SOCS4	5
GO:0016814	GO:0016814	hydrolase activity, acting on carbon-nitrogen (but not peptide) bonds, in cyclic amidines	5/1491	27/15852	0.103875	0.626469	0.59075	AMPD3/GDA/GCH1/MTHFD2L/ADARB1	5
GO:0016896	GO:0016896	exoribonuclease activity, producing 5'-phosphomonoesters	5/1491	27/15852	0.103875	0.626469	0.59075	NOCT/CNOT7/PARN/PDE12/CNOT8	5
GO:0030517	GO:0030517	negative regulation of axon extension	5/1491	27/15852	0.103875	0.626469	0.59075	SEMA6C/RNF6/NRP1/AATK/RYK	5
GO:0031307	GO:0031307	integral component of mitochondrial outer membrane	5/1491	27/15852	0.103875	0.626469	0.59075	FUNDC2/BAK1/ARMCX3/MGARP/MFN1	5
GO:0035329	GO:0035329	hippo signaling	5/1491	27/15852	0.103875	0.626469	0.59075	WWTR1/LATS1/YAP1/SAV1/TEAD1	5
GO:0035809	GO:0035809	regulation of urine volume	5/1491	27/15852	0.103875	0.626469	0.59075	EDNRB/AVPR1A/HYAL2/AKR1B1/ADM	5
GO:0036258	GO:0036258	multivesicular body assembly	5/1491	27/15852	0.103875	0.626469	0.59075	CHMP6/STAM/STAM2/VPS36/VPS37A	5
GO:0043302	GO:0043302	positive regulation of leukocyte degranulation	5/1491	27/15852	0.103875	0.626469	0.59075	VAMP7/GAB2/IL4R/SNX4/ADORA2B	5
GO:0051156	GO:0051156	glucose 6-phosphate metabolic process	5/1491	27/15852	0.103875	0.626469	0.59075	RPIA/H6PD/G6PC/PGM2/TALDO1	5
GO:0051875	GO:0051875	pigment granule localization	5/1491	27/15852	0.103875	0.626469	0.59075	RAB27A/BLOC1S6/ASIP/VPS33A/MKKS	5
GO:0070536	GO:0070536	protein K63-linked deubiquitination	5/1491	27/15852	0.103875	0.626469	0.59075	TNFAIP3/BRCC3/PSMD14/OTUD1/STAMBPL1	5
GO:0071677	GO:0071677	positive regulation of mononuclear cell migration	5/1491	27/15852	0.103875	0.626469	0.59075	MOSPD2/PLA2G7/ANO6/LOC100483811/SERPINE1	5
GO:0072509	GO:0072509	divalent inorganic cation transmembrane transporter activity	5/1491	27/15852	0.103875	0.626469	0.59075	SLC30A4/SLC39A14/SLC30A6/SLC39A10/SLC30A7	5
GO:0090200	GO:0090200	positive regulation of release of cytochrome c from mitochondria	5/1491	27/15852	0.103875	0.626469	0.59075	BID/MLLT11/BAK1/BCL2L11/TNFSF10	5
GO:0019787	GO:0019787	ubiquitin-like protein transferase activity	41/1491	357/15852	0.10438	0.628206	0.592387	XIAP/RNF152/RNF19A/AMFR/RNF114/RNF141/UHRF2/UBR3/RNF34/FBXL7/PJA1/RNF185/RNF6/FBXL3/MGRN1/RNF125/TNFAIP3/TRIM25/CCNB1IP1/PJA2/UBE2K/FBXO4/LOC100484820/C14H18orf25/RNF128/SPSB1/RNF19B/TRIM56/ZYG11B/RNF146/VHL/MYLIP/RNF145/HECTD1/FBXO22/PRPF19/COP1/MKRN1/BFAR/RCHY1/PEX12	41
GO:0032965	GO:0032965	regulation of collagen biosynthetic process	7/1491	43/15852	0.104611	0.628206	0.592387	F2R/RGCC/GOT1/ERRFI1/SERPINE1/F2/ADORA2B	7
GO:0035384	GO:0035384	thioester biosynthetic process	7/1491	43/15852	0.104611	0.628206	0.592387	SCD/ACSBG1/ACLY/ACSS1/PDHX/PDHB/DLAT	7
GO:0071616	GO:0071616	acyl-CoA biosynthetic process	7/1491	43/15852	0.104611	0.628206	0.592387	SCD/ACSBG1/ACLY/ACSS1/PDHX/PDHB/DLAT	7
GO:1900034	GO:1900034	regulation of cellular response to heat	7/1491	43/15852	0.104611	0.628206	0.592387	HSPB8/RPA2/RPA3/PTGES3/CHORDC1/BAG4/SIRT1	7
GO:0030133	GO:0030133	transport vesicle	39/1491	338/15852	0.105416	0.630995	0.595017	PRG2/VAMP7/ERP29/AP1AR/SEC24A/CNIH1/RAB27A/SLC2A3/PICALM/LOC100483528/PAM/C1QTNF5/GOPC/SEMA4C/CHP1/LRRK2/M6PR/AREG/TMED10/UNC13D/WDR7/GABBR1/APH1B/GOLIM4/KLHL12/RAB10/SREBF2/BLOC1S6/SH3GLB1/COPB1/SURF4/DNAJC5/RAB35/SYPL1/LMAN1/TMEM187/COPS4/SCAMP1/STX11	39
GO:0030670	GO:0030670	phagocytic vesicle membrane	6/1491	35/15852	0.105616	0.630995	0.595017	VAMP7/RAB11FIP1/LAMP2/LOC100468223/ATG12/ATG5	6
GO:0031112	GO:0031112	positive regulation of microtubule polymerization or depolymerization	6/1491	35/15852	0.105616	0.630995	0.595017	TERF1/GDA/CDKN1B/MET/RGS2/PDE4DIP	6
GO:0043394	GO:0043394	proteoglycan binding	6/1491	35/15852	0.105616	0.630995	0.595017	PTPRC/CTSB/CTSS/TNC/GPNMB/GREM1	6
GO:0071371	GO:0071371	cellular response to gonadotropin stimulus	6/1491	35/15852	0.105616	0.630995	0.595017	HMGCS1/PPARGC1A/PAWR/SERPINE1/PLAT/GCLM	6
GO:1904037	GO:1904037	positive regulation of epithelial cell apoptotic process	6/1491	35/15852	0.105616	0.630995	0.595017	RGCC/PPARGC1A/ANO6/JAK2/ECSCR/PDCD4	6
GO:0030510	GO:0030510	regulation of BMP signaling pathway	12/1491	86/15852	0.107043	0.635804	0.599552	XIAP/GDF2/NBL1/BMPR2/SPART/TOB1/GREM2/LEMD3/TGFBR3/KDR/GREM1/PPM1A	12
GO:0007157	GO:0007157	heterophilic cell-cell adhesion via plasma membrane cell adhesion molecules	9/1491	60/15852	0.107154	0.635804	0.599552	CXADR/COLEC10/CADM3/VCAM1/LOC100469560/TIGIT/SELP/CADM4/CRTAM	9
GO:0019362	GO:0019362	pyridine nucleotide metabolic process	17/1491	131/15852	0.107795	0.635804	0.599552	NUDT12/RPIA/QPRT/NAMPT/KYNU/H6PD/NNMT/PGM2/BST1/IDH1/GPD2/PDHX/PDHB/DLAT/TALDO1/MDH1/CD38	17
GO:0046496	GO:0046496	nicotinamide nucleotide metabolic process	17/1491	131/15852	0.107795	0.635804	0.599552	NUDT12/RPIA/QPRT/NAMPT/KYNU/H6PD/NNMT/PGM2/BST1/IDH1/GPD2/PDHX/PDHB/DLAT/TALDO1/MDH1/CD38	17
GO:0048640	GO:0048640	negative regulation of developmental growth	13/1491	95/15852	0.108063	0.635804	0.599552	CXADR/TGFBR2/SEMA6C/RNF6/SAV1/SPART/NRP1/GDF15/AATK/SPP1/TP73/RGS2/RYK	13
GO:0046834	GO:0046834	lipid phosphorylation	14/1491	104/15852	0.108545	0.635804	0.599552	LOC100478655/KLB/KIT/HGF/PIP4K2B/PTPN11/PDGFRA/PIP4K2A/HBEGF/MET/PIP5K1A/FGF23/LCK/PIK3C2A	14
GO:0048145	GO:0048145	regulation of fibroblast proliferation	14/1491	104/15852	0.108545	0.635804	0.599552	BMI1/GAS6/FNDC3B/MYC/PDGFRA/FBXO4/PAWR/SOD2/RNASEH2B/FBLN1/SERPINE1/CDKN1A/CDC6/CDC73	14
GO:0043122	GO:0043122	regulation of I-kappaB kinase/NF-kappaB signaling	21/1491	168/15852	0.108778	0.635804	0.599552	GPRC5B/CHUK/LOC100478655/S100A12/WLS/F2R/CFLAR/NDFIP2/RORA/PPM1B/TNFAIP3/TRIM25/TGM2/LURAP1/BCL10/TNFSF10/TRIM38/LOC105235184/SIRT1/PPM1A/TNFRSF1A	21
GO:0008637	GO:0008637	apoptotic mitochondrial changes	10/1491	69/15852	0.110558	0.635804	0.599552	MCL1/GGCT/BID/BCL2L1/BAK1/SOD2/NDUFS1/TP73/BCL2L11/GCLM	10
GO:0031902	GO:0031902	late endosome membrane	10/1491	69/15852	0.110558	0.635804	0.599552	VAMP7/PIP4P2/RAB27A/SPPL2A/LAPTM4A/LAMP2/STARD3/VPS36/TMEM165/VPS37A	10
GO:0048146	GO:0048146	positive regulation of fibroblast proliferation	10/1491	69/15852	0.110558	0.635804	0.599552	BMI1/GAS6/FNDC3B/MYC/PDGFRA/RNASEH2B/FBLN1/SERPINE1/CDKN1A/CDC6	10
GO:0052813	GO:0052813	phosphatidylinositol bisphosphate kinase activity	10/1491	69/15852	0.110558	0.635804	0.599552	KLB/KIT/HGF/PTPN11/PDGFRA/HBEGF/MET/PIP5K1A/FGF23/LCK	10
GO:0019319	GO:0019319	hexose biosynthetic process	8/1491	52/15852	0.111319	0.635804	0.599552	GOT1/PPARGC1A/CHST15/G6PC/AKR1B1/TAT/GPD2/MDH1	8
GO:0055081	GO:0055081	anion homeostasis	8/1491	52/15852	0.111319	0.635804	0.599552	GPCPD1/GOT1/STC1/XPR1/HNF4A/FGF23/SIRT1/DGAT2	8
GO:1990928	GO:1990928	response to amino acid starvation	8/1491	52/15852	0.111319	0.635804	0.599552	RNF152/MIOS/EIF2AK3/SH3GLB1/CDKN1A/BECN1/IMPACT/SLC38A2	8
GO:0097164	GO:0097164	ammonium ion metabolic process	22/1491	178/15852	0.112183	0.635804	0.599552	SLC44A1/LPCAT1/PLA2G7/ACADM/SGMS1/DMGDH/GCH1/AKR1B1/SHMT1/SLC44A2/TMLHE/SAMD8/ABHD3/CHPT1/PLA2G4A/ALDH7A1/ACADL/SLC6A3/LOC100470998/PNPLA8/SPTLC1/ACHE	22
GO:0002902	GO:0002902	regulation of B cell apoptotic process	4/1491	20/15852	0.112281	0.635804	0.599552	FNIP1/MYC/BCL10/SLC39A10	4
GO:0010984	GO:0010984	regulation of lipoprotein particle clearance	4/1491	20/15852	0.112281	0.635804	0.599552	CRP/MYLIP/KHSRP/APOC2	4
GO:0016702	GO:0016702	oxidoreductase activity, acting on single donors with incorporation of molecular oxygen, incorporation of two atoms of oxygen	4/1491	20/15852	0.112281	0.635804	0.599552	TDO2/PIR/TMLHE/IDO1	4
GO:0030220	GO:0030220	platelet formation	4/1491	20/15852	0.112281	0.635804	0.599552	CLEC1B/PTPN11/CIB1/VPS33A	4
GO:0030835	GO:0030835	negative regulation of actin filament depolymerization	4/1491	20/15852	0.112281	0.635804	0.599552	LOC100478655/SWAP70/EPS8/LIMA1	4
GO:0031528	GO:0031528	microvillus membrane	4/1491	20/15852	0.112281	0.635804	0.599552	PODXL/CDHR5/SLC26A2/PROM2	4
GO:0031529	GO:0031529	ruffle organization	4/1491	20/15852	0.112281	0.635804	0.599552	LIMA1/PLEK/PIP5K1A/BAG4	4
GO:0033194	GO:0033194	response to hydroperoxide	4/1491	20/15852	0.112281	0.635804	0.599552	OXR1/JAK2/SP1/CD38	4
GO:0042089	GO:0042089	NA	4/1491	20/15852	0.112281	0.635804	0.599552	IL1RAP/PAWR/BCL10/IFNAR1	4
GO:0043274	GO:0043274	phospholipase binding	4/1491	20/15852	0.112281	0.635804	0.599552	PTPN11/SRSF3/MET/APOC2	4
GO:0045010	GO:0045010	actin nucleation	4/1491	20/15852	0.112281	0.635804	0.599552	ACTR2/ARPC4/ARPC5/JMY	4
GO:0046337	GO:0046337	phosphatidylethanolamine metabolic process	4/1491	20/15852	0.112281	0.635804	0.599552	ETNK1/ETNPPL/SELENOI/PNPLA8	4
GO:0050855	GO:0050855	regulation of B cell receptor signaling pathway	4/1491	20/15852	0.112281	0.635804	0.599552	PTPRC/CBFB/SLC39A10/FCRL3	4
GO:0070293	GO:0070293	renal absorption	4/1491	20/15852	0.112281	0.635804	0.599552	SGK1/HYAL2/LOC100473076/AQP7	4
GO:0071243	GO:0071243	cellular response to arsenic-containing substance	4/1491	20/15852	0.112281	0.635804	0.599552	MAPK13/MYC/MET/HMOX1	4
GO:0071782	GO:0071782	endoplasmic reticulum tubular network	4/1491	20/15852	0.112281	0.635804	0.599552	RAB18/ATL2/RAB10/REEP5	4
GO:0090482	GO:0090482	vitamin transmembrane transporter activity	4/1491	20/15852	0.112281	0.635804	0.599552	LMBRD1/SLC2A3/SLC2A2/SLC25A32	4
GO:2000353	GO:2000353	positive regulation of endothelial cell apoptotic process	4/1491	20/15852	0.112281	0.635804	0.599552	RGCC/ANO6/ECSCR/PDCD4	4
GO:0005902	GO:0005902	microvillus	11/1491	78/15852	0.112788	0.635804	0.599552	PODXL/CDHR5/LRRK2/PDGFRA/VCAM1/HYAL2/AKR1B1/SLC26A2/USH1C/CA2/PROM2	11
GO:0006029	GO:0006029	proteoglycan metabolic process	11/1491	78/15852	0.112788	0.635804	0.599552	IDS/MAMDC2/EXT2/CHST15/BMPR2/HYAL2/DSE/GLCE/BPNT2/SPOCK2/CSGALNACT2	11
GO:0042475	GO:0042475	odontogenesis of dentin-containing tooth	11/1491	78/15852	0.112788	0.635804	0.599552	CHUK/PDGFRA/PERP/BMPR1A/LOC100469560/BCL2L11/SERPINE1/ADM/DLL1/CA2/EDA	11
GO:0051193	GO:0051193	obsolete regulation of cofactor metabolic process	11/1491	78/15852	0.112788	0.635804	0.599552	LOC100482523/HIF1A/DDIT4/PPARGC1A/PDP1/ACMSD/MYC/ME2/EIF2AK3/IER3/STAT3	11
GO:0050680	GO:0050680	negative regulation of epithelial cell proliferation	17/1491	132/15852	0.113476	0.635804	0.599552	GDF2/IFT57/LOC100473431/RGCC/KLF9/SPARC/WFDC1/SAV1/XDH/CDKN1B/EAF2/TGFBR3/SUZ12/STRAP/DLL4/CASK/CDC73	17
GO:0000079	GO:0000079	regulation of cyclin-dependent protein serine/threonine kinase activity	12/1491	87/15852	0.114142	0.635804	0.599552	CCNT1/LATS1/LOC100473431/RGCC/TNFAIP3/MNAT1/CCNC/CDKN1B/GADD45A/PSMD10/CDKN1A/CDC6	12
GO:0061097	GO:0061097	regulation of protein tyrosine kinase activity	12/1491	87/15852	0.114142	0.635804	0.599552	GPRC5B/GAS6/SOCS5/CHMP6/PRNP/APP/RELN/HYAL2/ERRFI1/SOCS4/GREM1/SH3BP5	12
GO:0007050	GO:0007050	cell cycle arrest	16/1491	123/15852	0.114255	0.635804	0.599552	PPP1R9B/GAS6/LOC100473431/MAP3K20/RGCC/MYC/CDKN1B/GADD45A/JMY/TP73/DHCR24/MLF1/CDKN1A/COMMD5/PPM1A/FOXO4	16
GO:0002697	GO:0002697	regulation of immune effector process	45/1491	399/15852	0.114663	0.635804	0.599552	VAMP7/GPRC5B/LOC100478655/C1S/PTPRC/LOC100472839/CFHR5/TFRC/ARG1/SOCS5/C4BPB/C9/C3/SELENOK/SEMA7A/C5/C1R/PPM1B/RNF125/PROS1/TNFAIP3/C6/UNC13D/LOC100483184/GAB2/PGLYRP1/IL4R/SERPINB9/BCL10/DNASE1L3/HMOX1/SNX4/F2/C8A/CRTAM/HPX/ADORA2B/FCRL3/IFNLR1/LOC100466355/C7/FFAR3/NFKBIZ/IL7R/ATG5	45
GO:0002690	GO:0002690	positive regulation of leukocyte chemotaxis	13/1491	96/15852	0.11483	0.635804	0.599552	SWAP70/LOC100472839/GAS6/MOSPD2/PLA2G7/SELL/CSF1/ANO6/TNFSF14/LOC100483811/SERPINE1/EDNRA/PTK2B	13
GO:0008408	GO:0008408	3'-5' exonuclease activity	7/1491	44/15852	0.114873	0.635804	0.599552	NOCT/CNOT7/PARN/PDE12/WRN/CNOT8/EXO5	7
GO:0010955	GO:0010955	negative regulation of protein processing	7/1491	44/15852	0.114873	0.635804	0.599552	XIAP/IL1R2/C4BPB/PRNP/SERPINE2/LRRK2/SERPINE1	7
GO:0016796	GO:0016796	exonuclease activity, active with either ribo- or deoxyribonucleic acids and producing 5'-phosphomonoesters	7/1491	44/15852	0.114873	0.635804	0.599552	NOCT/CNOT7/PARN/PDE12/CNOT8/EXO5/MGME1	7
GO:0030331	GO:0030331	estrogen receptor binding	7/1491	44/15852	0.114873	0.635804	0.599552	LATS1/PPARGC1A/PCNA/ARRB1/RERG/NCOA3/ZNF366	7
GO:0033116	GO:0033116	endoplasmic reticulum-Golgi intermediate compartment membrane	7/1491	44/15852	0.114873	0.635804	0.599552	CNIH1/CTSC/AREG/TMED10/F8/TBC1D20/LMAN1	7
GO:0033280	GO:0033280	response to vitamin D	7/1491	44/15852	0.114873	0.635804	0.599552	ALPL/ADAMTS1/STC1/SPP1/PLA2G4A/FGF23/PENK	7
GO:1903318	GO:1903318	negative regulation of protein maturation	7/1491	44/15852	0.114873	0.635804	0.599552	XIAP/IL1R2/C4BPB/PRNP/SERPINE2/LRRK2/SERPINE1	7
GO:0001101	GO:0001101	response to acid chemical	50/1491	448/15852	0.114963	0.635804	0.599552	LOC100478655/PPP1R9B/LOC100482523/CPEB4/NQO1/CD9/HIF1A/SCD/OPA1/TFRC/ARG1/PPARGC1A/AVPR1A/YAP1/SELL/SPARC/IGFBP2/MYC/RELN/PCNA/PDGFRA/BCL2L1/FZD10/AKR1B1/ADAMTS1/HLCS/SHMT1/LRP11/SOD2/TEAD1/ADNP2/LOC100479222/PLAT/TGFBR3/SLC1A2/KLF4/KDR/PTK2B/F2/SIRT1/NOS3/MFN1/GCLM/DGAT2/TNFRSF1A/SYNJ1/FFAR3/CD38/MBP/ATG5	50
GO:0001676	GO:0001676	long-chain fatty acid metabolic process	14/1491	105/15852	0.115008	0.635804	0.599552	SLC27A6/HPGD/SLC27A2/PAM/ACSBG1/PTGES3/PLA2G4A/PTGDS/FADS1/LOC100467730/ACADL/LOC100470998/PNPLA8/FADS2	14
GO:0042102	GO:0042102	positive regulation of T cell proliferation	14/1491	105/15852	0.115008	0.635804	0.599552	CD274/BMI1/PTPRC/TFRC/SELENOK/TGFBR2/IGFBP2/EBI3/EFNB1/VCAM1/LOC100483184/NCK1/ICOSLG/TNFSF13B	14
GO:0046620	GO:0046620	regulation of organ growth	14/1491	105/15852	0.115008	0.635804	0.599552	CXADR/BMP10/LATS1/AHR/YAP1/TGFBR2/SAV1/BMPR1A/COL14A1/TP73/BCL2L11/TGFBR3/RGS2/SIRT1	14
GO:1990204	GO:1990204	oxidoreductase complex	14/1491	105/15852	0.115008	0.635804	0.599552	NDUFB6/RRM1/LOC100467558/LOC100468223/NCF4/NDUFS1/DHTKD1/LOC100469420/GPD2/NDUFA6/PDHX/PDHB/NDUFB3/DLAT	14
GO:0060393	GO:0060393	regulation of pathway-restricted SMAD protein phosphorylation	9/1491	61/15852	0.11581	0.635804	0.599552	GDF2/BMP10/BMPR2/BMPR1A/GDF15/GREM1/ACVR1B/STRAP/SNX25	9
GO:1904724	GO:1904724	tertiary granule lumen	9/1491	61/15852	0.11581	0.635804	0.599552	LOC100482523/METTL7A/GGH/GOLGA7/CTSS/QPCT/IDH1/CNN2/OSCAR	9
GO:0000153	GO:0000153	cytoplasmic ubiquitin ligase complex	3/1491	13/15852	0.11651	0.635804	0.599552	CUL2/OS9/VHL	3
GO:0001206	GO:0001206	NA	3/1491	13/15852	0.11651	0.635804	0.599552	BACH1/NR1D2/GZF1	3
GO:0004467	GO:0004467	long-chain fatty acid-CoA ligase activity	3/1491	13/15852	0.11651	0.635804	0.599552	SLC27A6/SLC27A2/ACSBG1	3
GO:0006309	GO:0006309	apoptotic DNA fragmentation	3/1491	13/15852	0.11651	0.635804	0.599552	DNASE2/LOC100471579/DNASE1L3	3
GO:0006684	GO:0006684	sphingomyelin metabolic process	3/1491	13/15852	0.11651	0.635804	0.599552	SGMS1/SAMD8/SPTLC1	3
GO:0006983	GO:0006983	ER overload response	3/1491	13/15852	0.11651	0.635804	0.599552	CCDC47/EIF2AK3/PPP1R15B	3
GO:0007099	GO:0007099	centriole replication	3/1491	13/15852	0.11651	0.635804	0.599552	CEP135/PLK4/CCP110	3
GO:0008191	GO:0008191	metalloendopeptidase inhibitor activity	3/1491	13/15852	0.11651	0.635804	0.599552	LXN/RECK/SPOCK2	3
GO:0008252	GO:0008252	nucleotidase activity	3/1491	13/15852	0.11651	0.635804	0.599552	ACP3/NT5DC1/BPNT2	3
GO:0008301	GO:0008301	DNA binding, bending	3/1491	13/15852	0.11651	0.635804	0.599552	TERF1/HMGB2/TFAM	3
GO:0008417	GO:0008417	fucosyltransferase activity	3/1491	13/15852	0.11651	0.635804	0.599552	POFUT1/FUT11/FUT8	3
GO:0014041	GO:0014041	regulation of neuron maturation	3/1491	13/15852	0.11651	0.635804	0.599552	EDNRB/OPA1/LRRK2	3
GO:0016638	GO:0016638	oxidoreductase activity, acting on the CH-NH2 group of donors	3/1491	13/15852	0.11651	0.635804	0.599552	LOX/VCAM1/LOXL2	3
GO:0016653	GO:0016653	oxidoreductase activity, acting on NAD(P)H, heme protein as acceptor	3/1491	13/15852	0.11651	0.635804	0.599552	LOC100481522/NQO1/NOS3	3
GO:0019400	GO:0019400	alditol metabolic process	3/1491	13/15852	0.11651	0.635804	0.599552	GOT1/AKR1B1/GK5	3
GO:0031089	GO:0031089	platelet dense granule lumen	3/1491	13/15852	0.11651	0.635804	0.599552	ITIH4/ITIH3/FAM3C	3
GO:0032966	GO:0032966	negative regulation of collagen biosynthetic process	3/1491	13/15852	0.11651	0.635804	0.599552	GOT1/ERRFI1/ADORA2B	3
GO:0034356	GO:0034356	NAD biosynthesis via nicotinamide riboside salvage pathway	3/1491	13/15852	0.11651	0.635804	0.599552	NUDT12/NAMPT/NNMT	3
GO:0042268	GO:0042268	regulation of cytolysis	3/1491	13/15852	0.11651	0.635804	0.599552	LOC100472839/CFHR5/PGLYRP1	3
GO:0042532	GO:0042532	negative regulation of tyrosine phosphorylation of STAT protein	3/1491	13/15852	0.11651	0.635804	0.599552	SOCS3/HNF4A/SUZ12	3
GO:0043047	GO:0043047	single-stranded telomeric DNA binding	3/1491	13/15852	0.11651	0.635804	0.599552	TERF1/RPA2/HNRNPA2B1	3
GO:0043208	GO:0043208	glycosphingolipid binding	3/1491	13/15852	0.11651	0.635804	0.599552	SELL/LAMC1/SELP	3
GO:0045835	GO:0045835	negative regulation of meiotic nuclear division	3/1491	13/15852	0.11651	0.635804	0.599552	OSM/FBXO5/LIF	3
GO:0051597	GO:0051597	response to methylmercury	3/1491	13/15852	0.11651	0.635804	0.599552	ARG1/PLA2G4A/CPOX	3
GO:0051715	GO:0051715	cytolysis in other organism	3/1491	13/15852	0.11651	0.635804	0.599552	C9/CCL28/F2	3
GO:0060055	GO:0060055	angiogenesis involved in wound healing	3/1491	13/15852	0.11651	0.635804	0.599552	ETS1/GPR4/PRCP	3
GO:0071474	GO:0071474	cellular hyperosmotic response	3/1491	13/15852	0.11651	0.635804	0.599552	AKR1B1/RCSD1/ERRFI1	3
GO:0071712	GO:0071712	ER-associated misfolded protein catabolic process	3/1491	13/15852	0.11651	0.635804	0.599552	RNF185/SDF2/SDF2L1	3
GO:0072182	GO:0072182	regulation of nephron tubule epithelial cell differentiation	3/1491	13/15852	0.11651	0.635804	0.599552	WWTR1/YAP1/LIF	3
GO:0097012	GO:0097012	response to granulocyte macrophage colony-stimulating factor	3/1491	13/15852	0.11651	0.635804	0.599552	LOC100473665/CSF2RA/JAK2	3
GO:1903587	GO:1903587	regulation of blood vessel endothelial cell proliferation involved in sprouting angiogenesis	3/1491	13/15852	0.11651	0.635804	0.599552	PPP1R16B/HMOX1/DLL4	3
GO:0001968	GO:0001968	fibronectin binding	5/1491	28/15852	0.117191	0.635804	0.599552	IGFBP5/IGFBP3/CTSS/FBLN1/TNC	5
GO:0004532	GO:0004532	exoribonuclease activity	5/1491	28/15852	0.117191	0.635804	0.599552	NOCT/CNOT7/PARN/PDE12/CNOT8	5
GO:0006692	GO:0006692	prostanoid metabolic process	5/1491	28/15852	0.117191	0.635804	0.599552	HPGD/PTGES3/PTGDS/PNPLA8/TNFRSF1A	5
GO:0006693	GO:0006693	prostaglandin metabolic process	5/1491	28/15852	0.117191	0.635804	0.599552	HPGD/PTGES3/PTGDS/PNPLA8/TNFRSF1A	5
GO:0006929	GO:0006929	substrate-dependent cell migration	5/1491	28/15852	0.117191	0.635804	0.599552	CD2AP/PTPRC/TNFRSF12A/NRP1/NCK1	5
GO:0009065	GO:0009065	glutamine family amino acid catabolic process	5/1491	28/15852	0.117191	0.635804	0.599552	PPAT/DDAH1/ARG1/GOT1/NOS3	5
GO:0016878	GO:0016878	acid-thiol ligase activity	5/1491	28/15852	0.117191	0.635804	0.599552	SLC27A6/SLC27A2/ACSBG1/LOC100475101/ACSS1	5
GO:0016893	GO:0016893	endonuclease activity, active with either ribo- or deoxyribonucleic acids and producing 5'-phosphomonoesters	5/1491	28/15852	0.117191	0.635804	0.599552	ELAC1/RNASEH2A/RNASEH2B/MRPL44/PRORP	5
GO:0018146	GO:0018146	keratan sulfate biosynthetic process	5/1491	28/15852	0.117191	0.635804	0.599552	B4GALT5/ST3GAL2/B4GAT1/B4GALT4/ST3GAL4	5
GO:0030212	GO:0030212	hyaluronan metabolic process	5/1491	28/15852	0.117191	0.635804	0.599552	HGF/HYAL2/LYVE1/KDR/CEMIP2	5
GO:0030837	GO:0030837	negative regulation of actin filament polymerization	5/1491	28/15852	0.117191	0.635804	0.599552	LOC100478655/MYADM/EPS8/PECAM1/MKKS	5
GO:0031306	GO:0031306	intrinsic component of mitochondrial outer membrane	5/1491	28/15852	0.117191	0.635804	0.599552	FUNDC2/BAK1/ARMCX3/MGARP/MFN1	5
GO:0032733	GO:0032733	positive regulation of interleukin-10 production	5/1491	28/15852	0.117191	0.635804	0.599552	LOC100478655/CD274/HGF/CD83/TIGIT	5
GO:0034629	GO:0034629	cellular protein-containing complex localization	5/1491	28/15852	0.117191	0.635804	0.599552	MIOS/NUP133/KLHL21/MZT1/EXOC3L2	5
GO:0042310	GO:0042310	vasoconstriction	5/1491	28/15852	0.117191	0.635804	0.599552	EDNRB/EDNRA/PIK3C2A/MKKS/CD38	5
GO:0042537	GO:0042537	benzene-containing compound metabolic process	5/1491	28/15852	0.117191	0.635804	0.599552	TDO2/KYNU/LOC100467660/KYAT3/IDO1	5
GO:0043277	GO:0043277	apoptotic cell clearance	5/1491	28/15852	0.117191	0.635804	0.599552	GAS6/PDIA6/TGM2/AXL/BECN1	5
GO:0045736	GO:0045736	negative regulation of cyclin-dependent protein serine/threonine kinase activity	5/1491	28/15852	0.117191	0.635804	0.599552	LATS1/LOC100473431/TNFAIP3/CDKN1B/CDKN1A	5
GO:0046039	GO:0046039	GTP metabolic process	5/1491	28/15852	0.117191	0.635804	0.599552	AMPD3/OPA1/LRRK2/RAB23/MFN1	5
GO:0060669	GO:0060669	embryonic placenta morphogenesis	5/1491	28/15852	0.117191	0.635804	0.599552	SOCS3/VCAM1/LOC100483184/NCOA3/ADM	5
GO:0060706	GO:0060706	cell differentiation involved in embryonic placenta development	5/1491	28/15852	0.117191	0.635804	0.599552	SOCS3/PRDM1/HECTD1/LIF/PLK4	5
GO:0097352	GO:0097352	autophagosome maturation	5/1491	28/15852	0.117191	0.635804	0.599552	LAMP2/SNAP29/LIX1L/EPG5/VPS33A	5
GO:0002686	GO:0002686	negative regulation of leukocyte migration	6/1491	36/15852	0.117217	0.635804	0.599552	NBL1/C5/CCL25/CCL28/GREM1/CCN3	6
GO:0004601	GO:0004601	peroxidase activity	6/1491	36/15852	0.117217	0.635804	0.599552	CLIC2/LPO/MGST3/TXNDC17/GPX8/IYD	6
GO:0006739	GO:0006739	NADP metabolic process	6/1491	36/15852	0.117217	0.635804	0.599552	NUDT12/RPIA/H6PD/PGM2/IDH1/TALDO1	6
GO:0010831	GO:0010831	positive regulation of myotube differentiation	6/1491	36/15852	0.117217	0.635804	0.599552	MMP14/CD53/GDF15/IL4R/TNFSF14/LOC100479222	6
GO:0033692	GO:0033692	cellular polysaccharide biosynthetic process	6/1491	36/15852	0.117217	0.635804	0.599552	B4GALT5/ACADM/EXT2/PTGES3/PGM2/CSGALNACT2	6
GO:0042398	GO:0042398	cellular modified amino acid biosynthetic process	6/1491	36/15852	0.117217	0.635804	0.599552	ACADM/GGCT/SHMT1/TMLHE/GCLM/PTDSS2	6
GO:0051973	GO:0051973	positive regulation of telomerase activity	6/1491	36/15852	0.117217	0.635804	0.599552	HNRNPA2B1/MYC/PTGES3/PARN/KLF4/GREM1	6
GO:0060612	GO:0060612	adipose tissue development	6/1491	36/15852	0.117217	0.635804	0.599552	FGL1/PPARGC1A/CSF1/ARRDC3/SPART/DGAT2	6
GO:0050866	GO:0050866	negative regulation of cell activation	24/1491	198/15852	0.118201	0.640643	0.604115	CD274/CD9/FGG/ARG1/SOCS5/PRNP/SERPINE2/PDGFRA/CBFB/TNFAIP3/THBD/SAMSN1/PGLYRP1/PAWR/IL4R/PRDM1/ADGRF5/TIGIT/GPNMB/HMOX1/AXL/F2/IDO1/NOS3	24
GO:0014743	GO:0014743	regulation of muscle hypertrophy	10/1491	70/15852	0.11874	0.642573	0.605935	IGFBP5/BMP10/ECE1/COL14A1/ERRFI1/MEF2A/RGS2/SIRT1/BECN1/TNFRSF1A	10
GO:0048194	GO:0048194	Golgi vesicle budding	10/1491	70/15852	0.11874	0.642573	0.605935	SEC24A/CNIH1/CTSC/AREG/TMED10/F8/TBC1D20/KLHL12/CUL3/LMAN1	10
GO:0009055	GO:0009055	electron transfer activity	11/1491	79/15852	0.120541	0.65131	0.614174	ACADSB/DMGDH/DEGS1/ME2/LOC100474694/AKR1B1/LOXL2/NDUFS1/LOC100469420/GSR/IDO1	11
GO:0033209	GO:0033209	tumor necrosis factor-mediated signaling pathway	11/1491	79/15852	0.120541	0.65131	0.614174	TNFRSF6B/CHUK/TNFRSF12A/TXNDC17/JAK2/TNFSF14/BAG4/TNFSF13B/PTK2B/LOC100466355/TNFRSF1A	11
GO:0003924	GO:0003924	GTPase activity	25/1491	208/15852	0.120862	0.652039	0.614861	RASD1/RHOJ/OPA1/ARL4D/RAB33B/RAB27A/GFM1/RAB21/ATL2/SEPTIN2/MMUT/LRRK2/RND1/TSR1/GCH1/RERG/RAB10/RND3/RIT1/RAB23/RAB35/RAB43/GNL3/MFN1/GPN3	25
GO:1903708	GO:1903708	positive regulation of hemopoiesis	25/1491	208/15852	0.120862	0.652039	0.614861	MMP14/BMI1/PTPRC/GAS6/HIF1A/SOCS5/CSF1/PDCD2/TGFBR2/ETS1/CBFB/CD83/IL4R/LOC100483811/PRDM1/RCOR1/ZBTB46/LIF/AXL/LCK/CA2/ACVR1B/STAT3/NFKBIZ/IL7R	25
GO:1901800	GO:1901800	positive regulation of proteasomal protein catabolic process	15/1491	115/15852	0.121174	0.653222	0.615977	RNF19A/RNF114/SOCS5/UBQLN2/LRRK2/RNF125/RNF19B/TMTC3/SOCS4/CUL3/ECSCR/PSMD10/FBXO22/COP1/RCHY1	15
GO:0005901	GO:0005901	caveola	12/1491	88/15852	0.121505	0.654501	0.617183	TFPI/F2R/SLC2A3/ATP1B3/TGFBR2/LRRK2/BMPR2/JAK2/SLC6A3/HMOX1/NOS3/PACSIN2	12
GO:0001952	GO:0001952	regulation of cell-matrix adhesion	14/1491	106/15852	0.121692	0.655007	0.61766	MMP14/PLAU/CSF1/CCL25/CCL28/NRP1/CIB1/BST1/SERPINE1/KDR/BCAS3/PTK2B/GREM1/CASK	14
GO:0050657	GO:0050657	nucleic acid transport	19/1491	152/15852	0.12234	0.657485	0.619997	HNRNPA2B1/TGFBR2/FYTTD1/LOC100463562/NUP155/LOC100484820/HNRNPA3/NUP133/SRSF3/SMG7/CPSF2/PHAX/NUP35/THOC3/ALYREF/ARC/SLBP/YTHDC1/NUP50	19
GO:0050658	GO:0050658	RNA transport	19/1491	152/15852	0.12234	0.657485	0.619997	HNRNPA2B1/TGFBR2/FYTTD1/LOC100463562/NUP155/LOC100484820/HNRNPA3/NUP133/SRSF3/SMG7/CPSF2/PHAX/NUP35/THOC3/ALYREF/ARC/SLBP/YTHDC1/NUP50	19
GO:0016311	GO:0016311	dephosphorylation	30/1491	256/15852	0.122614	0.658451	0.620907	ALPL/LOC100467462/ACP3/THTPA/PTPRC/PIP4P2/MTMR9/ITPK1/PDP1/PLPP3/PPM1H/PTPN11/G6PC/PPM1B/IMPA2/PPM1K/NCK1/NT5DC1/PLPPR1/BPNT2/PHLPP1/PTPRB/HDHD2/LCK/PPP1R15B/SYNJ2/PPM1A/SYNJ1/PPP1R3B/PTPN18	30
GO:0051348	GO:0051348	negative regulation of transferase activity	36/1491	314/15852	0.123496	0.66268	0.624896	WWTR1/HMGCR/TERF1/LATS1/PTPRC/SOCS2/SPRY2/LOC100473431/SOCS5/SPRED1/CHMP6/CHP1/SOCS3/DEPTOR/TNFAIP3/CHORDC1/HYAL2/SPRY4/CDKN1B/NCK1/GADD45B/CIB1/GADD45A/TP73/ERRFI1/FBXO5/SOCS4/RGS2/SOCS6/ADARB1/PAQR3/PDCD4/FABP4/CDKN1A/SIRT1/SH3BP5	36
GO:0001816	GO:0001816	cytokine production	18/1491	143/15852	0.123916	0.664159	0.626291	LOC100478655/ADGRG1/S100A9/S100A12/HIF1A/KIT/RGCC/IL1RAP/PAWR/RNF19B/TRIM56/BCL10/OSCAR/FABP4/LIPA/SIRT1/IDO1/IFNAR1	18
GO:0008047	GO:0008047	enzyme activator activity	49/1491	441/15852	0.123961	0.664159	0.626291	GPRC5B/MMP14/SPRY2/TBC1D15/GAS6/IGFBP3/STARD8/RGCC/BNIP2/FGL2/CFLAR/GUCA1B/CTSC/CLPX/ATP1B3/PCOLCE2/LRRK2/DNMT3L/CDC42EP4/DNAJC24/LOC100483184/SH3PXD2A/TBC1D8/NCF4/NRP1/LOC100479471/ARHGAP44/TBC1D20/ARRB1/UBA2/PSMD14/ARHGAP35/ERRFI1/FBLN1/TBC1D2B/BCL10/RALGAPB/TAGAP/RGS2/BCL2L13/BCAS3/GREM1/ARHGAP42/SGSM3/F2/RGS18/CDKN1A/PCOLCE/APOC2	49
GO:0006879	GO:0006879	cellular iron ion homeostasis	9/1491	62/15852	0.124838	0.665015	0.627098	GDF2/LOC100472453/HIF1A/LOC100483773/TFRC/MYC/EGLN1/HMOX1/HPX	9
GO:0032722	GO:0032722	positive regulation of chemokine production	9/1491	62/15852	0.124838	0.665015	0.627098	LOC100478655/LOC100472839/HIF1A/SELENOK/C5/IL4R/ADORA2B/FFAR3/MBP	9
GO:1900408	GO:1900408	negative regulation of cellular response to oxidative stress	9/1491	62/15852	0.124838	0.665015	0.627098	HIF1A/HGF/OXR1/LRRK2/SOD2/RNF146/MET/SIRT1/SCLY	9
GO:0007005	GO:0007005	mitochondrion organization	51/1491	461/15852	0.125015	0.665015	0.627098	CLN8/CXADR/NDUFB6/OPA1/MRPL15/PPARGC1A/TIMM21/FNIP1/TMEM126B/MCL1/MYC/FUNDC2/LRRK2/LOC100467558/GGCT/BID/BCL2L1/DMAC1/LOC100481922/NDUFAF2/CHCHD4/BAK1/LOC100479471/SOD2/NDUFS1/NUBPL/ATG12/FMC1/TP73/BCL2L11/ATG2B/SH3GLB1/GABPA/MEF2A/TIMMDC1/MGARP/IER3/NDUFA6/TFAM/SYNJ2/BECN1/STAT3/NDUFB3/NOS3/PMPCA/MFN1/MGME1/BCLAF1/GCLM/SLC25A46/ATG5	51
GO:2001235	GO:2001235	positive regulation of apoptotic signaling pathway	23/1491	190/15852	0.125262	0.665015	0.627098	S100A9/PTPRC/OSM/CTSC/TNFRSF12A/MCL1/MYC/BID/MLLT11/BCL2L1/EIF2AK3/HYAL2/BAK1/NCK1/JAK2/TP73/BCL2L11/BCL10/SH3GLB1/TNFSF10/LCK/SIRT1/BCLAF1	23
GO:0050715	GO:0050715	NA	17/1491	134/15852	0.125371	0.665015	0.627098	CHUK/CD274/F2R/RGCC/LOC100480687/SELENOK/IL1RAP/C5/LRRK2/HYAL2/IL4R/DHX36/CRTAM/C1QTNF3/IL17RB/IFNAR1/MBP	17
GO:0001819	GO:0001819	positive regulation of cytokine production	46/1491	412/15852	0.125473	0.665015	0.627098	PRG2/GPRC5B/CHUK/LOC100478655/GDF2/CD274/FLT4/LOC100472839/F2R/HIF1A/ATP6AP2/RGCC/MAPK13/HGF/LOC100480687/C3/SELENOK/SEMA7A/IL1RAP/C5/EBI3/LRRK2/RORA/EIF2AK3/CD83/HYAL2/LOC100468223/JAK2/LURAP1/IL4R/ICOSLG/SERPINE1/BCL10/TIGIT/DHX36/AGPAT1/CRTAM/IDO1/C1QTNF3/IL17RB/ADORA2B/IFNAR1/TBC1D23/TNFRSF1A/FFAR3/MBP	46
GO:0003179	GO:0003179	heart valve morphogenesis	7/1491	45/15852	0.125639	0.665015	0.627098	LOC100483528/TGFBR2/BMPR2/BMPR1A/ERG/NOS3/HEY1	7
GO:0010907	GO:0010907	positive regulation of glucose metabolic process	7/1491	45/15852	0.125639	0.665015	0.627098	HIF1A/PPARGC1A/AVPR1A/LOC100483184/HNF4A/SIRT1/DGAT2	7
GO:0015485	GO:0015485	cholesterol binding	7/1491	45/15852	0.125639	0.665015	0.627098	CRP/NPC2/SOAT1/ERLIN1/STARD4/STARD3/PROM2	7
GO:0036092	GO:0036092	phosphatidylinositol-3-phosphate biosynthetic process	7/1491	45/15852	0.125639	0.665015	0.627098	LOC100478655/KLB/PTPN11/FGF23/PIK3C2A/SYNJ2/SYNJ1	7
GO:0044003	GO:0044003	modulation by symbiont of host process	7/1491	45/15852	0.125639	0.665015	0.627098	C9/MYC/BCL2L1/HYAL2/SDC1/SERPINB9/BCL2L11	7
GO:0051898	GO:0051898	negative regulation of protein kinase B signaling	7/1491	45/15852	0.125639	0.665015	0.627098	LMBRD1/XDH/HYAL2/CIB1/KLF4/PHLPP1/SIRT1	7
GO:0055093	GO:0055093	response to hyperoxia	7/1491	45/15852	0.125639	0.665015	0.627098	PLAU/SELL/PDGFRA/SOD2/SERPINE1/TXNRD2/NOS3	7
GO:0090279	GO:0090279	regulation of calcium ion import	7/1491	45/15852	0.125639	0.665015	0.627098	RAMP3/PRNP/PAWR/STC1/SERPINE1/FCRL3/CASK	7
GO:1901880	GO:1901880	negative regulation of protein depolymerization	7/1491	45/15852	0.125639	0.665015	0.627098	LOC100478655/SWAP70/TTBK2/EPS8/LIMA1/CKAP2/CIB1	7
GO:0045834	GO:0045834	positive regulation of lipid metabolic process	20/1491	162/15852	0.126166	0.666428	0.62843	SCD/KIT/PPARGC1A/AVPR1A/PDGFRA/LOC100483184/ABHD6/HSD17B13/PLA2G4A/STARD4/HNF4A/ENHO/ADGRF5/SH3GLB1/PTK2B/F2/ADORA2B/DGAT2/TNFRSF1A/APOC2	20
GO:0007229	GO:0007229	integrin-mediated signaling pathway	10/1491	71/15852	0.127249	0.666428	0.62843	SEMA7A/PTPN11/PLEK/NEDD9/ADAMTS1/NRP1/ADAM9/ARHGAP35/CUL3/PTK2B	10
GO:0042180	GO:0042180	cellular ketone metabolic process	10/1491	71/15852	0.127249	0.666428	0.62843	HMGCR/TDO2/KYNU/AKR1B1/PDSS2/KYAT3/ADM/GPD2/STARD3/IDO1	10
GO:0060411	GO:0060411	cardiac septum morphogenesis	10/1491	71/15852	0.127249	0.666428	0.62843	LOC100483528/TGFBR2/SAV1/BMPR2/BMPR1A/NRP1/TGFBR3/EGLN1/NOS3/HEY1	10
GO:0008194	GO:0008194	UDP-glycosyltransferase activity	15/1491	116/15852	0.127764	0.666428	0.62843	B4GALT5/A4GALT/RXYLT1/EXT2/EOGT/B4GAT1/HYAL2/B3GNT5/B4GALT4/POGLUT1/UGCG/MGAT4A/CSGALNACT2/GXYLT2/GALNT11	15
GO:0051236	GO:0051236	establishment of RNA localization	19/1491	153/15852	0.128056	0.666428	0.62843	HNRNPA2B1/TGFBR2/FYTTD1/LOC100463562/NUP155/LOC100484820/HNRNPA3/NUP133/SRSF3/SMG7/CPSF2/PHAX/NUP35/THOC3/ALYREF/ARC/SLBP/YTHDC1/NUP50	19
GO:0042593	GO:0042593	glucose homeostasis	26/1491	219/15852	0.128071	0.666428	0.62843	GPRC5B/IGFBP5/PLAU/GAS6/HIF1A/OPA1/PPARGC1A/C5/PTPN11/G6PC/LOC100475101/VCAM1/RNF146/MET/SERPINE1/HNF4A/ENHO/ADGRF5/MEF2A/PRCP/SIRT1/STAT3/C1QTNF3/MFN1/GCLM/FFAR3	26
GO:0014910	GO:0014910	regulation of smooth muscle cell migration	11/1491	80/15852	0.128584	0.666428	0.62843	IGFBP5/PLAU/IGFBP3/PPARGC1A/MYC/ADAMTS1/FGA/BMPR1A/NRP1/SERPINE1/FOXO4	11
GO:0007034	GO:0007034	vacuolar transport	14/1491	107/15852	0.128596	0.666428	0.62843	VAMP7/TRAK2/HOOK1/RAB12/LEPROT/MGRN1/M6PR/LAMP2/TMEM106B/C9orf72/NAGPA/BECN1/VPS36/VPS33A	14
GO:0072593	GO:0072593	reactive oxygen species metabolic process	14/1491	107/15852	0.128596	0.666428	0.62843	SLC7A2/NQO1/LPO/DDAH1/DDIT4/LRRK2/RORA/GCH1/SH3PXD2A/LOC100468223/SOD2/NDUFS1/MET/NOS3	14
GO:0090287	GO:0090287	regulation of cellular response to growth factor stimulus	31/1491	267/15852	0.128678	0.666428	0.62843	XIAP/GDF2/NBL1/DKK3/SPRY2/HIF1A/LOC100473431/GOT1/CFLAR/ADAMTSL2/LOC100483528/TGFBR2/BMPR2/HHIP/XDH/SPART/TMEM204/TOB1/GREM2/LEMD3/SH3GLB1/DLL1/TGFBR3/KDR/GREM1/STRAP/SIRT1/ADGRA2/PPM1A/SNX25/CASK	31
GO:0001911	GO:0001911	negative regulation of leukocyte mediated cytotoxicity	4/1491	21/15852	0.128919	0.666428	0.62843	PTPRC/LOC100483184/SERPINB9/IL7R	4
GO:0001935	GO:0001935	endothelial cell proliferation	4/1491	21/15852	0.128919	0.666428	0.62843	MMP14/BMPR2/LOXL2/PRKX	4
GO:0001945	GO:0001945	lymph vessel development	4/1491	21/15852	0.128919	0.666428	0.62843	FLT4/BMPR2/TMEM204/KDR	4
GO:0006278	GO:0006278	RNA-dependent DNA biosynthetic process	4/1491	21/15852	0.128919	0.666428	0.62843	TERF1/PTGES3/SMG7/TEP1	4
GO:0016701	GO:0016701	oxidoreductase activity, acting on single donors with incorporation of molecular oxygen	4/1491	21/15852	0.128919	0.666428	0.62843	TDO2/PIR/TMLHE/IDO1	4
GO:0016799	GO:0016799	hydrolase activity, hydrolyzing N-glycosyl compounds	4/1491	21/15852	0.128919	0.666428	0.62843	ADPRH/PCNA/BST1/CD38	4
GO:0030002	GO:0030002	cellular anion homeostasis	4/1491	21/15852	0.128919	0.666428	0.62843	GPCPD1/STC1/XPR1/FGF23	4
GO:0030318	GO:0030318	melanocyte differentiation	4/1491	21/15852	0.128919	0.666428	0.62843	EDNRB/KIT/RAB27A/BLOC1S6	4
GO:0030320	GO:0030320	cellular monovalent inorganic anion homeostasis	4/1491	21/15852	0.128919	0.666428	0.62843	GPCPD1/STC1/XPR1/FGF23	4
GO:0030809	GO:0030809	negative regulation of nucleotide biosynthetic process	4/1491	21/15852	0.128919	0.666428	0.62843	DDIT4/PPARGC1A/IER3/STAT3	4
GO:0034389	GO:0034389	lipid droplet organization	4/1491	21/15852	0.128919	0.666428	0.62843	RAB18/DDHD2/SPART/TBC1D20	4
GO:0043218	GO:0043218	compact myelin	4/1491	21/15852	0.128919	0.666428	0.62843	JAM3/AKR1B1/MARVELD2/MBP	4
GO:0043325	GO:0043325	phosphatidylinositol-3,4-bisphosphate binding	4/1491	21/15852	0.128919	0.666428	0.62843	PLEK/SH3PXD2A/GAB2/ADAP2	4
GO:0052745	GO:0052745	inositol phosphate phosphatase activity	4/1491	21/15852	0.128919	0.666428	0.62843	ITPK1/IMPA2/SYNJ2/SYNJ1	4
GO:0070227	GO:0070227	lymphocyte apoptotic process	4/1491	21/15852	0.128919	0.666428	0.62843	MYC/BAK1/BCL2L11/BCL10	4
GO:0070584	GO:0070584	mitochondrion morphogenesis	4/1491	21/15852	0.128919	0.666428	0.62843	OPA1/BCL2L1/NUBPL/MFN1	4
GO:0071514	GO:0071514	genetic imprinting	4/1491	21/15852	0.128919	0.666428	0.62843	KDM1B/DNMT3L/LOC100483184/ASIP	4
GO:1900372	GO:1900372	negative regulation of purine nucleotide biosynthetic process	4/1491	21/15852	0.128919	0.666428	0.62843	DDIT4/PPARGC1A/IER3/STAT3	4
GO:0030183	GO:0030183	B cell differentiation	13/1491	98/15852	0.129087	0.666428	0.62843	PTPRC/LRRC8A/AHR/KIT/FNIP1/DNAJB9/TNFAIP3/VCAM1/SP3/BAK1/DLL1/PTK2B/CD79B	13
GO:2000060	GO:2000060	positive regulation of ubiquitin-dependent protein catabolic process	13/1491	98/15852	0.129087	0.666428	0.62843	RNF19A/RNF114/SOCS5/UBQLN2/LRRK2/RNF125/RNF19B/SOCS4/PSMD10/FBXO22/PTK2B/COP1/RCHY1	13
GO:0008033	GO:0008033	tRNA processing	12/1491	89/15852	0.12913	0.666428	0.62843	TPRKB/YRDC/ELAC1/ABHD6/NSUN3/PUS7/NSUN6/CDKAL1/RPUSD3/RTCB/PRORP/OSGEP	12
GO:2000134	GO:2000134	negative regulation of G1/S transition of mitotic cell cycle	12/1491	89/15852	0.12913	0.666428	0.62843	RPA2/LOC100473431/RGCC/CNOT7/CDKN1B/GADD45A/TP73/GPNMB/KLF4/CNOT8/CDKN1A/CDC73	12
GO:0017145	GO:0017145	stem cell division	6/1491	37/15852	0.129425	0.666428	0.62843	WWTR1/BMI1/KIT/RAB10/CUL3/GNL3	6
GO:0033146	GO:0033146	regulation of intracellular estrogen receptor signaling pathway	6/1491	37/15852	0.129425	0.666428	0.62843	LATS1/YAP1/CBFB/NCOA3/ZNF366/STRN3	6
GO:0045745	GO:0045745	positive regulation of G protein-coupled receptor signaling pathway	6/1491	37/15852	0.129425	0.666428	0.62843	ACP3/C3/UBQLN2/LRRK2/ECE1/F2	6
GO:1903427	GO:1903427	negative regulation of reactive oxygen species biosynthetic process	6/1491	37/15852	0.129425	0.666428	0.62843	CFLAR/LOC100467558/KHSRP/SIRT1/STAT3/GLA	6
GO:0031346	GO:0031346	positive regulation of cell projection organization	47/1491	423/15852	0.129553	0.666598	0.62859	VAMP7/GPRC5B/SGK1/CRP/LOC100478655/S100A9/STK24/TMEM30A/OPA1/FNBP1L/KIT/CFLAR/HGF/SCARF1/RAB21/ACTR2/PICALM/TNFRSF12A/TTBK2/SERPINE2/SEMA7A/IL1RAP/RELN/BMPR2/CDC42EP4/ADAMTS1/TMEM106B/NRP1/NCK1/NEU1/BHLHB9/MET/ARHGAP35/SH3GLB1/CEP135/RGS2/CUX1/MOB2/BCAS3/PTK2B/LIF/PROM2/SIRT1/MFN1/CCP110/ACHE/CASK	47
GO:0016746	GO:0016746	transferase activity, transferring acyl groups	23/1491	191/15852	0.130423	0.670491	0.632261	ZDHHC2/HMGCS1/LPCAT1/ZDHHC17/PIGW/LOC100476755/ZDHHC13/LOC100475101/ACLY/QPCT/ZDHHC20/TGM2/SOAT1/NCOA3/SH3GLB1/MOGAT2/NAA20/AGPAT1/F13A1/ZDHHC21/DLAT/SPTLC1/DGAT2	23
GO:0003229	GO:0003229	ventricular cardiac muscle tissue development	8/1491	54/15852	0.130963	0.670491	0.632261	BMP10/BMPR1A/DSG2/COL14A1/TGFBR3/PKP2/DLL4/HEY1	8
GO:0000407	GO:0000407	phagophore assembly site	5/1491	29/15852	0.131266	0.670491	0.632261	TRAPPC8/ATG12/ATG2B/BECN1/ATG5	5
GO:0009112	GO:0009112	nucleobase metabolic process	5/1491	29/15852	0.131266	0.670491	0.632261	ACP3/XDH/GDA/SHMT1/LOC100470134	5
GO:0014741	GO:0014741	negative regulation of muscle hypertrophy	5/1491	29/15852	0.131266	0.670491	0.632261	IGFBP5/BMP10/ERRFI1/RGS2/TNFRSF1A	5
GO:0033005	GO:0033005	positive regulation of mast cell activation	5/1491	29/15852	0.131266	0.670491	0.632261	VAMP7/GAB2/IL4R/SNX4/ADORA2B	5
GO:0036120	GO:0036120	cellular response to platelet-derived growth factor stimulus	5/1491	29/15852	0.131266	0.670491	0.632261	MYC/PDGFRA/HYAL2/ERRFI1/SERPINE1	5
GO:0044764	GO:0044764	multi-organism cellular process	5/1491	29/15852	0.131266	0.670491	0.632261	GAS6/C9/HYAL2/CCL28/F2	5
GO:0080008	GO:0080008	Cul4-RING E3 ubiquitin ligase complex	5/1491	29/15852	0.131266	0.670491	0.632261	DCAF12/ERCC8/CDKN1B/COP1/DCAF10	5
GO:1902895	GO:1902895	positive regulation of pri-miRNA transcription by RNA polymerase II	5/1491	29/15852	0.131266	0.670491	0.632261	HIF1A/BMPR1A/TEAD1/STAT3/GNL3	5
GO:0002521	GO:0002521	leukocyte differentiation	40/1491	355/15852	0.131651	0.670987	0.632729	CHUK/OSTM1/PTPRC/LRRC8A/GAS6/AHR/KIT/LOC105238896/TFRC/BMX/FNIP1/LOC100480687/CSF1/TGFBR2/RORA/DNAJB9/CBFB/TNFAIP3/VCAM1/PIR/SP3/SH3PXD2A/GAB2/BAK1/CD3D/HECTD1/DLL1/OSCAR/PTK2B/MPZL2/AXL/LCK/CD79B/CA2/LOC105235184/SIRT1/STAT3/DLL4/IL7R/ATG5	40
GO:0044440	GO:0044440	obsolete endosomal part	40/1491	355/15852	0.131651	0.670987	0.632729	VAMP7/ZDHHC2/LOC100478655/CD274/IRAK2/WDR44/WLS/TFRC/PIP4P2/RAB27A/RAB21/SPPL2A/CHMP6/STAM/LAPTM4A/RAB12/LRRK2/CTSB/ANTXR1/LAMP2/CTSS/ECE1/LNPEP/NCF4/JAK2/ANTXR2/RAB23/RAB35/CLCN6/SNX4/LOC100470998/STARD3/STAM2/VPS26A/PACSIN2/SCAMP1/VPS36/TMEM165/VPS33A/VPS37A	40
GO:0071902	GO:0071902	positive regulation of protein serine/threonine kinase activity	40/1491	355/15852	0.131651	0.670987	0.632729	LOC100478655/CCNT1/S100A12/STK24/IRAK2/ERP29/PTPRC/SPRY2/F2R/KIT/MAP3K7CL/MAP3K20/RGCC/HGF/C5/PTPN11/LRRK2/LOC100483184/FZD10/CCNC/CDKN1B/ADAM9/GDF15/JAK2/ARRB1/TEAD1/GADD45B/CIB1/GADD45A/TP73/MET/IL1RN/PSMD10/S1PR2/MAP3K2/PTK2B/SIRT1/ADORA2B/CDC6/SPAG9	40
GO:0070555	GO:0070555	response to interleukin-1	22/1491	182/15852	0.132817	0.674978	0.636492	TFPI/CHUK/IRAK2/FGG/HIF1A/IL1R2/MAPK13/FGB/IL1RAP/MYC/ETS1/RORA/PDGFRA/XDH/BCL2L1/CCL25/HYAL2/PAWR/CCL16/SERPINE1/IL1RN/CD38	22
GO:0006457	GO:0006457	protein folding	24/1491	201/15852	0.133137	0.674978	0.636492	TMX3/ERP29/AMFR/DNAJB14/PDIA6/NUDCD3/PTGES3/CALR3/DNAJC24/CHORDC1/CHCHD4/CRTAP/PDCL/DNAJA4/TMX4/HSPA14/PDCL3/SH3GLB1/BAG4/ERP44/MESD/EMC3/LMAN1/MKKS	24
GO:0003206	GO:0003206	cardiac chamber morphogenesis	16/1491	126/15852	0.133159	0.674978	0.636492	BMP10/HIF1A/AHR/LOC100483528/TGFBR2/SAV1/BMPR2/ADAMTS1/BMPR1A/NRP1/TGFBR3/EGLN1/PKP2/DLL4/NOS3/HEY1	16
GO:1901214	GO:1901214	regulation of neuron death	38/1491	336/15852	0.13363	0.674978	0.636492	XIAP/CPEB4/NQO1/F2R/HIF1A/DDIT4/PPARGC1A/EGLN3/PICALM/OXR1/PRNP/MCL1/CHP1/RETREG1/LRRK2/BCL2L1/SIGMAR1/NRP1/PAWR/JAK2/SOD2/BHLHB9/ARRB1/SNRK/TP73/BCL2L11/GPNMB/DHCR24/DNAJC5/KDR/PTK2B/EGLN1/HMOX1/AXL/SIRT1/STAT3/GCLM/TNFRSF1A	38
GO:1901861	GO:1901861	regulation of muscle tissue development	19/1491	154/15852	0.133927	0.674978	0.636492	CXADR/IGFBP5/BMP10/HMGCR/PPARGC1A/YAP1/TGFBR2/NR1D2/SAV1/BMPR1A/LOC100479222/COL14A1/TP73/DLL1/TGFBR3/RGS2/FBXO22/GREM1/SIRT1	19
GO:0022029	GO:0022029	telencephalon cell migration	9/1491	63/15852	0.13423	0.674978	0.636492	ADGRG1/NR2E1/PEX13/LRRK2/RELN/NRP1/EFHC1/FBXO45/LHX6	9
GO:0043618	GO:0043618	regulation of transcription from RNA polymerase II promoter in response to stress	9/1491	63/15852	0.13423	0.674978	0.636492	BACH1/HIF1A/EGLN3/EIF2AK3/NCK1/VHL/EGLN1/HMOX1/IMPACT	9
GO:0046364	GO:0046364	monosaccharide biosynthetic process	9/1491	63/15852	0.13423	0.674978	0.636492	GOT1/PPARGC1A/CHST15/G6PC/AKR1B1/TAT/GPD2/TALDO1/MDH1	9
GO:0051148	GO:0051148	negative regulation of muscle cell differentiation	9/1491	63/15852	0.13423	0.674978	0.636492	MED28/CFLAR/RCAN1/DLL1/RGS2/PDCD4/CCN3/BHLHE41/FOXO4	9
GO:0072332	GO:0072332	intrinsic apoptotic signaling pathway by p53 class mediator	9/1491	63/15852	0.13423	0.674978	0.636492	DDIT4/PERP/ZNF385B/JMY/TP73/TMEM109/CDKN1A/SIRT1/ZMAT3	9
GO:0072401	GO:0072401	signal transduction involved in DNA integrity checkpoint	9/1491	63/15852	0.13423	0.674978	0.636492	RGCC/CNOT7/BRCC3/CDKN1B/GADD45A/CDC5L/PRPF19/CNOT8/CDKN1A	9
GO:0072422	GO:0072422	signal transduction involved in DNA damage checkpoint	9/1491	63/15852	0.13423	0.674978	0.636492	RGCC/CNOT7/BRCC3/CDKN1B/GADD45A/CDC5L/PRPF19/CNOT8/CDKN1A	9
GO:1901879	GO:1901879	regulation of protein depolymerization	9/1491	63/15852	0.13423	0.674978	0.636492	LOC100478655/SWAP70/TTBK2/EPS8/LIMA1/PLEK/CKAP2/DSTN/CIB1	9
GO:1902554	GO:1902554	serine/threonine protein kinase complex	9/1491	63/15852	0.13423	0.674978	0.636492	CHUK/CCNT1/TGFBR2/PCNA/MNAT1/CCNC/CDKN1A/ACVR1B/GTF2H3	9
GO:0090501	GO:0090501	RNA phosphodiester bond hydrolysis	15/1491	117/15852	0.134556	0.674978	0.636492	ABT1/NOCT/CNOT7/TSR1/PARN/ELAC1/AZGP1/RNASEH2A/RNASET2/PDE12/RNASEH2B/SMG7/MRPL44/CNOT8/PRORP	15
GO:0051054	GO:0051054	positive regulation of DNA metabolic process	27/1491	230/15852	0.135092	0.674978	0.636492	PTPRC/IGFBP3/TFRC/RGCC/PPARGC1A/HGF/HNRNPA2B1/MYC/DNMT3L/PCNA/PTGES3/PARN/BRCC3/ERCC8/HMGB2/FBXO4/RFC4/RFC3/MET/WRN/DHX36/KLF4/PTK2B/GREM1/SIRT1/GNL3/LOC100466355	27
GO:0071453	GO:0071453	cellular response to oxygen levels	21/1491	173/15852	0.13521	0.674978	0.636492	CPEB4/PLAU/BACH1/HIF1A/OPA1/RGCC/PPARGC1A/EGLN3/MYC/RORA/BCL2L1/LOC100468223/STC1/RNF146/VHL/SERPINE1/HNF4A/MGARP/EGLN1/SIRT1/MFN1	21
GO:0051493	GO:0051493	regulation of cytoskeleton organization	53/1491	484/15852	0.135705	0.674978	0.636492	SGK1/JAM3/LOC100478655/UBXN2B/S100A9/SWAP70/BMP10/CD2AP/TERF1/LATS1/SYNPO2/MYADM/RGCC/ARHGEF10/ACTR2/TTBK2/GPSM2/PAM/EPS8/PDGFRA/LIMA1/CDC42EP4/PLEK/CHORDC1/GDA/CKAP2/ARPC4/FZD10/DSTN/CDKN1B/NRP1/LOC100484820/NCK1/ARPC5/PECAM1/ARHGAP44/C9orf72/SYNPO/CIB1/JMY/MET/ARHGAP35/BST1/RGS2/BAG4/VASP/BCAS3/PTK2B/FCHSD1/PLK4/CEP97/PDE4DIP/MKKS	53
GO:1901568	GO:1901568	fatty acid derivative metabolic process	18/1491	145/15852	0.135989	0.674978	0.636492	HPGD/SCD/MGST3/ACSBG1/LOC100475101/PTGES3/ACLY/LOC100467660/PLA2G4A/GGT7/PTGDS/FADS1/LOC100467730/LOC100470998/PNPLA8/PTGR1/DGAT2/TNFRSF1A	18
GO:0005976	GO:0005976	polysaccharide metabolic process	10/1491	72/15852	0.136077	0.674978	0.636492	B4GALT5/ACADM/EXT2/GNMT/MYC/G6PC/PTGES3/PGM2/CSGALNACT2/PPP1R3B	10
GO:0032677	GO:0032677	regulation of interleukin-8 production	10/1491	72/15852	0.136077	0.674978	0.636492	CRP/LOC100478655/GDF2/LOC100472839/F2R/HYAL2/ARRB1/SERPINE1/BCL10/KLF4	10
GO:0043154	GO:0043154	negative regulation of cysteine-type endopeptidase activity involved in apoptotic process	13/1491	99/15852	0.136571	0.674978	0.636492	XIAP/TNFRSF6B/GAS6/CFLAR/HGF/RNF34/FNIP1/BCL2L1/ARRB1/TNFSF14/SERPINB9/DHCR24/KLF4	13
GO:0005778	GO:0005778	peroxisomal membrane	7/1491	46/15852	0.136896	0.674978	0.636492	HMGCR/SLC27A2/ACBD5/PEX3/PEX13/PNPLA8/PEX12	7
GO:0019985	GO:0019985	translesion synthesis	7/1491	46/15852	0.136896	0.674978	0.636492	RPA2/RPA3/PCNA/TRIM25/RFC4/RFC3/RCHY1	7
GO:0031903	GO:0031903	microbody membrane	7/1491	46/15852	0.136896	0.674978	0.636492	HMGCR/SLC27A2/ACBD5/PEX3/PEX13/PNPLA8/PEX12	7
GO:0061383	GO:0061383	trabecula morphogenesis	7/1491	46/15852	0.136896	0.674978	0.636492	BMP10/ADAMTS1/BMPR1A/TGFBR3/EGLN1/DLL4/HEY1	7
GO:1903573	GO:1903573	negative regulation of response to endoplasmic reticulum stress	7/1491	46/15852	0.136896	0.674978	0.636492	OPA1/LRRK2/DNAJB9/OS9/NCK1/PPP1R15B/BFAR	7
GO:0044438	GO:0044438	obsolete microbody part	12/1491	90/15852	0.137015	0.674978	0.636492	NUDT12/HMGCR/SLC27A2/ACBD5/PEX3/PEX13/IDH1/EHHADH/LOC100470134/HAO1/PNPLA8/PEX12	12
GO:0044439	GO:0044439	obsolete peroxisomal part	12/1491	90/15852	0.137015	0.674978	0.636492	NUDT12/HMGCR/SLC27A2/ACBD5/PEX3/PEX13/IDH1/EHHADH/LOC100470134/HAO1/PNPLA8/PEX12	12
GO:0051289	GO:0051289	protein homotetramerization	12/1491	90/15852	0.137015	0.674978	0.636492	ACP3/PPAT/TDO2/ACADM/GNMT/CRYZ/SHMT1/SOD2/APIP/DECR1/ACADL/KCNJ2	12
GO:0033500	GO:0033500	carbohydrate homeostasis	26/1491	221/15852	0.137906	0.674978	0.636492	GPRC5B/IGFBP5/PLAU/GAS6/HIF1A/OPA1/PPARGC1A/C5/PTPN11/G6PC/LOC100475101/VCAM1/RNF146/MET/SERPINE1/HNF4A/ENHO/ADGRF5/MEF2A/PRCP/SIRT1/STAT3/C1QTNF3/MFN1/GCLM/FFAR3	26
GO:1901657	GO:1901657	glycosyl compound metabolic process	17/1491	136/15852	0.137969	0.674978	0.636492	ACP3/AHCY/AMPD3/KLB/OPA1/GNMT/LRRK2/MACROD1/AKR1B1/TXNDC9/FUCA2/PDCL/PDCL3/RAB23/MFN1/GLA/CASK	17
GO:0046488	GO:0046488	phosphatidylinositol metabolic process	24/1491	202/15852	0.138354	0.674978	0.636492	LOC100478655/PLEKHA3/KLB/PIGW/KIT/PIP4P2/BMX/MTMR9/HGF/PIP4K2B/PTPN11/PDGFRA/PLEK/PIP4K2A/CDIPT/PLA2G4A/HBEGF/MET/PIP5K1A/FGF23/LCK/PIK3C2A/SYNJ2/SYNJ1	24
GO:0002923	GO:0002923	regulation of humoral immune response mediated by circulating immunoglobulin	3/1491	14/15852	0.138405	0.674978	0.636492	PTPRC/C4BPB/HPX	3
GO:0004438	GO:0004438	phosphatidylinositol-3-phosphatase activity	3/1491	14/15852	0.138405	0.674978	0.636492	MTMR9/SYNJ2/SYNJ1	3
GO:0005797	GO:0005797	Golgi medial cisterna	3/1491	14/15852	0.138405	0.674978	0.636492	YIPF6/GORASP2/HID1	3
GO:0006646	GO:0006646	phosphatidylethanolamine biosynthetic process	3/1491	14/15852	0.138405	0.674978	0.636492	ETNK1/ETNPPL/SELENOI	3
GO:0010248	GO:0010248	establishment or maintenance of transmembrane electrochemical gradient	3/1491	14/15852	0.138405	0.674978	0.636492	ATP1B3/BAK1/CPOX	3
GO:0014009	GO:0014009	glial cell proliferation	3/1491	14/15852	0.138405	0.674978	0.636492	AREG/PENK/PTK2B	3
GO:0016854	GO:0016854	racemase and epimerase activity	3/1491	14/15852	0.138405	0.674978	0.636492	DSE/GLCE/MCEE	3
GO:0019377	GO:0019377	glycolipid catabolic process	3/1491	14/15852	0.138405	0.674978	0.636492	GALC/NEU1/GLA	3
GO:0021819	GO:0021819	layer formation in cerebral cortex	3/1491	14/15852	0.138405	0.674978	0.636492	ADGRG1/NR2E1/RELN	3
GO:0032536	GO:0032536	regulation of cell projection size	3/1491	14/15852	0.138405	0.674978	0.636492	LOC100478655/CDHR5/USH1C	3
GO:0035970	GO:0035970	peptidyl-threonine dephosphorylation	3/1491	14/15852	0.138405	0.674978	0.636492	PDP1/PPM1B/PPM1A	3
GO:0046931	GO:0046931	pore complex assembly	3/1491	14/15852	0.138405	0.674978	0.636492	TMEM170A/ANO6/TMEM33	3
GO:0048711	GO:0048711	positive regulation of astrocyte differentiation	3/1491	14/15852	0.138405	0.674978	0.636492	SERPINE2/PRPF19/LIF	3
GO:0051400	GO:0051400	BH domain binding	3/1491	14/15852	0.138405	0.674978	0.636492	MCL1/BCL2L1/BAK1	3
GO:0052744	GO:0052744	phosphatidylinositol monophosphate phosphatase activity	3/1491	14/15852	0.138405	0.674978	0.636492	MTMR9/SYNJ2/SYNJ1	3
GO:0055062	GO:0055062	phosphate ion homeostasis	3/1491	14/15852	0.138405	0.674978	0.636492	GPCPD1/XPR1/FGF23	3
GO:0060979	GO:0060979	vasculogenesis involved in coronary vascular morphogenesis	3/1491	14/15852	0.138405	0.674978	0.636492	SPRED1/NRP1/TGFBR3	3
GO:0061081	GO:0061081	positive regulation of myeloid leukocyte cytokine production involved in immune response	3/1491	14/15852	0.138405	0.674978	0.636492	GPRC5B/SEMA7A/BCL10	3
GO:0070402	GO:0070402	NADPH binding	3/1491	14/15852	0.138405	0.674978	0.636492	HMGCR/CRYZ/DECR1	3
GO:0071391	GO:0071391	cellular response to estrogen stimulus	3/1491	14/15852	0.138405	0.674978	0.636492	MYC/SERPINB9/BCAS3	3
GO:0072505	GO:0072505	divalent inorganic anion homeostasis	3/1491	14/15852	0.138405	0.674978	0.636492	GPCPD1/XPR1/FGF23	3
GO:0072506	GO:0072506	trivalent inorganic anion homeostasis	3/1491	14/15852	0.138405	0.674978	0.636492	GPCPD1/XPR1/FGF23	3
GO:0090331	GO:0090331	negative regulation of platelet aggregation	3/1491	14/15852	0.138405	0.674978	0.636492	CD9/FGG/SERPINE2	3
GO:0097201	GO:0097201	negative regulation of transcription from RNA polymerase II promoter in response to stress	3/1491	14/15852	0.138405	0.674978	0.636492	NCK1/VHL/IMPACT	3
GO:0106018	GO:0106018	phosphatidylinositol-3,5-bisphosphate phosphatase activity	3/1491	14/15852	0.138405	0.674978	0.636492	MTMR9/SYNJ2/SYNJ1	3
GO:1900037	GO:1900037	regulation of cellular response to hypoxia	3/1491	14/15852	0.138405	0.674978	0.636492	DDAH1/HIF1A/VHL	3
GO:1900242	GO:1900242	regulation of synaptic vesicle endocytosis	3/1491	14/15852	0.138405	0.674978	0.636492	PICALM/LRRK2/BCL2L1	3
GO:1990405	GO:1990405	protein antigen binding	3/1491	14/15852	0.138405	0.674978	0.636492	KLRD1/LCK/HNRNPM	3
GO:1990825	GO:1990825	sequence-specific mRNA binding	3/1491	14/15852	0.138405	0.674978	0.636492	SRSF3/MVK/ETF1	3
GO:0000086	GO:0000086	G2/M transition of mitotic cell cycle	16/1491	127/15852	0.139835	0.681475	0.642619	LATS1/BACH1/LOC100473431/FBXL7/WEE1/HAUS7/USH1C/GADD45A/CDC5L/CEP135/NEDD1/TAF2/CDKN1A/PLK4/CEP57/CCP110	16
GO:0004867	GO:0004867	serine-type endopeptidase inhibitor activity	8/1491	55/15852	0.141409	0.686758	0.647601	SERPINC1/SERPINA14/SERPINE2/SERPINB9/SERPINE1/SERPINB1/SERPINA5/SERPINH1	8
GO:0005070	GO:0005070	obsolete SH3/SH2 adaptor activity	8/1491	55/15852	0.141409	0.686758	0.647601	SHE/STAM/EPS8/PTPN11/NCK1/TOB1/SLA/GRAP	8
GO:0019888	GO:0019888	protein phosphatase regulator activity	8/1491	55/15852	0.141409	0.686758	0.647601	PPP1R9B/UBXN2B/IGFBP3/RCAN1/PPP1R16B/PPP1R15B/PPP1R2/PPP1R3B	8
GO:0048010	GO:0048010	vascular endothelial growth factor receptor signaling pathway	8/1491	55/15852	0.141409	0.686758	0.647601	ABI1/FLT4/LOC100468223/NRP1/NCK1/KDR/PTK2B/AXL	8
GO:1903556	GO:1903556	negative regulation of tumor necrosis factor superfamily cytokine production	8/1491	55/15852	0.141409	0.686758	0.647601	CD274/LOC100472839/GAS6/TNFAIP3/ERRFI1/GPNMB/AXL/SIRT1	8
GO:0035690	GO:0035690	cellular response to drug	43/1491	387/15852	0.141656	0.686863	0.647699	CRP/LOC100478655/PPP1R9B/PPAT/SLC31A1/NQO1/GAS6/HIF1A/NET1/OPA1/AHR/TFRC/ARG1/DDIT4/PPARGC1A/MAPK13/CFLAR/KLF9/PRNP/MYC/ETS1/LRRK2/RELN/PCNA/BCL2L1/TNFAIP3/SIGMAR1/AKR1B1/JAK2/SOD2/ERRFI1/SERPINE1/PLAT/GABPA/KDR/HMOX1/AXL/SIRT1/BECN1/NOS3/IMPACT/MFN1/GCLM	43
GO:0000271	GO:0000271	polysaccharide biosynthetic process	6/1491	38/15852	0.142214	0.686863	0.647699	B4GALT5/ACADM/EXT2/PTGES3/PGM2/CSGALNACT2	6
GO:0001569	GO:0001569	branching involved in blood vessel morphogenesis	6/1491	38/15852	0.142214	0.686863	0.647699	GDF2/AHR/TGFBR2/NRP1/EDNRA/DLL4	6
GO:0016684	GO:0016684	oxidoreductase activity, acting on peroxide as acceptor	6/1491	38/15852	0.142214	0.686863	0.647699	CLIC2/LPO/MGST3/TXNDC17/GPX8/IYD	6
GO:0032580	GO:0032580	Golgi cisterna membrane	6/1491	38/15852	0.142214	0.686863	0.647699	B4GALT5/RAB21/ST3GAL2/B4GALT4/ST3GAL4/LOC100482234	6
GO:0045737	GO:0045737	positive regulation of cyclin-dependent protein serine/threonine kinase activity	6/1491	38/15852	0.142214	0.686863	0.647699	CCNT1/RGCC/CCNC/CDKN1B/PSMD10/CDC6	6
GO:0046164	GO:0046164	alcohol catabolic process	6/1491	38/15852	0.142214	0.686863	0.647699	SCARF1/LOC117799949/IMPA2/HAO1/SYNJ2/SYNJ1	6
GO:0090022	GO:0090022	regulation of neutrophil chemotaxis	6/1491	38/15852	0.142214	0.686863	0.647699	JAM3/LOC100472839/MOSPD2/SELL/BST1/EDNRA	6
GO:0045621	GO:0045621	positive regulation of lymphocyte differentiation	14/1491	109/15852	0.143055	0.689971	0.650631	MMP14/BMI1/PTPRC/GAS6/SOCS5/TGFBR2/CBFB/CD83/IL4R/PRDM1/AXL/LCK/NFKBIZ/IL7R	14
GO:0051607	GO:0051607	defense response to virus	14/1491	109/15852	0.143055	0.689971	0.650631	CXADR/CHUK/LOC100478655/PTPRC/DDIT4/CNOT7/UNC13D/HYAL2/TRIM56/KCNJ8/TAGAP/IFNGR1/IFNAR1/IFNLR1	14
GO:0072395	GO:0072395	signal transduction involved in cell cycle checkpoint	9/1491	64/15852	0.143979	0.693951	0.654384	RGCC/CNOT7/BRCC3/CDKN1B/GADD45A/CDC5L/PRPF19/CNOT8/CDKN1A	9
GO:0071333	GO:0071333	cellular response to glucose stimulus	12/1491	91/15852	0.145154	0.694147	0.654569	PLAU/GAS6/HIF1A/OPA1/PPARGC1A/VCAM1/RNF146/MET/SERPINE1/MEF2A/MFN1/GCLM	12
GO:1904029	GO:1904029	regulation of cyclin-dependent protein kinase activity	12/1491	91/15852	0.145154	0.694147	0.654569	CCNT1/LATS1/LOC100473431/RGCC/TNFAIP3/MNAT1/CCNC/CDKN1B/GADD45A/PSMD10/CDKN1A/CDC6	12
GO:0035023	GO:0035023	regulation of Rho protein signal transduction	10/1491	73/15852	0.145221	0.694147	0.654569	ADGRG1/F2R/GPR4/NRP1/ARRB1/MET/ARHGAP35/CUL3/LPAR6/ARHGAP42	10
GO:0000002	GO:0000002	mitochondrial genome maintenance	5/1491	30/15852	0.146061	0.694147	0.654569	OPA1/MRPL15/MEF2A/TFAM/MGME1	5
GO:0005669	GO:0005669	transcription factor TFIID complex	5/1491	30/15852	0.146061	0.694147	0.654569	GTF2E1/TAF13/TAF2/GTF2E2/GTF2H3	5
GO:0031645	GO:0031645	negative regulation of nervous system process	5/1491	30/15852	0.146061	0.694147	0.654569	AVPR1A/LRRK2/EIF2AK3/S1PR2/CCN3	5
GO:0036119	GO:0036119	response to platelet-derived growth factor	5/1491	30/15852	0.146061	0.694147	0.654569	MYC/PDGFRA/HYAL2/ERRFI1/SERPINE1	5
GO:0046839	GO:0046839	phospholipid dephosphorylation	5/1491	30/15852	0.146061	0.694147	0.654569	PIP4P2/PLPP3/PLPPR1/SYNJ2/SYNJ1	5
GO:0061418	GO:0061418	regulation of transcription from RNA polymerase II promoter in response to hypoxia	5/1491	30/15852	0.146061	0.694147	0.654569	BACH1/HIF1A/EGLN3/VHL/EGLN1	5
GO:0090503	GO:0090503	RNA phosphodiester bond hydrolysis, exonucleolytic	5/1491	30/15852	0.146061	0.694147	0.654569	NOCT/CNOT7/PARN/PDE12/CNOT8	5
GO:1901567	GO:1901567	fatty acid derivative binding	5/1491	30/15852	0.146061	0.694147	0.654569	S100A9/ACADM/SOAT1/HNF4A/ACADL	5
GO:0001958	GO:0001958	endochondral ossification	4/1491	22/15852	0.146506	0.694147	0.654569	ALPL/MMP14/NAB1/BPNT2	4
GO:0006103	GO:0006103	2-oxoglutarate metabolic process	4/1491	22/15852	0.146506	0.694147	0.654569	GOT1/KYAT3/IDH1/TAT	4
GO:0006555	GO:0006555	methionine metabolic process	4/1491	22/15852	0.146506	0.694147	0.654569	AHCY/GNMT/MTAP/APIP	4
GO:0009067	GO:0009067	aspartate family amino acid biosynthetic process	4/1491	22/15852	0.146506	0.694147	0.654569	AASS/GOT1/MTAP/APIP	4
GO:0014850	GO:0014850	response to muscle activity	4/1491	22/15852	0.146506	0.694147	0.654569	HIF1A/OPA1/PPARGC1A/MFN1	4
GO:0016327	GO:0016327	apicolateral plasma membrane	4/1491	22/15852	0.146506	0.694147	0.654569	CXADR/OCLN/FZD6/THBD	4
GO:0032402	GO:0032402	melanosome transport	4/1491	22/15852	0.146506	0.694147	0.654569	RAB27A/BLOC1S6/ASIP/MKKS	4
GO:0032682	GO:0032682	negative regulation of chemokine production	4/1491	22/15852	0.146506	0.694147	0.654569	SOCS5/KLF4/SUZ12/C1QTNF3	4
GO:0036075	GO:0036075	replacement ossification	4/1491	22/15852	0.146506	0.694147	0.654569	ALPL/MMP14/NAB1/BPNT2	4
GO:0045576	GO:0045576	mast cell activation	4/1491	22/15852	0.146506	0.694147	0.654569	S100A12/KIT/SERPINE1/BCL10	4
GO:0051184	GO:0051184	obsolete cofactor transmembrane transporter activity	4/1491	22/15852	0.146506	0.694147	0.654569	SLC16A12/LMBRD1/SLC25A32/HPX	4
GO:0051654	GO:0051654	establishment of mitochondrion localization	4/1491	22/15852	0.146506	0.694147	0.654569	TRAK2/HIF1A/OPA1/MGARP	4
GO:0070034	GO:0070034	telomerase RNA binding	4/1491	22/15852	0.146506	0.694147	0.654569	PARN/SMG7/DHX36/TEP1	4
GO:1904385	GO:1904385	cellular response to angiotensin	4/1491	22/15852	0.146506	0.694147	0.654569	MYC/LNPEP/SERPINE1/CA2	4
GO:0015931	GO:0015931	nucleobase-containing compound transport	23/1491	194/15852	0.146657	0.694147	0.654569	ABCC11/SLC35A3/HNRNPA2B1/TGFBR2/FYTTD1/LOC100463562/NUP155/LOC100484820/HNRNPA3/NUP133/SLC25A32/SRSF3/SMG7/CPSF2/PHAX/SLC35A2/NUP35/THOC3/ALYREF/ARC/SLBP/YTHDC1/NUP50	23
GO:0021987	GO:0021987	cerebral cortex development	16/1491	128/15852	0.146694	0.694147	0.654569	PPP1R9B/ADGRG1/HIF1A/SLC2A3/NR2E1/PEX13/RELN/BCL2L1/NRP1/EFHC1/FBXO45/LHX6/ZBTB18/SLC38A2/MKKS/CASK	16
GO:0008333	GO:0008333	endosome to lysosome transport	7/1491	47/15852	0.148625	0.700919	0.660955	VAMP7/TRAK2/HOOK1/RAB12/MGRN1/M6PR/VPS33A	7
GO:0035306	GO:0035306	positive regulation of dephosphorylation	7/1491	47/15852	0.148625	0.700919	0.660955	MTMR9/PLEK/PAWR/JAK2/SLC39A10/PPP1R16B/FCRL3	7
GO:0045668	GO:0045668	negative regulation of osteoblast differentiation	7/1491	47/15852	0.148625	0.700919	0.660955	IGFBP5/NOCT/FNDC3B/AREG/TOB1/FGF23/GREM1	7
GO:0090317	GO:0090317	negative regulation of intracellular protein transport	7/1491	47/15852	0.148625	0.700919	0.660955	GAS6/CHP1/LRRK2/OS9/HNF4A/RAB23/BAG4	7
GO:1902622	GO:1902622	regulation of neutrophil migration	7/1491	47/15852	0.148625	0.700919	0.660955	JAM3/LOC100472839/MOSPD2/SELL/PAWR/BST1/EDNRA	7
GO:1901615	GO:1901615	organic hydroxy compound metabolic process	46/1491	419/15852	0.150968	0.71149	0.670923	FGL1/CLN8/HMGCS1/PMVK/LOC100477744/IDI1/HMGCR/SLC27A2/HIF1A/IPPK/GOT1/MRS2/ITPK1/SC5D/SCARF1/PDXK/LBR/LOC117799949/DIO3/LSS/ACLY/GCH1/AKR1B1/IMPA2/TM7SF2/GK5/SOAT1/SQLE/LOC100479222/MVK/VHL/ASIP/FGF23/DHCR24/DHCR7/SLC6A3/ACSS1/GPD2/STARD3/HAO1/LIPA/SYNJ2/SPTLC1/SYNJ1/TG/IYD	46
GO:0044262	GO:0044262	cellular carbohydrate metabolic process	17/1491	138/15852	0.151256	0.712368	0.671751	B4GALT5/IPPK/GOT1/ACADM/EXT2/GNMT/G6PC/PTGES3/AKR1B1/IMPA2/GK5/PGM2/GLB1/CSGALNACT2/SYNJ2/SYNJ1/PPP1R3B	17
GO:1903362	GO:1903362	regulation of cellular protein catabolic process	28/1491	243/15852	0.151926	0.713038	0.672383	NUDT15/F13B/RNF19A/LATS1/PTTG1IP/RNF114/SOCS5/CTSC/UBQLN2/LRRK2/RNF125/TNFAIP3/OS9/UBE2K/RNF128/RNF19B/PSMD14/TMTC3/MYLIP/SOCS4/PDCL3/ECSCR/PSMD10/FBXO22/PTK2B/COP1/RYBP/RCHY1	28
GO:0001906	GO:0001906	cell killing	13/1491	101/15852	0.152235	0.713038	0.672383	VAMP7/S100A12/RAB27A/C9/CTSC/UNC13D/CCL25/CCL28/PGLYRP1/RNF19B/BCL2L11/F2/STX11	13
GO:1902882	GO:1902882	regulation of response to oxidative stress	13/1491	101/15852	0.152235	0.713038	0.672383	HIF1A/HGF/OXR1/MCL1/LRRK2/GCH1/PAWR/SOD2/RNF146/MET/GGT7/SIRT1/SCLY	13
GO:1903426	GO:1903426	regulation of reactive oxygen species biosynthetic process	13/1491	101/15852	0.152235	0.713038	0.672383	CRP/DDAH1/CFLAR/RAB27A/LOC100467558/JAK2/SOD2/KLF4/PTK2B/KHSRP/SIRT1/STAT3/GLA	13
GO:0033866	GO:0033866	nucleoside bisphosphate biosynthetic process	8/1491	56/15852	0.152254	0.713038	0.672383	SCD/ACSBG1/ACLY/SLC26A2/ACSS1/PDHX/PDHB/DLAT	8
GO:0034030	GO:0034030	ribonucleoside bisphosphate biosynthetic process	8/1491	56/15852	0.152254	0.713038	0.672383	SCD/ACSBG1/ACLY/SLC26A2/ACSS1/PDHX/PDHB/DLAT	8
GO:0034033	GO:0034033	purine nucleoside bisphosphate biosynthetic process	8/1491	56/15852	0.152254	0.713038	0.672383	SCD/ACSBG1/ACLY/SLC26A2/ACSS1/PDHX/PDHB/DLAT	8
GO:0055013	GO:0055013	cardiac muscle cell development	8/1491	56/15852	0.152254	0.713038	0.672383	CXADR/BMP10/PDGFRA/MET/TCAP/MEF2A/SGCB/ATG5	8
GO:0043177	GO:0043177	organic acid binding	23/1491	195/15852	0.152314	0.713038	0.672383	HMGCS1/S100A9/TDO2/GOT1/DMGDH/GNMT/ST8SIA4/HYAL2/HLCS/SHMT1/LOC100479222/LYVE1/HNF4A/PTGDS/SH3GLB1/SERPINA5/SELP/TAT/FFAR4/FABP4/IDO1/NOS3/SCLY	23
GO:0030175	GO:0030175	filopodium	12/1491	92/15852	0.153544	0.718252	0.677299	CRP/CXADR/LOC100478655/PPP1R9B/ABI1/ACP3/PODXL/ANTXR1/VCAM1/UBE2K/CIB1/VASP	12
GO:0003231	GO:0003231	cardiac ventricle development	16/1491	129/15852	0.153735	0.718252	0.677299	BMP10/HIF1A/AHR/LOC100483528/TGFBR2/SAV1/BMPR2/BMPR1A/PRDM1/HECTD1/TGFBR3/EGLN1/PKP2/DLL4/NOS3/HEY1	16
GO:0044839	GO:0044839	cell cycle G2/M phase transition	16/1491	129/15852	0.153735	0.718252	0.677299	LATS1/BACH1/LOC100473431/FBXL7/WEE1/HAUS7/USH1C/GADD45A/CDC5L/CEP135/NEDD1/TAF2/CDKN1A/PLK4/CEP57/CCP110	16
GO:0009409	GO:0009409	response to cold	9/1491	65/15852	0.154075	0.71854	0.677571	PPARGC1A/ACADM/RNF34/TMEM135/EIF2AK3/LRP11/SOD2/ADM/ACADL	9
GO:0044264	GO:0044264	cellular polysaccharide metabolic process	9/1491	65/15852	0.154075	0.71854	0.677571	B4GALT5/ACADM/EXT2/GNMT/G6PC/PTGES3/PGM2/CSGALNACT2/PPP1R3B	9
GO:1901654	GO:1901654	response to ketone	33/1491	292/15852	0.154108	0.71854	0.677571	CRP/PPP1R9B/OPA1/AHR/ARG1/DDIT4/CFLAR/AVPR1A/C3/PDXK/KLF9/YAP1/MYC/SOCS3/RELN/PCNA/BCL2L1/AKR1B1/ADAMTS1/FGA/JAK2/SPP1/CDC5L/ERRFI1/SERPINE1/PLAT/HNF4A/TGFBR3/SIRT1/NOS3/MFN1/CD38/MBP	33
GO:0010660	GO:0010660	regulation of muscle cell apoptotic process	11/1491	83/15852	0.154412	0.71854	0.677571	HMGCR/IGFBP3/CFLAR/JAK2/SOD2/ARRB1/E2F3/PTK2B/PDCD4/HMOX1/SIRT1	11
GO:0019842	GO:0019842	vitamin binding	11/1491	83/15852	0.154412	0.71854	0.677571	ABAT/KYNU/PDXK/DMGDH/MMUT/GNMT/ETNPPL/HLCS/SHMT1/TCN2/SCLY	11
GO:0034440	GO:0034440	lipid oxidation	11/1491	83/15852	0.154412	0.71854	0.677571	ECHDC1/SLC27A2/ACADSB/PLA2G7/PPARGC1A/ACADM/PEX13/DECR1/ACADL/EHHADH/HAO1	11
GO:0002440	GO:0002440	production of molecular mediator of immune response	10/1491	74/15852	0.154671	0.718788	0.677804	SWAP70/PTPRC/KIT/DNAJB9/ICOSLG/TNFSF13B/SIRT1/NIPAL3/LOC100466355/IL7R	10
GO:1903725	GO:1903725	regulation of phospholipid metabolic process	10/1491	74/15852	0.154671	0.718788	0.677804	LPCAT1/KIT/MTMR9/PDGFRA/IDH1/ADGRF5/SH3GLB1/KLF4/PTK2B/APOC2	10
GO:1903522	GO:1903522	regulation of blood circulation	30/1491	263/15852	0.155062	0.720131	0.679071	CXADR/BMP10/CLIC2/FGG/F2R/HIF1A/ADD3/AHR/AVPR1A/FGB/BMPR2/NUP155/GCH1/ECE1/FGA/JAK2/STC1/DSG2/HBEGF/ADM/MEF2A/RGS2/ARHGAP42/SP4/PKP2/KCNJ2/SIRT1/NOS3/FFAR3/CD38	30
GO:0030662	GO:0030662	coated vesicle membrane	18/1491	148/15852	0.155314	0.720525	0.679443	VAMP7/CD9/SEC24A/TFRC/CNIH1/M6PR/AREG/TMED10/KLHL12/HBEGF/SREBF2/CD3D/COPB1/DNAJC5/RAB35/CD3G/LMAN1/IL7R	18
GO:0000096	GO:0000096	sulfur amino acid metabolic process	6/1491	39/15852	0.155559	0.720525	0.679443	AHCY/MMUT/GNMT/MTAP/APIP/GCLM	6
GO:0033363	GO:0033363	secretory granule organization	6/1491	39/15852	0.155559	0.720525	0.679443	SRGN/F2R/ZPBP/SERPINE2/TBPL1/TBC1D20	6
GO:2000108	GO:2000108	positive regulation of leukocyte apoptotic process	6/1491	39/15852	0.155559	0.720525	0.679443	CD274/FNIP1/MYC/PDCD1/SIRT1/IDO1	6
GO:0017148	GO:0017148	negative regulation of translation	15/1491	120/15852	0.156118	0.722637	0.681434	IGFBP5/CPEB4/PAIP2B/CNOT7/EIF2AK3/SHMT1/PAIP2/MVK/PUS7/TOB1/RGS2/CNOT8/KHSRP/ILF3/STAT3	15
GO:0008270	GO:0008270	zinc ion binding	35/1491	312/15852	0.156226	0.722662	0.681457	S100A9/MMP14/S100A12/BMI1/DDAH1/SEC24A/PGGT1B/SMPDL3A/PDXK/P2RX5/PAM/ACMSD/KDM1B/MSRB3/HHIP/KDM7A/RNF125/DNAJC24/CHORDC1/GDA/GCH1/ECE1/LNPEP/QPCT/ZDHHC20/APIP/RLF/KLF4/IKZF5/TNFSF10/CA2/PMPCA/RCHY1/PEX12/SLC30A7	35
GO:0050731	GO:0050731	positive regulation of peptidyl-tyrosine phosphorylation	23/1491	196/15852	0.158094	0.724775	0.68345	GPRC5B/GAS6/KIT/OSM/HGF/PLPP3/PRNP/SOCS3/RELN/PDGFRA/AREG/LOC100483184/NRP1/JAK2/PECAM1/HBEGF/PTK2B/GREM1/LIF/LCK/HPX/STAT3/TNFRSF1A	23
GO:0006855	GO:0006855	drug transmembrane transport	14/1491	111/15852	0.158361	0.724775	0.68345	CLN8/SLC16A12/SLC7A2/SLC31A1/LMBRD1/TMEM30A/SLC36A4/SLC13A5/LOC117799949/SLC22A3/SLC25A32/SLC1A2/SLC6A3/SLC38A2	14
GO:0050848	GO:0050848	regulation of calcium-mediated signaling	14/1491	111/15852	0.158361	0.724775	0.68345	CLIC2/RCAN1/P2RX5/PRNP/SELENOK/CHP1/LRRK2/PLEK/CIB1/BST1/HOMER3/KDR/PTK2B/EGLN1	14
GO:0046914	GO:0046914	transition metal ion binding	50/1491	461/15852	0.159871	0.724775	0.68345	S100A9/MMP14/S100A12/IDI1/BMI1/DDAH1/LOX/SEC24A/PGGT1B/SCD/ARG1/SMPDL3A/AGMO/PDXK/P2RX5/PRNP/PAM/ACMSD/KDM1B/MSRB3/HHIP/KDM7A/XDH/RNF125/DNAJC24/CHORDC1/GDA/GCH1/LOXL2/ECE1/LNPEP/QPCT/LOC100479471/CDIPT/ZDHHC20/SOD2/WRN/APIP/RLF/MTARC1/KLF4/IKZF5/EGLN1/TNFSF10/CA2/NOS3/PMPCA/RCHY1/PEX12/SLC30A7	50
GO:0005604	GO:0005604	basement membrane	13/1491	102/15852	0.160407	0.724775	0.68345	MEGF9/VWA1/HSPG2/SPARC/LAMC1/LOXL2/ADAMTS1/FBLN1/TNC/COL28A1/P3H2/ACHE/CASK	13
GO:0016791	GO:0016791	phosphatase activity	27/1491	235/15852	0.160679	0.724775	0.68345	ALPL/LOC100467462/ACP3/PTPRC/PIP4P2/MTMR9/ITPK1/PDP1/PLPP3/PPM1H/PTPN11/G6PC/PPM1B/IMPA2/PPM1K/NT5DC1/PLPPR1/BPNT2/PHLPP1/PTPRB/HDHD2/LCK/SYNJ2/PPM1A/SYNJ1/PPP1R3B/PTPN18	27
GO:0031334	GO:0031334	positive regulation of protein-containing complex assembly	27/1491	235/15852	0.160679	0.724775	0.68345	CLTRN/TERF1/RPA2/AHR/ACTR2/FNIP1/RPA3/JCHAIN/BID/CDC42EP4/PLEK/GDA/ARPC4/CDKN1B/NCK1/ARPC5/SUB1/JMY/MET/BCL2L11/SH3GLB1/RGS2/BAG4/VASP/PTK2B/PDE4DIP/BCLAF1	27
GO:0032835	GO:0032835	glomerulus development	7/1491	48/15852	0.160809	0.724775	0.68345	WWTR1/AHR/PODXL/LOC100468419/GPR4/PDGFRA/PECAM1	7
GO:0000077	GO:0000077	DNA damage checkpoint	16/1491	130/15852	0.160956	0.724775	0.68345	RPA2/MAP3K20/RGCC/CNOT7/PTPN11/TIPIN/BRCC3/CDKN1B/GADD45A/TP73/CDC5L/PRPF19/IER3/CNOT8/CDKN1A/FOXO4	16
GO:0006405	GO:0006405	RNA export from nucleus	16/1491	130/15852	0.160956	0.724775	0.68345	HNRNPA2B1/FYTTD1/LOC100463562/NUP155/LOC100484820/NUP133/SRSF3/SMG7/CPSF2/PHAX/NUP35/THOC3/ALYREF/SLBP/YTHDC1/NUP50	16
GO:0030170	GO:0030170	pyridoxal phosphate binding	5/1491	31/15852	0.161528	0.724775	0.68345	ABAT/KYNU/PDXK/ETNPPL/SHMT1	5
GO:0033189	GO:0033189	response to vitamin A	5/1491	31/15852	0.161528	0.724775	0.68345	SLC30A4/ARG1/LOC100479222/FADS1/GSR	5
GO:0043537	GO:0043537	negative regulation of blood vessel endothelial cell migration	5/1491	31/15852	0.161528	0.724775	0.68345	GDF2/RGCC/SPRED1/KLF4/DLL4	5
GO:1905521	GO:1905521	regulation of macrophage migration	5/1491	31/15852	0.161528	0.724775	0.68345	MMP14/CSF1/C5/PTK2B/MST1	5
GO:0098858	GO:0098858	actin-based cell projection	22/1491	187/15852	0.161545	0.724775	0.68345	CRP/CXADR/LOC100478655/PPP1R9B/ABI1/ACP3/PODXL/EPS8/CDHR5/LRRK2/ANTXR1/PDGFRA/VCAM1/HYAL2/AKR1B1/UBE2K/SLC26A2/USH1C/CIB1/VASP/CA2/PROM2	22
GO:0001833	GO:0001833	inner cell mass cell proliferation	3/1491	15/15852	0.161549	0.724775	0.68345	PALB2/PRPF19/SBDS	3
GO:0003222	GO:0003222	ventricular trabecula myocardium morphogenesis	3/1491	15/15852	0.161549	0.724775	0.68345	BMPR1A/DLL4/HEY1	3
GO:0005639	GO:0005639	integral component of nuclear inner membrane	3/1491	15/15852	0.161549	0.724775	0.68345	LBR/P2RX5/LEMD3	3
GO:0007512	GO:0007512	adult heart development	3/1491	15/15852	0.161549	0.724775	0.68345	BMP10/MNAT1/TCAP	3
GO:0015740	GO:0015740	C4-dicarboxylate transport	3/1491	15/15852	0.161549	0.724775	0.68345	SLC13A5/LOC117799949/SLC1A2	3
GO:0030014	GO:0030014	CCR4-NOT complex	3/1491	15/15852	0.161549	0.724775	0.68345	CNOT7/TOB1/CNOT8	3
GO:0031082	GO:0031082	BLOC complex	3/1491	15/15852	0.161549	0.724775	0.68345	HPS3/BLOC1S4/BLOC1S6	3
GO:0031229	GO:0031229	intrinsic component of nuclear inner membrane	3/1491	15/15852	0.161549	0.724775	0.68345	LBR/P2RX5/LEMD3	3
GO:0032806	GO:0032806	carboxy-terminal domain protein kinase complex	3/1491	15/15852	0.161549	0.724775	0.68345	CCNT1/MNAT1/GTF2H3	3
GO:0038111	GO:0038111	interleukin-7-mediated signaling pathway	3/1491	15/15852	0.161549	0.724775	0.68345	JAK1/STAT3/IL7R	3
GO:0042762	GO:0042762	regulation of sulfur metabolic process	3/1491	15/15852	0.161549	0.724775	0.68345	PDP1/EIF2AK3/SP1	3
GO:0045721	GO:0045721	negative regulation of gluconeogenesis	3/1491	15/15852	0.161549	0.724775	0.68345	SIK1/MST1/C1QTNF3	3
GO:0046514	GO:0046514	ceramide catabolic process	3/1491	15/15852	0.161549	0.724775	0.68345	GALC/NEU1/GLA	3
GO:0046527	GO:0046527	glucosyltransferase activity	3/1491	15/15852	0.161549	0.724775	0.68345	POGLUT2/POGLUT1/UGCG	3
GO:0050872	GO:0050872	white fat cell differentiation	3/1491	15/15852	0.161549	0.724775	0.68345	SCD/FABP4/SIRT1	3
GO:0051956	GO:0051956	negative regulation of amino acid transport	3/1491	15/15852	0.161549	0.724775	0.68345	GABBR1/IL1RN/RGS2	3
GO:0055003	GO:0055003	cardiac myofibril assembly	3/1491	15/15852	0.161549	0.724775	0.68345	PDGFRA/TCAP/MEF2A	3
GO:0070492	GO:0070492	oligosaccharide binding	3/1491	15/15852	0.161549	0.724775	0.68345	SELL/LOXL2/SELP	3
GO:0090036	GO:0090036	regulation of protein kinase C signaling	3/1491	15/15852	0.161549	0.724775	0.68345	FLT4/MYADM/PHLPP1	3
GO:0098847	GO:0098847	sequence-specific single stranded DNA binding	3/1491	15/15852	0.161549	0.724775	0.68345	TERF1/RPA2/HNRNPA2B1	3
GO:1902931	GO:1902931	negative regulation of alcohol biosynthetic process	3/1491	15/15852	0.161549	0.724775	0.68345	DKK3/PLEK/ERLIN1	3
GO:1905063	GO:1905063	regulation of vascular associated smooth muscle cell differentiation	3/1491	15/15852	0.161549	0.724775	0.68345	KIT/SOD2/PDCD4	3
GO:1905564	GO:1905564	positive regulation of vascular endothelial cell proliferation	3/1491	15/15852	0.161549	0.724775	0.68345	LOC100483184/SP1/STAT3	3
GO:0050921	GO:0050921	positive regulation of chemotaxis	18/1491	149/15852	0.162072	0.724775	0.68345	SWAP70/LOC100472839/GAS6/MOSPD2/PLA2G7/SELL/CSF1/C5/BMPR2/NRP1/ANO6/TNFSF14/LOC100483811/MET/SERPINE1/EDNRA/KDR/PTK2B	18
GO:0050773	GO:0050773	regulation of dendrite development	20/1491	168/15852	0.16217	0.724775	0.68345	VAMP7/SGK1/CRP/OPA1/RAB21/ACTR2/NR2E1/IL1RAP/LRRK2/RELN/TMEM106B/ARHGAP44/BHLHB9/MET/SH3GLB1/CUX1/ARC/MFN1/ACHE/CASK	20
GO:1903825	GO:1903825	organic acid transmembrane transport	20/1491	168/15852	0.16217	0.724775	0.68345	SLC27A6/CLN8/SLC16A12/SLC7A2/SLC36A4/SLC27A2/SLC16A10/SLC13A5/MYC/LOC117799949/SLC26A2/SLC7A5/SLC25A32/SLC17A5/SLC38A10/SLC1A2/SLC16A14/SLC16A5/SLC38A2/SLC6A14	20
GO:1905039	GO:1905039	carboxylic acid transmembrane transport	20/1491	168/15852	0.16217	0.724775	0.68345	SLC27A6/CLN8/SLC16A12/SLC7A2/SLC36A4/SLC27A2/SLC16A10/SLC13A5/MYC/LOC117799949/SLC26A2/SLC7A5/SLC25A32/SLC17A5/SLC38A10/SLC1A2/SLC16A14/SLC16A5/SLC38A2/SLC6A14	20
GO:0097191	GO:0097191	extrinsic apoptotic signaling pathway	12/1491	93/15852	0.162179	0.724775	0.68345	TNFRSF12A/MCL1/BID/MLLT11/BCL2L1/ITM2B/BAK1/JAK2/CIB1/BCL2L11/ACVR1B/TNFRSF1A	12
GO:0001076	GO:0001076	obsolete transcription factor activity, RNA polymerase II transcription factor binding	8/1491	57/15852	0.163485	0.724775	0.68345	CNOT7/YAP1/NCOA3/CDC5L/KLF4/TAF2/BHLHE41/CDC73	8
GO:0002377	GO:0002377	immunoglobulin production	8/1491	57/15852	0.163485	0.724775	0.68345	SWAP70/PTPRC/DNAJB9/ICOSLG/TNFSF13B/NIPAL3/LOC100466355/IL7R	8
GO:0016667	GO:0016667	oxidoreductase activity, acting on a sulfur group of donors	8/1491	57/15852	0.163485	0.724775	0.68345	TMX3/PDIA6/GLRX2/TXNDC17/MSRB3/CHCHD4/GSR/TXNRD2	8
GO:0032768	GO:0032768	regulation of monooxygenase activity	8/1491	57/15852	0.163485	0.724775	0.68345	DDAH1/HIF1A/GCH1/NOSTRIN/PTK2B/ZDHHC21/NOS3/GLA	8
GO:0043470	GO:0043470	regulation of carbohydrate catabolic process	8/1491	57/15852	0.163485	0.724775	0.68345	HIF1A/DDIT4/PPARGC1A/AVPR1A/MYC/IER3/STAT3/PPP1R3B	8
GO:0048286	GO:0048286	lung alveolus development	8/1491	57/15852	0.163485	0.724775	0.68345	IGFBP5/FLT4/BMPR2/PTGES3/TMTC3/ERRFI1/KDR/LIF	8
GO:2001169	GO:2001169	regulation of ATP biosynthetic process	8/1491	57/15852	0.163485	0.724775	0.68345	HIF1A/DDIT4/PPARGC1A/MYC/LOC100467558/BCL2L1/IER3/STAT3	8
GO:0017124	GO:0017124	SH3 domain binding	11/1491	84/15852	0.163568	0.724775	0.68345	ABI1/CD2AP/PICALM/WIPF1/ADAM9/ERRFI1/OSTF1/SYNJ2/ADAM19/SYNJ1/SH3BP5	11
GO:0071548	GO:0071548	response to dexamethasone	11/1491	84/15852	0.163568	0.724775	0.68345	ARG1/DDIT4/RELN/PCNA/BCL2L1/JAK2/ERRFI1/SERPINE1/PLAT/HNF4A/MFN1	11
GO:0071426	GO:0071426	ribonucleoprotein complex export from nucleus	15/1491	121/15852	0.163691	0.724775	0.68345	HNRNPA2B1/FYTTD1/LOC100463562/NUP155/LOC100484820/NUP133/SRSF3/SMG7/CPSF2/NUP35/THOC3/ALYREF/SLBP/YTHDC1/NUP50	15
GO:0032787	GO:0032787	monocarboxylic acid metabolic process	51/1491	472/15852	0.163851	0.724775	0.68345	SLC27A6/ECHDC1/HPGD/ABAT/SLC27A2/ACADSB/HIF1A/SCD/PPARGC1A/MRS2/KYNU/ACADM/LOC100476755/SC5D/PAM/ACMSD/CREM/ACBD5/ACSBG1/PEX13/DEGS1/LOC100475101/MCCC2/ME2/PTGES3/ACLY/LOC100467660/DSE/HLCS/LOC100479222/PLA2G4A/PTGDS/FADS1/DECR1/LOC100467730/ACADL/EHHADH/ACSS1/LOC100470998/FABP4/HAO1/PNPLA8/LIPA/ACOT12/PDHX/IDO1/PDHB/DLAT/MCEE/FADS2/TNFRSF1A	51
GO:0002009	GO:0002009	morphogenesis of an epithelium	52/1491	482/15852	0.163966	0.724775	0.68345	CHUK/GDF2/IGFBP5/MMP14/HIF1A/OPA1/IFT57/AHR/PODXL/HGF/YAP1/CSF1/TGFBR2/SEMA4C/MYC/LOC100468419/SOCS3/HHIP/AREG/FZD6/NRP1/GZF1/TGM2/TEAD1/NCOA3/RAB10/TMTC3/HBEGF/MET/ARHGAP35/BCL10/TNC/ADM/TCAP/HECTD1/DLL1/PRKX/EDNRA/RAB23/KLF4/MGP/GRSF1/KDR/VASP/GREM1/MST1/CA2/DLL4/COMMD5/HEY1/NUP50/MKKS	52
GO:0008217	GO:0008217	regulation of blood pressure	23/1491	197/15852	0.163993	0.724775	0.68345	SGK1/DDAH1/EDNRB/GAS6/F2R/AHR/ATP6AP2/AVPR1A/BMPR2/LOC117799949/GCH1/ECE1/LNPEP/SOD2/ADM/DLL1/ARHGAP42/HMOX1/IER3/PRCP/NOS3/FFAR3/MKKS	23
GO:0043178	GO:0043178	alcohol binding	10/1491	75/15852	0.164419	0.724775	0.68345	CRP/NPC2/CDIPT/SOAT1/ERLIN1/XPR1/STARD4/ADAP2/STARD3/PROM2	10
GO:0007040	GO:0007040	lysosome organization	9/1491	66/15852	0.164506	0.724775	0.68345	CLN8/HOOK1/LRRK2/TMEM106B/NAGPA/CLN5/BECN1/TMEM165/VPS33A	9
GO:0019208	GO:0019208	phosphatase regulator activity	9/1491	66/15852	0.164506	0.724775	0.68345	PPP1R9B/UBXN2B/IGFBP3/RCAN1/ANP32E/PPP1R16B/PPP1R15B/PPP1R2/PPP1R3B	9
GO:0042733	GO:0042733	embryonic digit morphogenesis	9/1491	66/15852	0.164506	0.724775	0.68345	MAP3K20/TTBK2/FZD6/ECE1/BMPR1A/BCL2L11/TMEM107/BPNT2/RAB23	9
GO:0046934	GO:0046934	phosphatidylinositol-4,5-bisphosphate 3-kinase activity	9/1491	66/15852	0.164506	0.724775	0.68345	KLB/KIT/HGF/PTPN11/PDGFRA/HBEGF/MET/FGF23/LCK	9
GO:0080171	GO:0080171	lytic vacuole organization	9/1491	66/15852	0.164506	0.724775	0.68345	CLN8/HOOK1/LRRK2/TMEM106B/NAGPA/CLN5/BECN1/TMEM165/VPS33A	9
GO:0006851	GO:0006851	mitochondrial calcium ion transmembrane transport	4/1491	23/15852	0.164957	0.724775	0.68345	OPA1/SMDT1/MICU2/PMPCA	4
GO:0010560	GO:0010560	positive regulation of glycoprotein biosynthetic process	4/1491	23/15852	0.164957	0.724775	0.68345	CHP1/LOC100480278/PAWR/SOAT1	4
GO:0016556	GO:0016556	mRNA modification	4/1491	23/15852	0.164957	0.724775	0.68345	DNAJB11/PUS7/ADARB1/TRMT61A	4
GO:0018126	GO:0018126	protein hydroxylation	4/1491	23/15852	0.164957	0.724775	0.68345	EGLN3/CRTAP/P3H2/EGLN1	4
GO:0018149	GO:0018149	peptide cross-linking	4/1491	23/15852	0.164957	0.724775	0.68345	MAMDC2/TGM2/SPOCK2/F13A1	4
GO:0033197	GO:0033197	response to vitamin E	4/1491	23/15852	0.164957	0.724775	0.68345	HMGCS1/ARG1/PAWR/BECN1	4
GO:0034358	GO:0034358	plasma lipoprotein particle	4/1491	23/15852	0.164957	0.724775	0.68345	LOC100482523/PLA2G7/APOM/APOC2	4
GO:0035461	GO:0035461	vitamin transmembrane transport	4/1491	23/15852	0.164957	0.724775	0.68345	LMBRD1/SLC2A3/SLC2A2/SLC25A32	4
GO:0036473	GO:0036473	cell death in response to oxidative stress	4/1491	23/15852	0.164957	0.724775	0.68345	STK24/SIGMAR1/JAK2/SOD2	4
GO:0042107	GO:0042107	NA	4/1491	23/15852	0.164957	0.724775	0.68345	IL1RAP/PAWR/BCL10/IFNAR1	4
GO:0051904	GO:0051904	pigment granule transport	4/1491	23/15852	0.164957	0.724775	0.68345	RAB27A/BLOC1S6/ASIP/MKKS	4
GO:0060390	GO:0060390	regulation of SMAD protein signal transduction	4/1491	23/15852	0.164957	0.724775	0.68345	WWTR1/BMPR1A/TOB1/CCN3	4
GO:0060713	GO:0060713	labyrinthine layer morphogenesis	4/1491	23/15852	0.164957	0.724775	0.68345	SOCS3/VCAM1/NCOA3/ADM	4
GO:0071985	GO:0071985	multivesicular body sorting pathway	4/1491	23/15852	0.164957	0.724775	0.68345	RAB27A/LEPROT/EXPH5/VPS36	4
GO:0072215	GO:0072215	regulation of metanephros development	4/1491	23/15852	0.164957	0.724775	0.68345	WWTR1/YAP1/MYC/LIF	4
GO:0090079	GO:0090079	translation regulator activity, nucleic acid binding	4/1491	23/15852	0.164957	0.724775	0.68345	CPEB4/PAIP2B/SHMT1/PAIP2	4
GO:1903077	GO:1903077	negative regulation of protein localization to plasma membrane	4/1491	23/15852	0.164957	0.724775	0.68345	PICALM/GOPC/BCL2L1/HECTD1	4
GO:1990777	GO:1990777	lipoprotein particle	4/1491	23/15852	0.164957	0.724775	0.68345	LOC100482523/PLA2G7/APOM/APOC2	4
GO:0031570	GO:0031570	DNA integrity checkpoint	17/1491	140/15852	0.165218	0.725467	0.684103	RPA2/MAP3K20/RGCC/CNOT7/PTPN11/TIPIN/BRCC3/CDKN1B/GADD45A/TP73/CDC5L/PRPF19/IER3/CNOT8/CDKN1A/FOXO4/CDC6	17
GO:0098802	GO:0098802	plasma membrane signaling receptor complex	19/1491	159/15852	0.165557	0.726502	0.685079	CHUK/CALCRL/IL13RA1/RAMP3/CSF2RB/TFRC/EPS8/TGFBR2/OSMR/BMPR1A/GABBR1/ABHD6/CD3D/PTK2B/CD3G/CD79B/ACVR1B/NRN1/IFNLR1	19
GO:0034284	GO:0034284	response to monosaccharide	24/1491	207/15852	0.166202	0.728875	0.687316	LOC100482523/PLAU/GAS6/HIF1A/OPA1/PPARGC1A/SLC2A3/SPARC/TGFBR2/CTSB/VCAM1/SLC2A2/ILDR2/APOM/SOD2/RNF146/MET/SERPINE1/HNF4A/MEF2A/PTK2B/NOS3/MFN1/GCLM	24
GO:0072329	GO:0072329	monocarboxylic acid catabolic process	14/1491	112/15852	0.166323	0.728949	0.687386	ECHDC1/ABAT/SLC27A2/ACADSB/ACADM/ACBD5/PEX13/LOC100467660/LOC100479222/DECR1/ACADL/EHHADH/HAO1/MCEE	14
GO:0051591	GO:0051591	response to cAMP	16/1491	131/15852	0.168352	0.737381	0.695338	IGFBP5/C1S/AHR/SPARC/CREM/BCL2L1/AREG/SDC1/STC1/SERPINE1/PLAT/HNF4A/PENK/SLC6A3/PTK2B/NOS3	16
GO:0031461	GO:0031461	cullin-RING ubiquitin ligase complex	20/1491	169/15852	0.168664	0.737485	0.695436	KLHL15/BACH1/KLHL29/FBXL7/KLHL24/CDC26/CUL2/DCAF12/FBXL3/ERCC8/CDKN1B/FBXO4/KLHL12/KLHL21/ZYG11B/VHL/CUL3/KCTD10/COP1/DCAF10	20
GO:0098742	GO:0098742	cell-cell adhesion via plasma-membrane adhesion molecules	18/1491	150/15852	0.168985	0.737485	0.695436	CXADR/COLEC10/ESAM/LOC100483528/SELL/TGFBR2/CADM3/VCAM1/PCDH18/PECAM1/LOC100469560/DSG2/TIGIT/SELP/CDH16/MPZL2/CADM4/CRTAM	18
GO:0010226	GO:0010226	response to lithium ion	6/1491	40/15852	0.169428	0.737485	0.695436	IGFBP2/RELN/CDKN1B/PLA2G4A/PTK2B/FABP4	6
GO:0010559	GO:0010559	regulation of glycoprotein biosynthetic process	6/1491	40/15852	0.169428	0.737485	0.695436	CHP1/LOC100480278/ITM2B/PAWR/SOAT1/HBEGF	6
GO:0044390	GO:0044390	ubiquitin-like protein conjugating enzyme binding	6/1491	40/15852	0.169428	0.737485	0.695436	RNF19A/RNF114/RNF185/RNF125/RNF19B/UBA2	6
GO:0046688	GO:0046688	response to copper ion	6/1491	40/15852	0.169428	0.737485	0.695436	TFRC/ACADM/PRNP/PAM/LOXL2/BECN1	6
GO:0050922	GO:0050922	negative regulation of chemotaxis	6/1491	40/15852	0.169428	0.737485	0.695436	NBL1/C5/NRP1/GREM1/CCN3/RYK	6
GO:1901532	GO:1901532	regulation of hematopoietic progenitor cell differentiation	6/1491	40/15852	0.169428	0.737485	0.695436	FNIP1/PDCD2/CBFB/TP73/PUS7/KDR	6
GO:1903053	GO:1903053	regulation of extracellular matrix organization	6/1491	40/15852	0.169428	0.737485	0.695436	RGCC/CFLAR/ETS1/ANTXR1/LEMD3/TNFRSF1A	6
GO:1903580	GO:1903580	positive regulation of ATP metabolic process	6/1491	40/15852	0.169428	0.737485	0.695436	HIF1A/PPARGC1A/MYC/LOC100467558/BCL2L1/STAT3	6
GO:1904950	GO:1904950	negative regulation of establishment of protein localization	23/1491	198/15852	0.170011	0.739566	0.697397	HMGCR/TERF1/ERP29/SRGN/GAS6/F2R/IL1R2/RGCC/NDFIP2/GOPC/PTPN11/CHP1/LOC100468419/LRRK2/RAB11FIP1/OS9/FBLN1/HNF4A/RAB23/BAG4/FFAR4/CCN3/C1QTNF3	23
GO:0071331	GO:0071331	cellular response to hexose stimulus	12/1491	94/15852	0.171054	0.743176	0.700802	PLAU/GAS6/HIF1A/OPA1/PPARGC1A/VCAM1/RNF146/MET/SERPINE1/MEF2A/MFN1/GCLM	12
GO:1902807	GO:1902807	negative regulation of cell cycle G1/S phase transition	12/1491	94/15852	0.171054	0.743176	0.700802	RPA2/LOC100473431/RGCC/CNOT7/CDKN1B/GADD45A/TP73/GPNMB/KLF4/CNOT8/CDKN1A/CDC73	12
GO:0006997	GO:0006997	nucleus organization	15/1491	122/15852	0.171452	0.743522	0.701129	UBXN2B/TMPO/ZMPSTE24/CHMP6/GOPC/ETS1/NUP155/TMEM170A/NEK9/TBPL1/HMGB2/NUP133/LEMD3/NUP35/TMEM33	15
GO:0051302	GO:0051302	regulation of cell division	15/1491	122/15852	0.171452	0.743522	0.701129	MYC/BCL2L1/NCOA3/KLHL21/CIB1/EFHC1/CUL3/SH3GLB1/DLL1/PKN2/BECN1/ZBTB18/CCP110/SVIL/CDC6	15
GO:0071166	GO:0071166	ribonucleoprotein complex localization	15/1491	122/15852	0.171452	0.743522	0.701129	HNRNPA2B1/FYTTD1/LOC100463562/NUP155/LOC100484820/NUP133/SRSF3/SMG7/CPSF2/NUP35/THOC3/ALYREF/SLBP/YTHDC1/NUP50	15
GO:0001961	GO:0001961	positive regulation of cytokine-mediated signaling pathway	7/1491	49/15852	0.173425	0.750689	0.707887	GAS6/HIF1A/CSF1/UBE2K/AGPAT1/AXL/HPX	7
GO:0005905	GO:0005905	clathrin-coated pit	7/1491	49/15852	0.173425	0.750689	0.707887	FCHO2/TFRC/PICALM/CDHR5/EPN3/RAB35/SYNJ1	7
GO:0045907	GO:0045907	positive regulation of vasoconstriction	7/1491	49/15852	0.173425	0.750689	0.707887	FGG/F2R/ADD3/AVPR1A/FGB/FGA/CD38	7
GO:0001570	GO:0001570	vasculogenesis	10/1491	76/15852	0.174458	0.752023	0.709144	GDF2/SPRED1/YAP1/TGFBR2/NRP1/ADM/TGFBR3/KDR/TIPARP/HEY1	10
GO:0003281	GO:0003281	ventricular septum development	10/1491	76/15852	0.174458	0.752023	0.709144	LOC100483528/TGFBR2/SAV1/BMPR2/PRDM1/HECTD1/TGFBR3/EGLN1/NOS3/HEY1	10
GO:0006641	GO:0006641	triglyceride metabolic process	10/1491	76/15852	0.174458	0.752023	0.709144	SCD/AGMO/PTPN11/G6PC/DDHD2/GK5/MOGAT2/FABP4/SIRT1/DGAT2	10
GO:0032947	GO:0032947	NA	10/1491	76/15852	0.174458	0.752023	0.709144	AKAP11/IPPK/SEPTIN2/LRRK2/NCK1/AKAP12/CD3G/PKP2/PDE4DIP/SPAG9	10
GO:0048644	GO:0048644	muscle organ morphogenesis	10/1491	76/15852	0.174458	0.752023	0.709144	BMP10/BMPR1A/TCAP/TGFBR3/ADARB1/EGLN1/LIF/PKP2/DLL4/HEY1	10
GO:0090630	GO:0090630	activation of GTPase activity	10/1491	76/15852	0.174458	0.752023	0.709144	TBC1D15/ARHGEF10/TBC1D8/TBC1D2B/PIP5K1A/RALGAPB/BCAS3/PTK2B/ARHGAP42/SGSM3	10
GO:0052689	GO:0052689	carboxylic ester hydrolase activity	14/1491	113/15852	0.174485	0.752023	0.709144	PLA2G7/H6PD/SIAE/DDHD2/LOC100467660/ABHD6/ABHD3/PLA2G4A/FAM135A/LOC100470998/CA2/PNPLA8/LIPA/ACHE	14
GO:0045087	GO:0045087	innate immune response	45/1491	415/15852	0.174928	0.75347	0.710509	VAMP7/CHUK/LOC100478655/COLEC10/C1S/S100A12/JAK1/LOC100472839/CFHR5/LOC105238896/BMX/KYNU/RAB27A/ACTR2/LOC100480687/C3/RAB12/JCHAIN/MYC/CDC42EP4/VCAM1/UNC13D/CCL25/TRIM25/GCH1/PJA2/LOC100468223/KLRD1/JAK2/PECAM1/CCL16/PDE12/RNF19B/TRIM56/BCL10/IFNGR1/SLA/PTK2B/GRAP/TRIM38/LCK/LOC105235184/IFNAR1/IFNLR1/STX11	45
GO:0007173	GO:0007173	epidermal growth factor receptor signaling pathway	8/1491	58/15852	0.175086	0.753521	0.710557	SOCS5/EPS8/PTPN11/CAMLG/AREG/HBEGF/PTK2B/PIK3C2A	8
GO:0030838	GO:0030838	positive regulation of actin filament polymerization	9/1491	67/15852	0.175262	0.753521	0.710557	ACTR2/CDC42EP4/ARPC4/NCK1/ARPC5/JMY/BAG4/VASP/PTK2B	9
GO:0038094	GO:0038094	Fc-gamma receptor signaling pathway	9/1491	67/15852	0.175262	0.753521	0.710557	ABI1/LOC105238896/ACTR2/LOC100480687/WIPF1/NCK1/ARPC5/OSCAR/CD3G	9
GO:0004623	GO:0004623	phospholipase A2 activity	5/1491	32/15852	0.177618	0.758994	0.715718	PLA2G7/ABHD3/PLA2G4A/LOC100470998/PNPLA8	5
GO:0021799	GO:0021799	cerebral cortex radially oriented cell migration	5/1491	32/15852	0.177618	0.758994	0.715718	ADGRG1/NR2E1/RELN/FBXO45/LHX6	5
GO:0032094	GO:0032094	response to food	5/1491	32/15852	0.177618	0.758994	0.715718	PDXK/G6PC/TMEM135/SOCS3/BCL10	5
GO:0035025	GO:0035025	positive regulation of Rho protein signal transduction	5/1491	32/15852	0.177618	0.758994	0.715718	ADGRG1/F2R/GPR4/ARRB1/LPAR6	5
GO:0038034	GO:0038034	signal transduction in absence of ligand	5/1491	32/15852	0.177618	0.758994	0.715718	MCL1/BCL2L1/ITM2B/BAK1/BCL2L11	5
GO:0048147	GO:0048147	negative regulation of fibroblast proliferation	5/1491	32/15852	0.177618	0.758994	0.715718	MYC/FBXO4/PAWR/SOD2/CDC73	5
GO:0048710	GO:0048710	regulation of astrocyte differentiation	5/1491	32/15852	0.177618	0.758994	0.715718	NR2E1/SERPINE2/PRPF19/LIF/F2	5
GO:0070325	GO:0070325	lipoprotein particle receptor binding	5/1491	32/15852	0.177618	0.758994	0.715718	CRP/PICALM/HSPG2/RELN/MESD	5
GO:0070570	GO:0070570	regulation of neuron projection regeneration	5/1491	32/15852	0.177618	0.758994	0.715718	STK24/HGF/SCARF1/SPP1/KLF4	5
GO:0097192	GO:0097192	extrinsic apoptotic signaling pathway in absence of ligand	5/1491	32/15852	0.177618	0.758994	0.715718	MCL1/BCL2L1/ITM2B/BAK1/BCL2L11	5
GO:0030036	GO:0030036	actin cytoskeleton organization	46/1491	426/15852	0.179345	0.761639	0.718212	CXADR/PHACTR1/PPP1R9B/S100A9/ABI1/SWAP70/BMP10/CD2AP/WASF3/RHOJ/MYOM3/KIT/CFLAR/ACTR2/EPS8/RND1/ANTXR1/PDGFRA/LIMA1/PLEK/NEDD9/ARPC4/DSTN/NRP1/WIPF1/NCK1/ARPC5/PAWR/JAK2/ARRB1/LURAP1/USH1C/JMY/ARHGAP35/RND3/PIP5K1A/CUL3/TCAP/MEF2A/LOC100480825/MOB2/VASP/S1PR2/PTK2B/RFLNB/PACSIN2	46
GO:0022604	GO:0022604	regulation of cell morphogenesis	51/1491	476/15852	0.179553	0.761639	0.718212	VAMP7/SGK1/LOC100478655/TRAK2/WASF3/AP1AR/RHOJ/FGG/NET1/OPA1/KIT/MYADM/RAB21/FGB/ACTR2/PICALM/TNFRSF12A/TTBK2/SPARC/NR2E1/SEMA7A/EPS8/SEMA6C/RNF6/LRRK2/RELN/BMPR2/CDC42EP4/SPART/UNC13D/FGA/NRP1/ARHGAP44/AATK/SPP1/BHLHB9/CIB1/MET/ARHGAP35/FBLN1/SH3GLB1/CUX1/KDR/PTK2B/F2/ARC/MFN1/ACHE/MBP/CASK/RYK	51
GO:0045137	GO:0045137	development of primary sexual characteristics	29/1491	258/15852	0.179873	0.761639	0.718212	HMGCS1/ADGRG1/MMP14/AHR/KIT/HNRNPA2B1/ACSBG1/MYC/PDGFRA/BCL2L1/HMGB2/SDC1/FANCF/ADAMTS1/TBC1D20/ARRB1/NCOA3/PLA2G4A/MET/BCL2L11/SERPINE1/IDH1/KDR/TIPARP/ACVR1B/SIRT1/NOS3/MFN1/MKKS	29
GO:0060537	GO:0060537	muscle tissue development	35/1491	317/15852	0.180025	0.761639	0.718212	CXADR/BMP10/AHR/GPCPD1/ACADM/CFLAR/RCAN1/P2RX5/MYC/SGCE/CTSB/PDGFRA/BMPR1A/DSG2/POGLUT1/COL14A1/MET/SIK1/TCAP/LEMD3/DLL1/TGFBR3/MEF2A/COPS2/EGLN1/HMG20B/TIPARP/PKP2/SGCB/DLL4/ZFAND5/ZBTB18/SVIL/HEY1/ATG5	35
GO:0031406	GO:0031406	carboxylic acid binding	22/1491	190/15852	0.180295	0.761639	0.718212	S100A9/TDO2/GOT1/DMGDH/GNMT/ST8SIA4/HYAL2/HLCS/SHMT1/LOC100479222/LYVE1/HNF4A/PTGDS/SH3GLB1/SERPINA5/SELP/TAT/FFAR4/FABP4/IDO1/NOS3/SCLY	22
GO:0090092	GO:0090092	regulation of transmembrane receptor protein serine/threonine kinase signaling pathway	26/1491	229/15852	0.181533	0.761639	0.718212	XIAP/WWTR1/GDF2/NBL1/BMP10/DKK3/LOC100473431/GOT1/ADAMTSL2/TGFBR2/BMPR2/SPART/BMPR1A/GDF15/TOB1/GREM2/LEMD3/TGFBR3/KDR/GREM1/CCN3/ACVR1B/STRAP/SIRT1/PPM1A/SNX25	26
GO:0003333	GO:0003333	amino acid transmembrane transport	11/1491	86/15852	0.182658	0.761639	0.718212	CLN8/SLC16A12/SLC7A2/SLC36A4/SLC16A10/LOC117799949/SLC7A5/SLC38A10/SLC1A2/SLC38A2/SLC6A14	11
GO:0071774	GO:0071774	response to fibroblast growth factor	14/1491	114/15852	0.182842	0.761639	0.718212	KLB/IER2/SPRED1/LOC100483528/PTPN11/MYC/PDGFRA/HYAL2/CDC5L/SERPINE1/FGF23/DLL4/CEP57/GCLM	14
GO:0009306	GO:0009306	protein secretion	18/1491	152/15852	0.183266	0.761639	0.718212	S100A12/WLS/FGG/ARL4D/C1QTNF5/IL1RAP/TVP23B/M6PR/PLEK/ILDR2/RNF19B/RAB10/BLOC1S6/NAGPA/ENHO/IL1RN/TNFSF13B/SVBP	18
GO:0001221	GO:0001221	transcription cofactor binding	6/1491	41/15852	0.18379	0.761639	0.718212	AHR/RORA/TEAD1/CDC5L/KLF4/TFAM	6
GO:0005801	GO:0005801	cis-Golgi network	6/1491	41/15852	0.18379	0.761639	0.718212	YIPF6/RETREG1/DDHD2/TMED10/GOLIM4/TMED5	6
GO:0034381	GO:0034381	plasma lipoprotein particle clearance	6/1491	41/15852	0.18379	0.761639	0.718212	NPC2/APOM/SOAT1/LIPA/DGAT2/APOC2	6
GO:0070229	GO:0070229	negative regulation of lymphocyte apoptotic process	6/1491	41/15852	0.18379	0.761639	0.718212	HIF1A/VHL/BCL10/SLC39A10/IDO1/IL7R	6
GO:0003181	GO:0003181	atrioventricular valve morphogenesis	4/1491	24/15852	0.184182	0.761639	0.718212	TGFBR2/BMPR2/BMPR1A/HEY1	4
GO:0003756	GO:0003756	protein disulfide isomerase activity	4/1491	24/15852	0.184182	0.761639	0.718212	TMX3/PDIA6/TMX4/ERP44	4
GO:0016864	GO:0016864	intramolecular oxidoreductase activity, transposing S-S bonds	4/1491	24/15852	0.184182	0.761639	0.718212	TMX3/PDIA6/TMX4/ERP44	4
GO:0017134	GO:0017134	fibroblast growth factor binding	4/1491	24/15852	0.184182	0.761639	0.718212	KLB/LOC100483528/TGFBR3/CEP57	4
GO:0019835	GO:0019835	cytolysis	4/1491	24/15852	0.184182	0.761639	0.718212	C9/CCL28/F2/C8A	4
GO:0031146	GO:0031146	SCF-dependent proteasomal ubiquitin-dependent protein catabolic process	4/1491	24/15852	0.184182	0.761639	0.718212	WWTR1/FBXL7/FBXL3/FBXO4	4
GO:0031342	GO:0031342	negative regulation of cell killing	4/1491	24/15852	0.184182	0.761639	0.718212	PTPRC/LOC100483184/SERPINB9/IL7R	4
GO:0032098	GO:0032098	regulation of appetite	4/1491	24/15852	0.184182	0.761639	0.718212	NENF/SLC22A3/GALP/MKKS	4
GO:0032401	GO:0032401	establishment of melanosome localization	4/1491	24/15852	0.184182	0.761639	0.718212	RAB27A/BLOC1S6/ASIP/MKKS	4
GO:0032801	GO:0032801	receptor catabolic process	4/1491	24/15852	0.184182	0.761639	0.718212	MYLIP/SH3GLB1/BECN1/SNX25	4
GO:0032924	GO:0032924	activin receptor signaling pathway	4/1491	24/15852	0.184182	0.761639	0.718212	GDF2/BMP10/BMPR2/ACVR1B	4
GO:0033002	GO:0033002	muscle cell proliferation	4/1491	24/15852	0.184182	0.761639	0.718212	BMP10/EDNRA/TGFBR3/CCN3	4
GO:0035024	GO:0035024	negative regulation of Rho protein signal transduction	4/1491	24/15852	0.184182	0.761639	0.718212	MET/ARHGAP35/CUL3/ARHGAP42	4
GO:0042276	GO:0042276	error-prone translesion synthesis	4/1491	24/15852	0.184182	0.761639	0.718212	RPA2/RPA3/RFC4/RFC3	4
GO:0043457	GO:0043457	regulation of cellular respiration	4/1491	24/15852	0.184182	0.761639	0.718212	HIF1A/PPARGC1A/DNAJC15/MYC	4
GO:0051084	GO:0051084	'de novo' posttranslational protein folding	4/1491	24/15852	0.184182	0.761639	0.718212	DNAJB14/PTGES3/CHCHD4/SH3GLB1	4
GO:0060037	GO:0060037	pharyngeal system development	4/1491	24/15852	0.184182	0.761639	0.718212	BMPR2/ECE1/BMPR1A/ADGRF5	4
GO:0060045	GO:0060045	positive regulation of cardiac muscle cell proliferation	4/1491	24/15852	0.184182	0.761639	0.718212	BMP10/YAP1/BMPR1A/TGFBR3	4
GO:0090280	GO:0090280	positive regulation of calcium ion import	4/1491	24/15852	0.184182	0.761639	0.718212	RAMP3/STC1/SERPINE1/CASK	4
GO:1903421	GO:1903421	regulation of synaptic vesicle recycling	4/1491	24/15852	0.184182	0.761639	0.718212	PICALM/LRRK2/BCL2L1/SYNJ1	4
GO:1904019	GO:1904019	epithelial cell apoptotic process	4/1491	24/15852	0.184182	0.761639	0.718212	TGFBR2/BMPR2/BID/BCL2L1	4
GO:0035591	GO:0035591	signaling adaptor activity	10/1491	77/15852	0.184775	0.761639	0.718212	SHE/STAM/EPS8/PTPN11/GAB2/NCK1/TOB1/SLA/GRAP/SPAG9	10
GO:1903578	GO:1903578	regulation of ATP metabolic process	10/1491	77/15852	0.184775	0.761639	0.718212	HIF1A/DDIT4/PPARGC1A/DNAJC15/MYC/LOC100467558/BCL2L1/PDE12/IER3/STAT3	10
GO:0001522	GO:0001522	pseudouridine synthesis	3/1491	16/15852	0.185744	0.761639	0.718212	PUS7/PUS7L/RPUSD3	3
GO:0001779	GO:0001779	natural killer cell differentiation	3/1491	16/15852	0.185744	0.761639	0.718212	SP3/HECTD1/AXL	3
GO:0002448	GO:0002448	mast cell mediated immunity	3/1491	16/15852	0.185744	0.761639	0.718212	S100A12/KIT/SERPINB9	3
GO:0006349	GO:0006349	regulation of gene expression by genetic imprinting	3/1491	16/15852	0.185744	0.761639	0.718212	KDM1B/DNMT3L/LOC100483184	3
GO:0006825	GO:0006825	copper ion transport	3/1491	16/15852	0.185744	0.761639	0.718212	SLC31A1/SLC31A2/LOC100479471	3
GO:0007263	GO:0007263	nitric oxide mediated signal transduction	3/1491	16/15852	0.185744	0.761639	0.718212	RASD1/DDAH1/NOS3	3
GO:0008053	GO:0008053	mitochondrial fusion	3/1491	16/15852	0.185744	0.761639	0.718212	OPA1/BAK1/MFN1	3
GO:0010713	GO:0010713	negative regulation of collagen metabolic process	3/1491	16/15852	0.185744	0.761639	0.718212	GOT1/ERRFI1/ADORA2B	3
GO:0015929	GO:0015929	hexosaminidase activity	3/1491	16/15852	0.185744	0.761639	0.718212	HYAL2/NAGPA/CEMIP2	3
GO:0016668	GO:0016668	oxidoreductase activity, acting on a sulfur group of donors, NAD(P) as acceptor	3/1491	16/15852	0.185744	0.761639	0.718212	TXNDC17/GSR/TXNRD2	3
GO:0022884	GO:0022884	macromolecule transmembrane transporter activity	3/1491	16/15852	0.185744	0.761639	0.718212	MCL1/AZGP1/HNRNPA3	3
GO:0030214	GO:0030214	hyaluronan catabolic process	3/1491	16/15852	0.185744	0.761639	0.718212	HYAL2/LYVE1/CEMIP2	3
GO:0033591	GO:0033591	response to L-ascorbic acid	3/1491	16/15852	0.185744	0.761639	0.718212	LOC100482523/SPARC/SOD2	3
GO:0034111	GO:0034111	negative regulation of homotypic cell-cell adhesion	3/1491	16/15852	0.185744	0.761639	0.718212	CD9/FGG/SERPINE2	3
GO:0043116	GO:0043116	negative regulation of vascular permeability	3/1491	16/15852	0.185744	0.761639	0.718212	DDAH1/ARHGAP35/ADM	3
GO:0043518	GO:0043518	negative regulation of DNA damage response, signal transduction by p53 class mediator	3/1491	16/15852	0.185744	0.761639	0.718212	PTTG1IP/PSMD10/SIRT1	3
GO:0044453	GO:0044453	obsolete nuclear membrane part	3/1491	16/15852	0.185744	0.761639	0.718212	LBR/P2RX5/LEMD3	3
GO:0048841	GO:0048841	regulation of axon extension involved in axon guidance	3/1491	16/15852	0.185744	0.761639	0.718212	BMPR2/NRP1/RYK	3
GO:0050901	GO:0050901	leukocyte tethering or rolling	3/1491	16/15852	0.185744	0.761639	0.718212	SELL/VCAM1/SELP	3
GO:0051712	GO:0051712	positive regulation of killing of cells of other organism	3/1491	16/15852	0.185744	0.761639	0.718212	ARG1/PGLYRP1/BCL2L11	3
GO:0071071	GO:0071071	regulation of phospholipid biosynthetic process	3/1491	16/15852	0.185744	0.761639	0.718212	LPCAT1/IDH1/ADGRF5	3
GO:0072012	GO:0072012	glomerulus vasculature development	3/1491	16/15852	0.185744	0.761639	0.718212	GPR4/PDGFRA/PECAM1	3
GO:0098632	GO:0098632	cell-cell adhesion mediator activity	3/1491	16/15852	0.185744	0.761639	0.718212	CXADR/DSG2/PKP2	3
GO:0098760	GO:0098760	response to interleukin-7	3/1491	16/15852	0.185744	0.761639	0.718212	JAK1/STAT3/IL7R	3
GO:0098761	GO:0098761	cellular response to interleukin-7	3/1491	16/15852	0.185744	0.761639	0.718212	JAK1/STAT3/IL7R	3
GO:1990124	GO:1990124	messenger ribonucleoprotein complex	3/1491	16/15852	0.185744	0.761639	0.718212	CPEB4/HNRNPA3/PKP3	3
GO:0010611	GO:0010611	regulation of cardiac muscle hypertrophy	9/1491	68/15852	0.18633	0.761639	0.718212	BMP10/ECE1/COL14A1/ERRFI1/MEF2A/RGS2/SIRT1/BECN1/TNFRSF1A	9
GO:0020037	GO:0020037	heme binding	9/1491	68/15852	0.18633	0.761639	0.718212	LOC100477744/BACH1/TDO2/LOC100468223/JAK2/LOC100479222/HMOX1/HPX/NOS3	9
GO:0051602	GO:0051602	response to electrical stimulus	9/1491	68/15852	0.18633	0.761639	0.718212	LOC100482523/NQO1/HIF1A/OPA1/PPARGC1A/RELN/BCL2L1/SOD2/MFN1	9
GO:0060415	GO:0060415	muscle tissue morphogenesis	9/1491	68/15852	0.18633	0.761639	0.718212	BMP10/BMPR1A/TCAP/TGFBR3/ADARB1/EGLN1/PKP2/DLL4/HEY1	9
GO:0070373	GO:0070373	negative regulation of ERK1 and ERK2 cascade	9/1491	68/15852	0.18633	0.761639	0.718212	SPRY2/SPRED1/ARRB1/ERRFI1/FBLN1/CNKSR3/KLF4/PHLPP1/LIF	9
GO:0003823	GO:0003823	antigen binding	7/1491	50/15852	0.186452	0.761639	0.718212	JCHAIN/KLRD1/SLC7A5/DHCR24/LCK/HNRNPM/IL7R	7
GO:0006998	GO:0006998	nuclear envelope organization	7/1491	50/15852	0.186452	0.761639	0.718212	UBXN2B/TMPO/ZMPSTE24/NUP155/TMEM170A/NEK9/LEMD3	7
GO:0019369	GO:0019369	arachidonic acid metabolic process	7/1491	50/15852	0.186452	0.761639	0.718212	PTGES3/PLA2G4A/PTGDS/FADS1/LOC100467730/LOC100470998/PNPLA8	7
GO:0032757	GO:0032757	positive regulation of interleukin-8 production	7/1491	50/15852	0.186452	0.761639	0.718212	LOC100478655/GDF2/LOC100472839/F2R/HYAL2/SERPINE1/BCL10	7
GO:0051972	GO:0051972	regulation of telomerase activity	7/1491	50/15852	0.186452	0.761639	0.718212	TERF1/HNRNPA2B1/MYC/PTGES3/PARN/KLF4/GREM1	7
GO:0055038	GO:0055038	recycling endosome membrane	7/1491	50/15852	0.186452	0.761639	0.718212	ZDHHC2/CD274/TFRC/RAB12/RAB35/PACSIN2/SCAMP1	7
GO:0070232	GO:0070232	regulation of T cell apoptotic process	7/1491	50/15852	0.186452	0.761639	0.718212	CD274/HIF1A/VHL/PDCD1/GIMAP8/IDO1/IL7R	7
GO:0071392	GO:0071392	cellular response to estradiol stimulus	7/1491	50/15852	0.186452	0.761639	0.718212	PPP1R9B/RAMP3/IGFBP3/PPARGC1A/PAWR/NCOA3/TNFRSF1A	7
GO:0019887	GO:0019887	protein kinase regulator activity	22/1491	191/15852	0.186787	0.761639	0.718212	GPRC5B/CCNT1/PTPRC/SOCS2/SPRY2/GAS6/LOC100473431/SOCS5/RGCC/SPRED1/SOCS3/LOC100483184/HYAL2/CCNC/CDKN1B/NCK1/CIB1/SOCS4/SOCS6/GREM1/CDKN1A/SH3BP5	22
GO:0031571	GO:0031571	mitotic G1 DNA damage checkpoint	8/1491	59/15852	0.187041	0.761639	0.718212	RPA2/RGCC/CNOT7/CDKN1B/GADD45A/TP73/CNOT8/CDKN1A	8
GO:0034698	GO:0034698	response to gonadotropin	8/1491	59/15852	0.187041	0.761639	0.718212	HMGCS1/PPARGC1A/MYC/PAWR/SERPINE1/PLAT/TGFBR3/GCLM	8
GO:0044819	GO:0044819	mitotic G1/S transition checkpoint	8/1491	59/15852	0.187041	0.761639	0.718212	RPA2/RGCC/CNOT7/CDKN1B/GADD45A/TP73/CNOT8/CDKN1A	8
GO:0045840	GO:0045840	positive regulation of mitotic nuclear division	8/1491	59/15852	0.187041	0.761639	0.718212	UBXN2B/TERF1/RGCC/LOC100483184/LOC100484820/MET/CUL3/BECN1	8
GO:0048844	GO:0048844	artery morphogenesis	8/1491	59/15852	0.187041	0.761639	0.718212	HPGD/BMPR2/BMPR1A/NRP1/PRDM1/ADGRF5/DLL4/HEY1	8
GO:0051262	GO:0051262	protein tetramerization	17/1491	143/15852	0.187376	0.762561	0.719082	ACP3/PPAT/HMGCR/AASS/TDO2/ACADM/RRM1/GNMT/CRYZ/SHMT1/SOD2/APIP/FARSA/DECR1/ACADL/KCNJ2/ACHE	17
GO:0010827	GO:0010827	regulation of glucose transmembrane transport	12/1491	96/15852	0.189494	0.769838	0.725944	LMBRD1/OPA1/C3/RTN2/PTPN11/MYC/MET/EDNRA/SLC1A2/MEF2A/FFAR4/FFAR3	12
GO:0043666	GO:0043666	regulation of phosphoprotein phosphatase activity	12/1491	96/15852	0.189494	0.769838	0.725944	PPP1R9B/UBXN2B/IGFBP3/RCAN1/PAWR/JAK2/SLC39A10/PPP1R16B/PPP1R15B/FCRL3/PPP1R2/PPP1R3B	12
GO:1900407	GO:1900407	regulation of cellular response to oxidative stress	12/1491	96/15852	0.189494	0.769838	0.725944	HIF1A/HGF/OXR1/MCL1/LRRK2/GCH1/PAWR/SOD2/RNF146/MET/SIRT1/SCLY	12
GO:0050714	GO:0050714	positive regulation of protein secretion	32/1491	290/15852	0.193531	0.785785	0.740981	CHUK/CD274/CLTRN/WLS/FGG/SEC24A/F2R/HIF1A/RGCC/FGB/LOC100480687/SELENOK/IL1RAP/C5/LRRK2/HYAL2/FGA/ADAM9/JAK2/ARRB1/IL4R/DHX36/CRTAM/SIRT1/C1QTNF3/EXPH5/IL17RB/IFNAR1/ACHE/CD38/MBP/CASK	32
GO:0032814	GO:0032814	regulation of natural killer cell activation	5/1491	33/15852	0.19428	0.786095	0.741274	GAS6/PGLYRP1/BLOC1S6/PRDM1/AXL	5
GO:0035307	GO:0035307	positive regulation of protein dephosphorylation	5/1491	33/15852	0.19428	0.786095	0.741274	PAWR/JAK2/SLC39A10/PPP1R16B/FCRL3	5
GO:0042771	GO:0042771	intrinsic apoptotic signaling pathway in response to DNA damage by p53 class mediator	5/1491	33/15852	0.19428	0.786095	0.741274	DDIT4/TP73/TMEM109/CDKN1A/SIRT1	5
GO:0045577	GO:0045577	regulation of B cell differentiation	5/1491	33/15852	0.19428	0.786095	0.741274	LOC100478655/MMP14/PTPRC/PRDM1/FCRL3	5
GO:0070670	GO:0070670	response to interleukin-4	5/1491	33/15852	0.19428	0.786095	0.741274	ARG1/CTSB/IL4R/IL1RN/MCM2	5
GO:1901797	GO:1901797	negative regulation of signal transduction by p53 class mediator	5/1491	33/15852	0.19428	0.786095	0.741274	PTTG1IP/RNF34/SH3GLB1/PSMD10/SIRT1	5
GO:0002285	GO:0002285	lymphocyte activation involved in immune response	13/1491	106/15852	0.195246	0.789091	0.744099	VAMP7/SWAP70/LOC105238896/RAB27A/LOC100480687/RORA/TNFAIP3/UNC13D/ICOSLG/DLL1/PTK2B/STAT3/STX11	13
GO:0045335	GO:0045335	phagocytic vesicle	13/1491	106/15852	0.195246	0.789091	0.744099	VAMP7/LOC100478655/RAB12/RAB11FIP1/CDC42EP4/LAMP2/LOC100468223/ATG12/RAB23/RAB43/BECN1/STX11/ATG5	13
GO:0042278	GO:0042278	purine nucleoside metabolic process	10/1491	78/15852	0.195362	0.789103	0.74411	ACP3/AHCY/AMPD3/OPA1/GNMT/LRRK2/MACROD1/RAB23/MFN1/CASK	10
GO:0046822	GO:0046822	regulation of nucleocytoplasmic transport	15/1491	125/15852	0.195816	0.790484	0.745412	GAS6/PTPN11/CHP1/LRRK2/HYAL2/EFCAB7/WIPF1/JAK2/HNF4A/RAB23/IER3/CDKN1A/SIRT1/PPM1A/TNFRSF1A	15
GO:0010507	GO:0010507	negative regulation of autophagy	9/1491	69/15852	0.197696	0.796281	0.750879	MTMR9/HGF/MCL1/LRRK2/BCL2L1/TNFAIP3/MET/HMOX1/BECN1	9
GO:0010676	GO:0010676	positive regulation of cellular carbohydrate metabolic process	9/1491	69/15852	0.197696	0.796281	0.750879	HIF1A/PPARGC1A/AVPR1A/LOC117799949/LOC100483184/LOC100484820/HNF4A/SIRT1/DGAT2	9
GO:0022900	GO:0022900	electron transport chain	18/1491	154/15852	0.198131	0.796281	0.750879	NDUFB6/ACADSB/PPARGC1A/DMGDH/LOC100467558/DEGS1/BID/ME2/LOC100474694/AKR1B1/LOXL2/SOD2/NDUFS1/LOC100469420/GPD2/NDUFA6/GSR/IDO1	18
GO:0071478	GO:0071478	cellular response to radiation	18/1491	154/15852	0.198131	0.796281	0.750879	HIF1A/NET1/MAP3K20/MAPK13/YAP1/MYC/PCNA/BCL2L1/HYAL2/FBXO4/BAK1/GADD45A/TP73/TMEM109/WRN/CDKN1A/SIRT1/IMPACT	18
GO:0071560	GO:0071560	cellular response to transforming growth factor beta stimulus	18/1491	154/15852	0.198131	0.796281	0.750879	HPGD/LOC100473431/ARG1/PARD6A/PPARGC1A/TGFBR2/HYAL2/BMPR1A/ADAM9/GDF15/PECAM1/SERPINE1/TGFBR3/DCP1A/PENK/SIRT1/NOS3/PPM1A	18
GO:0001885	GO:0001885	endothelial cell development	6/1491	42/15852	0.198611	0.796281	0.750879	MYADM/PECAM1/STC1/MET/MARVELD2/PPP1R16B	6
GO:0015036	GO:0015036	disulfide oxidoreductase activity	6/1491	42/15852	0.198611	0.796281	0.750879	PDIA6/GLRX2/TXNDC17/CHCHD4/GSR/TXNRD2	6
GO:0030286	GO:0030286	dynein complex	6/1491	42/15852	0.198611	0.796281	0.750879	CCDC114/DNAH10/NUDCD3/SNX4/DNAI1/DYNLT3	6
GO:0031952	GO:0031952	regulation of protein autophosphorylation	6/1491	42/15852	0.198611	0.796281	0.750879	PTPRC/CHP1/ERRFI1/GPNMB/GREM1/IMPACT	6
GO:0090184	GO:0090184	positive regulation of kidney development	6/1491	42/15852	0.198611	0.796281	0.750879	CFLAR/MYC/LOC100468419/EDNRA/GREM1/LIF	6
GO:0009119	GO:0009119	ribonucleoside metabolic process	12/1491	97/15852	0.199045	0.796281	0.750879	ACP3/AHCY/AMPD3/OPA1/GNMT/LRRK2/TXNDC9/PDCL/PDCL3/RAB23/MFN1/CASK	12
GO:0071326	GO:0071326	cellular response to monosaccharide stimulus	12/1491	97/15852	0.199045	0.796281	0.750879	PLAU/GAS6/HIF1A/OPA1/PPARGC1A/VCAM1/RNF146/MET/SERPINE1/MEF2A/MFN1/GCLM	12
GO:0006112	GO:0006112	energy reserve metabolic process	8/1491	60/15852	0.199331	0.796281	0.750879	ACADM/GNMT/MYC/G6PC/PTGES3/PGM2/ADGRF5/PPP1R3B	8
GO:0044783	GO:0044783	G1 DNA damage checkpoint	8/1491	60/15852	0.199331	0.796281	0.750879	RPA2/RGCC/CNOT7/CDKN1B/GADD45A/TP73/CNOT8/CDKN1A	8
GO:0048029	GO:0048029	monosaccharide binding	8/1491	60/15852	0.199331	0.796281	0.750879	COLEC10/RPIA/SLC2A3/MANBA/SELP/LMAN1/CLN5/TALDO1	8
GO:0033135	GO:0033135	regulation of peptidyl-serine phosphorylation	16/1491	135/15852	0.199627	0.796281	0.750879	RAMP3/LATS1/SPRY2/GAS6/DDIT4/OSM/HGF/FNIP1/BAK1/NCK1/ARRB1/MET/CNKSR3/BAG4/PAQR3/LIF	16
GO:0000315	GO:0000315	organellar large ribosomal subunit	7/1491	51/15852	0.199866	0.796281	0.750879	MRPL15/MRPL50/NSUN3/MRPL45/MRPL30/MRPL44/MRPL41	7
GO:0005762	GO:0005762	mitochondrial large ribosomal subunit	7/1491	51/15852	0.199866	0.796281	0.750879	MRPL15/MRPL50/NSUN3/MRPL45/MRPL30/MRPL44/MRPL41	7
GO:0030101	GO:0030101	natural killer cell activation	7/1491	51/15852	0.199866	0.796281	0.750879	VAMP7/RAB27A/UNC13D/SP3/HECTD1/AXL/STX11	7
GO:0030514	GO:0030514	negative regulation of BMP signaling pathway	7/1491	51/15852	0.199866	0.796281	0.750879	NBL1/SPART/TOB1/GREM2/LEMD3/GREM1/PPM1A	7
GO:0042304	GO:0042304	regulation of fatty acid biosynthetic process	7/1491	51/15852	0.199866	0.796281	0.750879	AVPR1A/ERLIN1/PLA2G4A/HNF4A/ACADL/SIRT1/APOC2	7
GO:0060443	GO:0060443	mammary gland morphogenesis	7/1491	51/15852	0.199866	0.796281	0.750879	IGFBP5/ARG1/CSF1/TGFBR2/AREG/NCOA3/MST1	7
GO:0101003	GO:0101003	ficolin-1-rich granule membrane	7/1491	51/15852	0.199866	0.796281	0.750879	CD93/ATP6AP2/LOC105238896/SLC2A3/LAMP2/COPB1/PRCP	7
GO:0051224	GO:0051224	negative regulation of protein transport	22/1491	193/15852	0.200123	0.796852	0.751418	HMGCR/ERP29/SRGN/GAS6/F2R/IL1R2/RGCC/NDFIP2/GOPC/PTPN11/CHP1/LOC100468419/LRRK2/RAB11FIP1/OS9/FBLN1/HNF4A/RAB23/BAG4/FFAR4/CCN3/C1QTNF3	22
GO:0016050	GO:0016050	vesicle organization	35/1491	321/15852	0.200407	0.79753	0.752056	VAMP7/CD2AP/SRGN/SNX7/HOOK1/SEC24A/F2R/FNBP1L/CNIH1/RAB27A/PICALM/CTSC/ZPBP/CHMP6/STAM/SERPINE2/AREG/TMED10/TBPL1/F8/SNAP29/STX16/TBC1D20/KLHL12/BLOC1S4/BLOC1S6/FBXO5/ASIP/CUL3/SNX4/LMAN1/STAM2/VPS36/STX11/VPS37A	35
GO:0071559	GO:0071559	response to transforming growth factor beta	19/1491	164/15852	0.2008	0.798643	0.753107	HPGD/LOC100473431/ARG1/PARD6A/PPARGC1A/TGFBR2/HYAL2/BMPR1A/ADAM9/GDF15/PECAM1/SERPINE1/TGFBR3/DCP1A/PENK/FNDC4/SIRT1/NOS3/PPM1A	19
GO:0010771	GO:0010771	negative regulation of cell morphogenesis involved in differentiation	11/1491	88/15852	0.202727	0.80442	0.758554	TRAK2/AP1AR/SEMA6C/RNF6/SPART/NRP1/AATK/SPP1/FBLN1/MBP/RYK	11
GO:1901570	GO:1901570	fatty acid derivative biosynthetic process	11/1491	88/15852	0.202727	0.80442	0.758554	HPGD/SCD/MGST3/ACSBG1/PTGES3/ACLY/PLA2G4A/GGT7/PTGDS/FADS1/PNPLA8	11
GO:0019207	GO:0019207	kinase regulator activity	24/1491	213/15852	0.203328	0.80442	0.758554	GPRC5B/CCNT1/PTPRC/SOCS2/AKAP11/SPRY2/GAS6/LOC100473431/SOCS5/RGCC/SPRED1/SOCS3/LOC100483184/HYAL2/CCNC/CDKN1B/NCK1/CIB1/SOCS4/KLF4/SOCS6/GREM1/CDKN1A/SH3BP5	24
GO:0014048	GO:0014048	regulation of glutamate secretion	4/1491	25/15852	0.20409	0.80442	0.758554	AVPR1A/LOC117799949/GABBR1/IL1RN	4
GO:0016922	GO:0016922	nuclear receptor binding	4/1491	25/15852	0.20409	0.80442	0.758554	PPARGC1A/C1D/NCOA3/NRBF2	4
GO:0019682	GO:0019682	glyceraldehyde-3-phosphate metabolic process	4/1491	25/15852	0.20409	0.80442	0.758554	RPIA/H6PD/PGM2/TALDO1	4
GO:0044068	GO:0044068	modulation by symbiont of host cellular process	4/1491	25/15852	0.20409	0.80442	0.758554	BCL2L1/SDC1/SERPINB9/BCL2L11	4
GO:0045723	GO:0045723	positive regulation of fatty acid biosynthetic process	4/1491	25/15852	0.20409	0.80442	0.758554	AVPR1A/PLA2G4A/HNF4A/APOC2	4
GO:0045838	GO:0045838	positive regulation of membrane potential	4/1491	25/15852	0.20409	0.80442	0.758554	MYC/TMEM135/LOC100467558/BID	4
GO:0046823	GO:0046823	negative regulation of nucleocytoplasmic transport	4/1491	25/15852	0.20409	0.80442	0.758554	GAS6/CHP1/HNF4A/RAB23	4
GO:0051536	GO:0051536	iron-sulfur cluster binding	4/1491	25/15852	0.20409	0.80442	0.758554	XDH/NDUFS1/NUBPL/EXO5	4
GO:0051540	GO:0051540	metal cluster binding	4/1491	25/15852	0.20409	0.80442	0.758554	XDH/NDUFS1/NUBPL/EXO5	4
GO:0051905	GO:0051905	establishment of pigment granule localization	4/1491	25/15852	0.20409	0.80442	0.758554	RAB27A/BLOC1S6/ASIP/MKKS	4
GO:0098751	GO:0098751	bone cell development	4/1491	25/15852	0.20409	0.80442	0.758554	KIT/PTPN11/PIP4K2A/FLI1	4
GO:1903020	GO:1903020	positive regulation of glycoprotein metabolic process	4/1491	25/15852	0.20409	0.80442	0.758554	CHP1/LOC100480278/PAWR/SOAT1	4
GO:1904376	GO:1904376	negative regulation of protein localization to cell periphery	4/1491	25/15852	0.20409	0.80442	0.758554	PICALM/GOPC/BCL2L1/HECTD1	4
GO:0035966	GO:0035966	response to topologically incorrect protein	18/1491	155/15852	0.205775	0.807207	0.761182	IGFBP1/KLHL15/AMFR/PDIA6/STT3B/RNF185/DNAJB9/EIF2AK3/SDF2/BAK1/DNAJB11/SDF2L1/CUL3/SSR1/ERP44/LOC100470998/MYDGF/SERPINH1	18
GO:0031670	GO:0031670	cellular response to nutrient	10/1491	79/15852	0.206205	0.807207	0.761182	GAS6/OPA1/LOC100473431/ADAMTS1/PAWR/SERPINE1/FGF23/PENK/HMOX1/SIRT1	10
GO:0051705	GO:0051705	obsolete multi-organism behavior	10/1491	79/15852	0.206205	0.807207	0.761182	CLN8/UBR3/AVPR1A/NR2E1/PEX13/RELN/FGA/PENK/VPS13A/MKKS	10
GO:1901863	GO:1901863	positive regulation of muscle tissue development	10/1491	79/15852	0.206205	0.807207	0.761182	BMP10/HMGCR/PPARGC1A/YAP1/BMPR1A/LOC100479222/DLL1/TGFBR3/GREM1/SIRT1	10
GO:0005635	GO:0005635	nuclear envelope	43/1491	402/15852	0.206301	0.807207	0.761182	EDNRB/DPY19L2/DPY19L4/DPY19L3/BNIP2/TMPO/RRM1/MGST3/LBR/P2RX5/PRNP/WDR3/TMEM38B/RNF6/MYC/NUP155/TMEM170A/CALR3/POLA1/SIGMAR1/GCH1/LOC100468223/SCRN1/LOC100484820/MINDY3/TBC1D20/C9orf72/NUP133/TMEM109/PTGDS/LEMD3/EDNRA/PHLPP1/NUP35/DHCR7/STS/PRPF38A/TMEM33/PROM2/RTCB/SIRT1/NUP50/ACHE	43
GO:0008406	GO:0008406	gonad development	28/1491	253/15852	0.207678	0.807207	0.761182	HMGCS1/ADGRG1/MMP14/AHR/KIT/HNRNPA2B1/ACSBG1/MYC/PDGFRA/BCL2L1/HMGB2/SDC1/FANCF/ADAMTS1/TBC1D20/ARRB1/NCOA3/PLA2G4A/MET/BCL2L11/SERPINE1/IDH1/KDR/TIPARP/SIRT1/NOS3/MFN1/MKKS	28
GO:0000041	GO:0000041	transition metal ion transport	12/1491	98/15852	0.208806	0.807207	0.761182	SLC30A4/SLC31A1/SLC31A2/TFRC/PICALM/SLC39A14/SLC30A6/LOC100479471/ATP6V1C1/LOC100469560/SLC39A10/SLC30A7	12
GO:0004252	GO:0004252	serine-type endopeptidase activity	14/1491	117/15852	0.209035	0.807207	0.761182	COLEC10/F9/MMP14/C1S/PLAU/CTSC/C3/C1R/CTSB/CTSS/PLAT/F2/PRRG2/MMP19	14
GO:0016798	GO:0016798	hydrolase activity, acting on glycosyl bonds	14/1491	117/15852	0.209035	0.807207	0.761182	ADPRH/PCNA/GALC/HYAL2/MACROD1/NEU1/GLB1/FUCA2/BST1/NAGPA/MANBA/CEMIP2/GLA/CD38	14
GO:0003208	GO:0003208	cardiac ventricle morphogenesis	9/1491	70/15852	0.209345	0.807207	0.761182	BMP10/HIF1A/AHR/TGFBR2/BMPR1A/TGFBR3/PKP2/DLL4/HEY1	9
GO:0035094	GO:0035094	response to nicotine	9/1491	70/15852	0.209345	0.807207	0.761182	PPP1R9B/VCAM1/LOC100483184/SERPINE1/PENK/SLC6A3/HMOX1/GSR/NOS3	9
GO:0071158	GO:0071158	positive regulation of cell cycle arrest	9/1491	70/15852	0.209345	0.807207	0.761182	RGCC/UHRF2/CNOT7/CDKN1B/GADD45A/TP73/CNOT8/CDKN1A/FOXO4	9
GO:0050900	GO:0050900	leukocyte migration	32/1491	293/15852	0.210096	0.807207	0.761182	JAM3/CXADR/S100A9/S100A12/EDNRB/LOC100472839/GAS6/KIT/PODXL/LOC100464796/ESAM/SELL/ATP1B3/JCHAIN/EPS8/C5/CSF3R/PTPN11/PROS1/VCAM1/CCL25/SDC1/SLC7A5/ANO6/PECAM1/SPP1/CCL16/LOC100483811/SELP/SBDS/LCK/SDC3	32
GO:0000400	GO:0000400	four-way junction DNA binding	3/1491	17/15852	0.210798	0.807207	0.761182	HMGB2/WRN/HMG20B	3
GO:0000737	GO:0000737	DNA catabolic process, endonucleolytic	3/1491	17/15852	0.210798	0.807207	0.761182	DNASE2/LOC100471579/DNASE1L3	3
GO:0003995	GO:0003995	acyl-CoA dehydrogenase activity	3/1491	17/15852	0.210798	0.807207	0.761182	ACADSB/ACADM/ACADL	3
GO:0005521	GO:0005521	lamin binding	3/1491	17/15852	0.210798	0.807207	0.761182	TMPO/LBR/PRNP	3
GO:0006700	GO:0006700	C21-steroid hormone biosynthetic process	3/1491	17/15852	0.210798	0.807207	0.761182	AKR1B1/ADM/STARD3	3
GO:0006895	GO:0006895	Golgi to endosome transport	3/1491	17/15852	0.210798	0.807207	0.761182	AP1AR/SLC30A6/VPS13A	3
GO:0007096	GO:0007096	regulation of exit from mitosis	3/1491	17/15852	0.210798	0.807207	0.761182	PPP1R9B/RGCC/CDKN1B	3
GO:0007620	GO:0007620	copulation	3/1491	17/15852	0.210798	0.807207	0.761182	AVPR1A/SERPINE2/EDNRA	3
GO:0009083	GO:0009083	branched-chain amino acid catabolic process	3/1491	17/15852	0.210798	0.807207	0.761182	ACADSB/MCCC2/PPM1K	3
GO:0009886	GO:0009886	post-embryonic animal morphogenesis	3/1491	17/15852	0.210798	0.807207	0.761182	BAK1/BCL2L11/KDR	3
GO:0010269	GO:0010269	response to selenium ion	3/1491	17/15852	0.210798	0.807207	0.761182	ARG1/SOD2/TXNRD2	3
GO:0014049	GO:0014049	positive regulation of glutamate secretion	3/1491	17/15852	0.210798	0.807207	0.761182	AVPR1A/LOC117799949/GABBR1	3
GO:0015643	GO:0015643	toxic substance binding	3/1491	17/15852	0.210798	0.807207	0.761182	A4GALT/TMEM181/PHAX	3
GO:0015919	GO:0015919	peroxisomal membrane transport	3/1491	17/15852	0.210798	0.807207	0.761182	PEX3/PEX13/PEX12	3
GO:0031650	GO:0031650	regulation of heat generation	3/1491	17/15852	0.210798	0.807207	0.761182	EDNRB/ARRDC3/PLA2G4A	3
GO:0032433	GO:0032433	filopodium tip	3/1491	17/15852	0.210798	0.807207	0.761182	ABI1/UBE2K/CIB1	3
GO:0033160	GO:0033160	obsolete positive regulation of protein import into nucleus, translocation	3/1491	17/15852	0.210798	0.807207	0.761182	LRRK2/JAK2/TNFRSF1A	3
GO:0034471	GO:0034471	ncRNA 5'-end processing	3/1491	17/15852	0.210798	0.807207	0.761182	ABT1/ABHD6/PRORP	3
GO:0034663	GO:0034663	endoplasmic reticulum chaperone complex	3/1491	17/15852	0.210798	0.807207	0.761182	PDIA6/DNAJB11/SDF2L1	3
GO:0035810	GO:0035810	positive regulation of urine volume	3/1491	17/15852	0.210798	0.807207	0.761182	EDNRB/AVPR1A/HYAL2	3
GO:0043220	GO:0043220	Schmidt-Lanterman incisure	3/1491	17/15852	0.210798	0.807207	0.761182	JAM3/AKR1B1/MARVELD2	3
GO:0043555	GO:0043555	regulation of translation in response to stress	3/1491	17/15852	0.210798	0.807207	0.761182	EIF2AK3/NCK1/IMPACT	3
GO:0046475	GO:0046475	glycerophospholipid catabolic process	3/1491	17/15852	0.210798	0.807207	0.761182	GPCPD1/LOC100470998/PNPLA8	3
[truncated: 5,194 more rows]

## Sheet: Table S3
Table S3 KEGG enrichment results for downregulated DEGs in Aml vs. Umr group
[truncated: 312 more rows]

[truncated: 29 more sheets: Table S4, Table S5, Table S6, Table S7, Table S8, Table S9, Table S10, Table S11, Table S12, Table S13, Table S14, Table S15, Table S16, Table S17, Table S18, Table S19, Table S20, Table S21, Table S22, Table S23 …]
